# Supplementary material for: Proteome response of Phaeodactylum tricornutum, during lipid accumulation induced by nitrogen depletion
Source: Algal Res. 2016 Sep;18:213–24. doi: 10.1016/j.algal.2016.06.015 (PMC5070409; doi:10.1016/j.algal.2016.06.015)
Supplement: Table S1 — Reference table for Gene ontology groupings. [file mmc2.xlsx]

## Sheet: Table S1 GO categorisation
GO code	GO Term	GO Grouping
GO:0046165	alcohol biosynthetic process	alcohol synthesis
GO:0019877	diaminopimelate biosynthetic process	Amino acid lysine
GO:0046417	chorismate metabolic process	Amino acid/aromatic amino acid synthesis
GO:0008652	cellular amino acid biosynthetic process	Amino Acids
GO:0006519	cellular amino acid and derivative metabolic process	Amino Acids
GO:0006520	cellular amino acid metabolic process	Amino Acids
GO:0043038	amino acid activation	Amino Acids
GO:0006468	protein amino acid phosphorylation	Amino Acids
GO:0009081	branched chain family amino acid metabolic process	Amino Acids
GO:0006575	cellular amino acid derivative metabolic process	Amino Acids
GO:0042398	cellular amino acid derivative biosynthetic process	Amino Acids
GO:0009063	cellular amino acid catabolic process	Amino Acids
GO:0001932	regulation of protein amino acid phosphorylation	Amino Acids
GO:0000096	sulfur amino acid metabolic process	Amino Acids/ sulfur containing family
GO:0000097	sulfur amino acid biosynthetic process	Amino Acids/ sulfur containing family
GO:0009072	aromatic amino acid family metabolic process	Amino Acids/Aromatic family
GO:0009073	aromatic amino acid family biosynthetic process	Amino Acids/Aromatic family
GO:0009095	aromatic amino acid family biosynthetic process, prephenate pathway	Amino Acids/Aromatic family
GO:0006568	tryptophan metabolic process	Amino Acids/Aromatic family
GO:0000162	tryptophan biosynthetic process	Amino Acids/Aromatic family
GO:0006558	L-phenylalanine metabolic process	Amino Acids/Aromatic family
GO:0009094	L-phenylalanine biosynthetic process	Amino Acids/Aromatic family
GO:0006729	tetrahydrobiopterin biosynthetic process	Amino Acids/Aromatic family
GO:0046146	tetrahydrobiopterin metabolic process	Amino Acids/Aromatic family
GO:0009066	aspartate family amino acid metabolic process	Amino Acids/Aspartate family
GO:0009067	aspartate family amino acid biosynthetic process	Amino Acids/Aspartate family
GO:0006528	asparagine metabolic process	Amino Acids/Aspartate family
GO:0006529	asparagine biosynthetic process	Amino Acids/Aspartate family
GO:0006553	lysine metabolic process	Amino Acids/Aspartate family
GO:0006555	methionine metabolic process	Amino Acids/Aspartate family
GO:0006566	threonine metabolic process	Amino Acids/Aspartate family
GO:0009085	lysine biosynthetic process	Amino Acids/Aspartate family
GO:0009086	methionine biosynthetic process	Amino Acids/Aspartate family
GO:0009089	lysine biosynthetic process via diaminopimelate	Amino Acids/Aspartate family
GO:0009088	threonine biosynthetic process	Amino Acids/Aspartate family
GO:0006549	isoleucine metabolic process	Amino Acids/Aspartate family
GO:0009097	isoleucine biosynthetic process	Amino Acids/Aspartate family
GO:0046451	diaminopimelate metabolic process	Amino Acids/Aspartate family
GO:0009082	branched chain family amino acid biosynthetic process	Amino Acids/Branched chain family
GO:0009064	glutamine family amino acid metabolic process	Amino Acids/Glutamine family
GO:0009084	glutamine family amino acid biosynthetic process	Amino Acids/Glutamine family
GO:0009065	glutamine family amino acid catabolic process	Amino Acids/Glutamine family
GO:0006525	arginine metabolic process	Amino Acids/Glutamine family
GO:0006536	glutamate metabolic process	Amino Acids/Glutamine family
GO:0006537	glutamate biosynthetic process	Amino Acids/Glutamine family
GO:0006542	glutamine biosynthetic process	Amino Acids/Glutamine family
GO:0006560	proline metabolic process	Amino Acids/Glutamine family
GO:0006526	arginine biosynthetic process	Amino Acids/Glutamine family
GO:0006541	glutamine metabolic process	Amino Acids/Glutamine family
GO:0006561	proline biosynthetic process	Amino Acids/Glutamine family
GO:0042450	arginine biosynthetic process via ornithine	Amino Acids/Glutamine family
GO:0006562	proline catabolic process	Amino Acids/Glutamine family
GO:0009075	histidine family amino acid metabolic process	Amino Acids/Histidine family
GO:0009076	histidine family amino acid biosynthetic process	Amino Acids/Histidine family
GO:0000105	histidine biosynthetic process	Amino Acids/Histidine family
GO:0006547	histidine metabolic process	Amino Acids/Histidine family
GO:0006551	leucine metabolic process	Amino Acids/Pyruvate family
GO:0009098	leucine biosynthetic process	Amino Acids/Pyruvate family
GO:0009069	serine family amino acid metabolic process	Amino Acids/Serine family
GO:0009070	serine family amino acid biosynthetic process	Amino Acids/Serine family
GO:0009071	serine family amino acid catabolic process	Amino Acids/Serine family
GO:0006563	L-serine metabolic process	Amino Acids/Serine family
GO:0006544	glycine metabolic process	Amino Acids/Serine family
GO:0006564	L-serine biosynthetic process	Amino Acids/Serine family
GO:0006534	cysteine metabolic process	Amino Acids/Serine family
GO:0006535	cysteine biosynthetic process from serine	Amino Acids/Serine family
GO:0019344	cysteine biosynthetic process	Amino Acids/Serine family
GO:0006546	glycine catabolic process	Amino Acids/Serine family
GO:0005975	carbohydrate metabolic process	Carbohydrate
GO:0044262	cellular carbohydrate metabolic process	Carbohydrate
GO:0016051	carbohydrate biosynthetic process	Carbohydrate
GO:0034637	cellular carbohydrate biosynthetic process	Carbohydrate
GO:0005996	monosaccharide metabolic process	Carbohydrate
GO:0019318	hexose metabolic process	Carbohydrate
GO:0006006	glucose metabolic process	Carbohydrate
GO:0046364	monosaccharide biosynthetic process	Carbohydrate
GO:0019319	hexose biosynthetic process	Carbohydrate
GO:0000271	polysaccharide biosynthetic process	Carbohydrate
GO:0005976	polysaccharide metabolic process	Carbohydrate
GO:0005977	glycogen metabolic process	Carbohydrate
GO:0005978	glycogen biosynthetic process	Carbohydrate
GO:0006073	cellular glucan metabolic process	Carbohydrate
GO:0009250	glucan biosynthetic process	Carbohydrate
GO:0033692	cellular polysaccharide biosynthetic process	Carbohydrate
GO:0044042	glucan metabolic process	Carbohydrate
GO:0044264	cellular polysaccharide metabolic process	Carbohydrate
GO:0006013	mannose metabolic process	Carbohydrate
GO:0019307	mannose biosynthetic process	Carbohydrate
GO:0070085	glycosylation	Carbohydrate
GO:0043413	biopolymer glycosylation	Carbohydrate
GO:0016052	carbohydrate catabolic process	Carbohydrate Catabolism
GO:0044275	cellular carbohydrate catabolic process	Carbohydrate Catabolism
GO:0006007	glucose catabolic process	Carbohydrate Catabolism
GO:0019320	hexose catabolic process	Carbohydrate Catabolism
GO:0046365	monosaccharide catabolic process	Carbohydrate Catabolism
GO:0046394	carboxylic acid biosynthetic process	Carboxylic Acid
GO:0019752	carboxylic acid metabolic process	Carboxylic Acid
GO:0043648	dicarboxylic acid metabolic process	Carboxylic Acid
GO:0032787	monocarboxylic acid metabolic process	Carboxylic Acid
GO:0046395	carboxylic acid catabolic process	Carboxylic Acid
GO:0051301	cell division	Cell Growth
GO:0016998	cell wall macromolecule catabolic process	Cell Growth
GO:0044036	cell wall macromolecule metabolic process	Cell Growth
GO:0032012	regulation of ARF protein signal transduction	Cellular Organization
GO:0016043	cellular component organization	Cellular Organization
GO:0034621	cellular macromolecular complex subunit organization	Cellular Organization
GO:0043933	macromolecular complex subunit organization	Cellular Organization
GO:0051179	localization	Cellular Organization
GO:0051234	establishment of localization	Cellular Organization
GO:0006996	organelle organization	Cellular Organization
GO:0051276	chromosome organization	Cellular Organization
GO:0034728	nucleosome organization	Cellular Organization
GO:0007005	mitochondrion organization	Cellular Organization
GO:0007006	mitochondrial membrane organization	Cellular Organization
GO:0007007	inner mitochondrial membrane organization	Cellular Organization
GO:0016044	membrane organization	Cellular Organization
GO:0007010	cytoskeleton organization	Cellular Organization
GO:0000226	microtubule cytoskeleton organization	Cellular Organization
GO:0030036	actin cytoskeleton organization	Cellular Organization
GO:0033036	macromolecule localization	Cellular Organization
GO:0070727	cellular macromolecule localization	Cellular Organization
GO:0051641	cellular localization	Cellular Organization
GO:0051649	establishment of localization in cell	Cellular Organization
GO:0007017	microtubule-based process	Cellular Organization
GO:0007018	microtubule-based movement	Cellular Organization
GO:0022406	membrane docking	Cellular Organization
GO:0048278	vesicle docking	Cellular Organization
GO:0006084	acetyl-CoA metabolic process	Central energy Metabolism
GO:0046356	acetyl-CoA catabolic process	Central energy Metabolism
GO:0006739	NADP metabolic process	Central energy Metabolism
GO:0006090	pyruvate metabolic process	Central energy Metabolism
GO:0006108	malate metabolic process	Central energy Metabolism
GO:0006637	acyl-CoA metabolic process	Central energy Metabolism
GO:0046949	acyl-CoA biosynthetic process	Central energy Metabolism
GO:0006323	DNA packaging	DNA
GO:0006325	chromatin organization	DNA
GO:0006334	nucleosome assembly	DNA
GO:0031497	chromatin assembly	DNA
GO:0065004	protein-DNA complex assembly	DNA
GO:0006259	DNA metabolic process	DNA
GO:0006265	DNA topological change	DNA
GO:0006281	DNA repair	DNA
GO:0006974	response to DNA damage stimulus	DNA
GO:0034404	nucleobase, nucleoside and nucleotide biosynthetic process	DNA
GO:0034654	nucleobase, nucleoside, nucleotide and nucleic acid biosynthetic process	DNA
GO:0009165	nucleotide biosynthetic process	DNA
GO:0006139	nucleobase, nucleoside, nucleotide and nucleic acid metabolic process	DNA
GO:0006163	purine nucleotide metabolic process	DNA
GO:0006164	purine nucleotide biosynthetic process	DNA
GO:0009141	nucleoside triphosphate metabolic process	DNA
GO:0009142	nucleoside triphosphate biosynthetic process	DNA
GO:0009144	purine nucleoside triphosphate metabolic process	DNA
GO:0009145	purine nucleoside triphosphate biosynthetic process	DNA
GO:0055086	nucleobase, nucleoside and nucleotide metabolic process	DNA
GO:0006753	nucleoside phosphate metabolic process	DNA
GO:0009117	nucleotide metabolic process	DNA
GO:0019219	regulation of nucleobase, nucleoside, nucleotide and nucleic acid metabolic process	DNA
GO:0009116	nucleoside metabolic process	DNA
GO:0009123	nucleoside monophosphate metabolic process	DNA
GO:0009124	nucleoside monophosphate biosynthetic process	DNA
GO:0019362	pyridine nucleotide metabolic process	DNA
GO:0006213	pyrimidine nucleoside metabolic process	DNA
GO:0006220	pyrimidine nucleotide metabolic process	DNA
GO:0006221	pyrimidine nucleotide biosynthetic process	DNA
GO:0009187	cyclic nucleotide metabolic process	DNA
GO:0009190	cyclic nucleotide biosynthetic process	DNA
GO:0009129	pyrimidine nucleoside monophosphate metabolic process	DNA
GO:0009130	pyrimidine nucleoside monophosphate biosynthetic process	DNA
GO:0045934	negative regulation of nucleobase, nucleoside, nucleotide and nucleic acid metabolic process	DNA
GO:0009126	purine nucleoside monophosphate metabolic process	DNA
GO:0009127	purine nucleoside monophosphate biosynthetic process	DNA
GO:0009112	nucleobase metabolic process	DNA
GO:0046112	nucleobase biosynthetic process	DNA
GO:0006183	GTP biosynthetic process	DNA /RNA
GO:0006241	CTP biosynthetic process	DNA /RNA
GO:0046036	CTP metabolic process	DNA /RNA
GO:0046039	GTP metabolic process	DNA /RNA
GO:0006144	purine base metabolic process	DNA /RNA
GO:0009113	purine base biosynthetic process	DNA /RNA
GO:0006206	pyrimidine base metabolic process	DNA /RNA
GO:0006207	'de novo' pyrimidine base biosynthetic process	DNA /RNA
GO:0019856	pyrimidine base biosynthetic process	DNA /RNA
GO:0043467	regulation of generation of precursor metabolites and energy	energy metabolism
GO:0006091	generation of precursor metabolites and energy	energy metabolism
GO:0006094	gluconeogenesis	gluconeogenesis
GO:0006096	glycolysis	glycolysis
GO:0019682	glyceraldehyde-3-phosphate metabolic process	glycolysis
GO:0006097	glyoxylate cycle	glyoxylate cycle
GO:0046487	glyoxylate metabolic process	glyoxylate cycle
GO:0006694	steroid biosynthetic process	Growth factors
GO:0008202	steroid metabolic process	Growth factors
GO:0006020	inositol metabolic process	Growth factors
GO:0006021	inositol biosynthetic process	Growth factors
GO:0007264	small GTPase mediated signal transduction	GTPase
GO:0032312	regulation of ARF GTPase activity	GTPase
GO:0032318	regulation of Ras GTPase activity	GTPase
GO:0043087	regulation of GTPase activity	GTPase
GO:0051056	regulation of small GTPase mediated signal transduction	GTPase
GO:0018130	heterocycle biosynthetic process	heterocycle / aromatic rings
GO:0046483	heterocycle metabolic process	heterocycle / aromatic rings
GO:0019438	aromatic compound biosynthetic process	heterocycle / aromatic rings
GO:0006725	cellular aromatic compound metabolic process	heterocycle / aromatic rings
GO:0006586	indolalkylamine metabolic process	heterocycle / aromatic rings
GO:0019725	cellular homeostasis	Homeostasis
GO:0042592	homeostatic process	Homeostasis
GO:0045454	cell redox homeostasis	Homeostasis
GO:0065008	regulation of biological quality	Homeostasis
GO:0050896	response to stimulus	Homeostasis
GO:0042221	response to chemical stimulus	Homeostasis
GO:0042180	cellular ketone metabolic process	Ketone
GO:0006629	lipid metabolic process	Lipid	*
GO:0044255	cellular lipid metabolic process	Lipid
GO:0006644	phospholipid metabolic process	Lipid
GO:0030258	lipid modification	Lipid
GO:0034440	lipid oxidation	Lipid
GO:0006631	fatty acid metabolic process	Lipid
GO:0006662	glycerol ether metabolic process	Lipid
GO:0006071	glycerol metabolic process	Lipid
GO:0019395	fatty acid oxidation	Lipid
GO:0006112	energy reserve metabolic process	Lipid
GO:0006072	glycerol-3-phosphate metabolic process	Lipid
GO:0008610	lipid biosynthetic process	Lipid Biosynthesis
GO:0006633	fatty acid biosynthetic process	Lipid Biosynthesis
GO:0008654	phospholipid biosynthetic process	Lipid Biosynthesis
GO:0006635	fatty acid beta-oxidation	Lipid Catabolism
GO:0033539	fatty acid beta-oxidation using acyl-CoA dehydrogenase	Lipid Catabolism
GO:0016042	lipid catabolic process	Lipid Catabolism
GO:0044242	cellular lipid catabolic process	Lipid Catabolism
GO:0009062	fatty acid catabolic process	Lipid Catabolism
GO:0019563	glycerol catabolic process	Lipid Catabolism
GO:0046168	glycerol-3-phosphate catabolic process	Lipid Catabolism
GO:0034622	cellular macromolecular complex assembly	macromolecular complex & Components
GO:0065003	macromolecular complex assembly	macromolecular complex & Components
GO:0022607	cellular component assembly	macromolecular complex & Components
GO:0044085	cellular component biogenesis	macromolecular complex & Components
GO:0046937	phytochelatin metabolic process	Metal binding process
GO:0046938	phytochelatin biosynthetic process	Metal binding process
GO:0009056	catabolic process	Miscellaneous
GO:0044260	cellular macromolecule metabolic process	Miscellaneous
GO:0044267	cellular protein metabolic process	Miscellaneous
GO:0006066	alcohol metabolic process	Miscellaneous
GO:0046164	alcohol catabolic process	Miscellaneous
GO:0051188	cofactor biosynthetic process	Miscellaneous
GO:0006732	coenzyme metabolic process	Miscellaneous
GO:0007242	intracellular signaling cascade	Miscellaneous
GO:0009109	coenzyme catabolic process	Miscellaneous
GO:0044248	cellular catabolic process	Miscellaneous
GO:0051187	cofactor catabolic process	Miscellaneous
GO:0009889	regulation of biosynthetic process	Miscellaneous
GO:0009057	macromolecule catabolic process	Miscellaneous
GO:0019222	regulation of metabolic process	Miscellaneous
GO:0060255	regulation of macromolecule metabolic process	Miscellaneous
GO:0080090	regulation of primary metabolic process	Miscellaneous
GO:0031323	regulation of cellular metabolic process	Miscellaneous
GO:0010556	regulation of macromolecule biosynthetic process	Miscellaneous
GO:0019748	secondary metabolic process	Miscellaneous
GO:0031326	regulation of cellular biosynthetic process	Miscellaneous
GO:0009059	macromolecule biosynthetic process	Miscellaneous
GO:0034645	cellular macromolecule biosynthetic process	Miscellaneous
GO:0043412	biopolymer modification	Miscellaneous
GO:0044265	cellular macromolecule catabolic process	Miscellaneous	*
GO:0006733	oxidoreduction coenzyme metabolic process	Miscellaneous
GO:0019400	alditol metabolic process	Miscellaneous
GO:0006081	cellular aldehyde metabolic process	Miscellaneous
GO:0016054	organic acid catabolic process	Miscellaneous
GO:0043632	modification-dependent macromolecule catabolic process	Miscellaneous
GO:0019751	polyol metabolic process	Miscellaneous
GO:0043094	cellular metabolic compound salvage	Miscellaneous
GO:0051246	regulation of protein metabolic process	Miscellaneous
GO:0009890	negative regulation of biosynthetic process	Miscellaneous
GO:0009892	negative regulation of metabolic process	Miscellaneous
GO:0010558	negative regulation of macromolecule biosynthetic process	Miscellaneous
GO:0010605	negative regulation of macromolecule metabolic process	Miscellaneous
GO:0031324	negative regulation of cellular metabolic process	Miscellaneous
GO:0031327	negative regulation of cellular biosynthetic process	Miscellaneous
GO:0048519	negative regulation of biological process	Miscellaneous
GO:0048523	negative regulation of cellular process	Miscellaneous
GO:0031399	regulation of protein modification process	Miscellaneous
GO:0032268	regulation of cellular protein metabolic process	Miscellaneous
GO:0009108	coenzyme biosynthetic process	Miscellaneous
GO:0009894	regulation of catabolic process	Miscellaneous
GO:0022411	cellular component disassembly	Miscellaneous
GO:0034623	cellular macromolecular complex disassembly	Miscellaneous
GO:0018904	organic ether metabolic process	Miscellaneous
GO:0019405	alditol catabolic process	Miscellaneous
GO:0046174	polyol catabolic process	Miscellaneous
GO:0046173	polyol biosynthetic process	Miscellaneous
GO:0032259	methylation	Miscellaneous
GO:0032984	macromolecular complex disassembly	Miscellaneous
GO:0046700	heterocycle catabolic process	Miscellaneous
GO:0051336	regulation of hydrolase activity	Miscellaneous
GO:0008152	metabolic process	Miscellaneous
GO:0044238	primary metabolic process	Miscellaneous
GO:0043170	macromolecule metabolic process	Miscellaneous
GO:0019538	protein metabolic process	Miscellaneous
GO:0051186	cofactor metabolic process	Miscellaneous
GO:0006730	one-carbon metabolic process	Miscellaneous
GO:0010038	response to metal ion	Miscellaneous
GO:0043436	oxoacid metabolic process	Miscellaneous
GO:0009309	amine biosynthetic process	Miscellaneous
GO:0065007	biological regulation	Miscellaneous
GO:0009058	biosynthetic process	Miscellaneous
GO:0044249	cellular biosynthetic process	Miscellaneous
GO:0050789	regulation of biological process	Miscellaneous
GO:0010035	response to inorganic substance	Miscellaneous
GO:0009987	cellular process	Miscellaneous
GO:0044237	cellular metabolic process	Miscellaneous
GO:0050794	regulation of cellular process	Miscellaneous
GO:0016053	organic acid biosynthetic process	Miscellaneous
GO:0006082	organic acid metabolic process	Miscellaneous
GO:0006591	ornithine metabolic process	nitrogen metabolism
GO:0044271	nitrogen compound biosynthetic process	nitrogen metabolism
GO:0006807	nitrogen compound metabolic process	nitrogen metabolism
GO:0034641	cellular nitrogen compound metabolic process	nitrogen metabolism
GO:0009308	amine metabolic process	nitrogen metabolism
GO:0044106	cellular amine metabolic process	nitrogen metabolism
GO:0051171	regulation of nitrogen compound metabolic process	nitrogen metabolism
GO:0006808	regulation of nitrogen utilization	nitrogen metabolism
GO:0043603	cellular amide metabolic process	nitrogen metabolism
GO:0009310	amine catabolic process	nitrogen metabolism
GO:0051172	negative regulation of nitrogen compound metabolic process	nitrogen metabolism
GO:0019627	urea metabolic process	nitrogen metabolism
GO:0001522	pseudouridine synthesis	nitrogen metabolism
GO:0006576	biogenic amine metabolic process	nitrogen metabolism
GO:0042401	biogenic amine biosynthetic process	nitrogen metabolism
GO:0042126	nitrate metabolic process	nitrogen metabolism
GO:0042128	nitrate assimilation	nitrogen metabolism
GO:0009820	alkaloid metabolic process	nitrogen metabolism
GO:0006800	oxygen and reactive oxygen species metabolic process	Oxidative stress
GO:0006801	superoxide metabolic process	Oxidative stress
GO:0000302	response to reactive oxygen species	Oxidative stress
GO:0000303	response to superoxide	Oxidative stress
GO:0000305	response to oxygen radical	Oxidative stress
GO:0019430	removal of superoxide radicals	Oxidative stress
GO:0034614	cellular response to reactive oxygen species	Oxidative stress
GO:0055114	oxidation reduction	Oxidative stress
GO:0006950	response to stress	Oxidative stress
GO:0006979	response to oxidative stress	Oxidative stress
GO:0033554	cellular response to stress	Oxidative stress
GO:0034599	cellular response to oxidative stress	Oxidative stress
GO:0009635	response to herbicide	Oxidative stress
GO:0009636	response to toxin	Oxidative stress
GO:0019253	reductive pentose-phosphate cycle	pentose phosphate
GO:0009052	pentose-phosphate shunt, non-oxidative branch	pentose phosphate
GO:0006098	pentose-phosphate shunt	pentose phosphate
GO:0019321	pentose metabolic process	pentose phosphate
GO:0006793	phosphorus metabolic process	phosphorus
GO:0006796	phosphate metabolic process	phosphorus
GO:0019637	organophosphate metabolic process	phosphorus
GO:0016311	dephosphorylation	phosphorus
GO:0019220	regulation of phosphate metabolic process	phosphorus
GO:0042325	regulation of phosphorylation	phosphorus
GO:0051174	regulation of phosphorus metabolic process	phosphorus
GO:0018106	peptidyl-histidine phosphorylation	phosphorus
GO:0015979	photosynthesis	photosynthesis
GO:0019684	photosynthesis, light reaction	photosynthesis
GO:0009765	photosynthesis, light harvesting	photosynthesis	*
GO:0009767	photosynthetic electron transport chain	photosynthesis
GO:0009853	photorespiration	photosynthesis
GO:0019685	photosynthesis, dark reaction	photosynthesis
GO:0009772	photosynthetic electron transport in photosystem II	photosynthesis
GO:0010109	regulation of photosynthesis	photosynthesis
GO:0042548	regulation of photosynthesis, light reaction	photosynthesis
GO:0042549	photosystem II stabilization	photosynthesis
GO:0033013	tetrapyrrole metabolic process	photosynthesis
GO:0033014	tetrapyrrole biosynthetic process	photosynthesis
GO:0015994	chlorophyll metabolic process	photosynthesis
GO:0015995	chlorophyll biosynthetic process	photosynthesis
GO:0015977	carbon utilization by fixation of carbon dioxide	photosynthesis
GO:0016116	carotenoid metabolic process	photosynthesis
GO:0016117	carotenoid biosynthetic process	photosynthesis
GO:0042440	pigment metabolic process	pigment metabolism
GO:0046148	pigment biosynthetic process	pigment metabolism
GO:0006778	porphyrin metabolic process	pigment metabolism
GO:0006779	porphyrin biosynthetic process	pigment metabolism
GO:0030163	protein catabolic process	Protein degredation
GO:0006508	proteolysis	Protein degredation
GO:0044257	cellular protein catabolic process	Protein degredation	*
GO:0051603	proteolysis involved in cellular protein catabolic process	Protein degredation	*
GO:0006511	ubiquitin-dependent protein catabolic process	Protein degredation
GO:0019941	modification-dependent protein catabolic process	Protein degredation
GO:0016567	protein ubiquitination	Protein degredation
GO:0042176	regulation of protein catabolic process	Protein degredation
GO:0043241	protein complex disassembly	Protein degredation
GO:0043624	cellular protein complex disassembly	Protein degredation
GO:0006470	protein amino acid dephosphorylation	Protein Production
GO:0006464	protein modification process	Protein Production
GO:0017038	protein import	Protein Production
GO:0006413	translational initiation	Protein Production
GO:0006612	protein targeting to membrane	Protein Production
GO:0043687	post-translational protein modification	Protein Production
GO:0006605	protein targeting	Protein Production
GO:0033365	protein localization in organelle	Protein Production
GO:0065002	intracellular protein transmembrane transport	Protein Production
GO:0051258	protein polymerization	Protein Production
GO:0070271	protein complex biogenesis	Protein Production
GO:0018298	protein-chromophore linkage	Protein Production
GO:0006461	protein complex assembly	Protein Production
GO:0032446	protein modification by small protein conjugation	Protein Production
GO:0070647	protein modification by small protein conjugation or removal	Protein Production
GO:0043043	peptide biosynthetic process	Protein Production
GO:0018202	peptidyl-histidine modification	Protein Production
GO:0031647	regulation of protein stability	Protein Production
GO:0042026	protein refolding	Protein Production
GO:0050821	protein stabilization	Protein Production
GO:0043623	cellular protein complex assembly	Protein Production
GO:0006518	peptide metabolic process	Protein Production
GO:0009100	glycoprotein metabolic process	Protein Production
GO:0009101	glycoprotein biosynthetic process	Protein Production
GO:0022613	ribonucleoprotein complex biogenesis	Protein Production
GO:0006412	translation	Protein Production
GO:0006457	protein folding	Protein Production
GO:0042254	ribosome biogenesis	Protein Production
GO:0000027	ribosomal large subunit assembly	Protein Production
GO:0042255	ribosome assembly	Protein Production
GO:0042257	ribosomal subunit assembly	Protein Production
GO:0042273	ribosomal large subunit biogenesis	Protein Production
GO:0016310	phosphorylation	Protein Production
GO:0008104	protein localization	Protein Production
GO:0045184	establishment of protein localization	Protein Production
GO:0034613	cellular protein localization	Protein Production
GO:0006613	cotranslational protein targeting to membrane	Protein Production
GO:0006614	SRP-dependent cotranslational protein targeting to membrane	Protein Production
GO:0006486	protein amino acid glycosylation	Protein Production
GO:0006415	translational termination	Protein Production
GO:0006595	polyamine metabolic process	putrescine pathway
GO:0006596	polyamine biosynthetic process	putrescine pathway
GO:0009445	putrescine metabolic process	putrescine pathway
GO:0009446	putrescine biosynthetic process	putrescine pathway
GO:0006099	tricarboxylic acid cycle	respiration
GO:0006119	oxidative phosphorylation	respiration
GO:0006754	ATP biosynthetic process	respiration
GO:0046034	ATP metabolic process	respiration
GO:0015980	energy derivation by oxidation of organic compounds	respiration
GO:0045333	cellular respiration	respiration
GO:0009060	aerobic respiration	respiration
GO:0007585	respiratory gaseous exchange	respiration
GO:0009218	pyrimidine ribonucleotide metabolic process	RNA
GO:0009220	pyrimidine ribonucleotide biosynthetic process	RNA
GO:0006228	UTP biosynthetic process	RNA
GO:0046051	UTP metabolic process	RNA
GO:0009259	ribonucleotide metabolic process	RNA
GO:0009260	ribonucleotide biosynthetic process	RNA
GO:0009150	purine ribonucleotide metabolic process	RNA
GO:0009152	purine ribonucleotide biosynthetic process	RNA
GO:0009199	ribonucleoside triphosphate metabolic process	RNA
GO:0009201	ribonucleoside triphosphate biosynthetic process	RNA
GO:0009205	purine ribonucleoside triphosphate metabolic process	RNA
GO:0009206	purine ribonucleoside triphosphate biosynthetic process	RNA
GO:0009119	ribonucleoside metabolic process	RNA
GO:0046131	pyrimidine ribonucleoside metabolic process	RNA
GO:0009147	pyrimidine nucleoside triphosphate metabolic process	RNA
GO:0009148	pyrimidine nucleoside triphosphate biosynthetic process	RNA
GO:0009208	pyrimidine ribonucleoside triphosphate metabolic process	RNA
GO:0009209	pyrimidine ribonucleoside triphosphate biosynthetic process	RNA
GO:0009156	ribonucleoside monophosphate biosynthetic process	RNA
GO:0009161	ribonucleoside monophosphate metabolic process	RNA
GO:0009173	pyrimidine ribonucleoside monophosphate metabolic process	RNA
GO:0009174	pyrimidine ribonucleoside monophosphate biosynthetic process	RNA
GO:0009167	purine ribonucleoside monophosphate metabolic process	RNA
GO:0009168	purine ribonucleoside monophosphate biosynthetic process	RNA
GO:0051252	regulation of RNA metabolic process	RNA
GO:0006399	tRNA metabolic process	RNA
GO:0006418	tRNA aminoacylation for protein translation	RNA
GO:0034660	ncRNA metabolic process	RNA
GO:0043039	tRNA aminoacylation	RNA
GO:0006396	RNA processing	RNA
GO:0016070	RNA metabolic process	RNA
GO:0006424	glutamyl-tRNA aminoacylation	RNA
GO:0006434	seryl-tRNA aminoacylation	RNA
GO:0006422	aspartyl-tRNA aminoacylation	RNA
GO:0006433	prolyl-tRNA aminoacylation	RNA
GO:0000375	RNA splicing, via transesterification reactions	RNA
GO:0000377	RNA splicing, via transesterification reactions with bulged adenosine as nucleophile	RNA
GO:0000398	nuclear mRNA splicing, via spliceosome	RNA
GO:0006397	mRNA processing	RNA
GO:0006419	alanyl-tRNA aminoacylation	RNA
GO:0006420	arginyl-tRNA aminoacylation	RNA
GO:0006435	threonyl-tRNA aminoacylation	RNA
GO:0006438	valyl-tRNA aminoacylation	RNA
GO:0008380	RNA splicing	RNA
GO:0009451	RNA modification	RNA
GO:0016071	mRNA metabolic process	RNA
GO:0032774	RNA biosynthetic process	RNA
GO:0022618	ribonucleoprotein complex assembly	RNA
GO:0006222	UMP biosynthetic process	RNA
GO:0046049	UMP metabolic process	RNA
GO:0006177	GMP biosynthetic process	RNA
GO:0046037	GMP metabolic process	RNA
GO:0000160	two-component signal transduction system (phosphorelay)	signalling
GO:0046578	regulation of Ras protein signal transduction	signalling
GO:0042430	indole and derivative metabolic process	signalling
GO:0042434	indole derivative metabolic process	signalling
GO:0042435	indole derivative biosynthetic process	signalling
GO:0046219	indolalkylamine biosynthetic process	signalling
GO:0007165	signal transduction	signalling
GO:0006790	sulfur metabolic process	Sulfur metabolism
GO:0044272	sulfur compound biosynthetic process	Sulfur metabolism
GO:0016226	iron-sulfur cluster assembly	Sulfur metabolism
GO:0031163	metallo-sulfur cluster assembly	Sulfur metabolism
GO:0000103	sulfate assimilation	Sulfur metabolism
GO:0006720	isoprenoid metabolic process	Terpenoid
GO:0008299	isoprenoid biosynthetic process	Terpenoid
GO:0006721	terpenoid metabolic process	Terpenoid
GO:0016114	terpenoid biosynthetic process	Terpenoid
GO:0016108	tetraterpenoid metabolic process	Terpenoid
GO:0016109	tetraterpenoid biosynthetic process	Terpenoid
GO:0009240	isopentenyl diphosphate biosynthetic process	Terpenoid
GO:0019288	isopentenyl diphosphate biosynthetic process, mevalonate-independent pathway	Terpenoid
GO:0046490	isopentenyl diphosphate metabolic process	Terpenoid
GO:0045449	regulation of transcription	Transcription
GO:0006355	regulation of transcription, DNA-dependent	Transcription
GO:0010467	gene expression	Transcription
GO:0010468	regulation of gene expression	Transcription
GO:0006350	transcription	transcription
GO:0010629	negative regulation of gene expression	transcription
GO:0016481	negative regulation of transcription	transcription
GO:0006351	transcription, DNA-dependent	transcription
GO:0010608	posttranscriptional regulation of gene expression	transcription
GO:0006414	translational elongation	translation
GO:0006810	transport	transport
GO:0006811	ion transport	transport
GO:0006812	cation transport	transport
GO:0015031	protein transport	transport
GO:0015672	monovalent inorganic cation transport	transport
GO:0006818	hydrogen transport	transport
GO:0015992	proton transport	transport
GO:0055085	transmembrane transport	transport
GO:0015985	energy coupled proton transport, down electrochemical gradient	transport
GO:0015986	ATP synthesis coupled proton transport	transport
GO:0034220	ion transmembrane transport	transport
GO:0022900	electron transport chain	transport
GO:0046907	intracellular transport	transport
GO:0006886	intracellular protein transport	transport
GO:0016192	vesicle-mediated transport	transport
GO:0042777	plasma membrane ATP synthesis coupled proton transport	transport
GO:0022904	respiratory electron transport chain	transport
GO:0006820	anion transport	transport
GO:0030001	metal ion transport	transport
GO:0006122	mitochondrial electron transport, ubiquinol to cytochrome c	transport
GO:0042773	ATP synthesis coupled electron transport	transport
GO:0042775	mitochondrial ATP synthesis coupled electron transport	transport
GO:0015698	inorganic anion transport	transport
GO:0006839	mitochondrial transport	transport
GO:0006814	sodium ion transport	transport
GO:0006821	chloride transport	transport
GO:0006913	nucleocytoplasmic transport	transport
GO:0051169	nuclear transport	transport
GO:0007034	vacuolar transport	transport
GO:0006888	ER to Golgi vesicle-mediated transport	transport
GO:0048193	Golgi vesicle transport	transport
GO:0006816	calcium ion transport	transport
GO:0015674	di-, tri-valent inorganic cation transport	transport
GO:0006626	protein targeting to mitochondrion	transport
GO:0045039	protein import into mitochondrial inner membrane	transport
GO:0070585	protein localization in mitochondrion	transport
GO:0006606	protein import into nucleus	transport
GO:0034504	protein localization in nucleus	transport
GO:0051170	nuclear import	transport
GO:0006887	exocytosis	transport
GO:0006904	vesicle docking during exocytosis	transport
GO:0030029	actin filament-based process	transport
GO:0032940	secretion by cell	transport
GO:0046903	secretion	transport
GO:0045047	protein targeting to ER	transport
GO:0042558	pteridine and derivative metabolic process	vitamin
GO:0042559	pteridine and derivative biosynthetic process	vitamin
GO:0006333	nicotinic acid	vitamin
GO:0006766	vitamin metabolic process	vitamin
GO:0006767	water-soluble vitamin metabolic process	vitamin
GO:0009110	vitamin biosynthetic process	vitamin
GO:0042364	water-soluble vitamin biosynthetic process	vitamin
GO:0006772	thiamin metabolic process	vitamin
GO:0009228	thiamin biosynthetic process	vitamin
GO:0042723	thiamin and derivative metabolic process	vitamin
GO:0042724	thiamin and derivative biosynthetic process	vitamin
GO:0009235	cobalamin metabolic process	vitamin
GO:0009236	cobalamin biosynthetic process	vitamin
GO:0006771	riboflavin metabolic process	vitamin
GO:0009231	riboflavin biosynthetic process	vitamin
GO:0042726	riboflavin and derivative metabolic process	vitamin
GO:0042727	riboflavin and derivative biosynthetic process	vitamin
GO:0006769	nicotinamide metabolic process	vitamin
GO:0046496	nicotinamide nucleotide metabolic process	vitamin (RNA/DNA)
