# Supplementary material for: Proteome response of Phaeodactylum tricornutum, during lipid accumulation induced by nitrogen depletion
Source: Algal Res. 2016 Sep;18:213–24. doi: 10.1016/j.algal.2016.06.015 (PMC5070409; doi:10.1016/j.algal.2016.06.015)
Supplement: Table S2 — Peptide table of six merged search engines. [file mmc3.xlsx]

## Sheet: Table S2 Peptide table
PSM id (File#.scan#.experiment#)	AC	SEQ	uPEP	AC.others	SEQAC	V2	ACunique	SEQps	SEQpp	vsn113	vsn114	vsn115	vsn116	vsn117	vsn118	vsn119	vsn121	spectra.descr.	pm.key
1.3005.2	B7FTJ0	EHPR	1	NA	EHPR|B7FTJ0	NA	1	NA	NA	0.039668	0.0366561	0.0333398	0.0396795	0.0448549	0.04612	0.0409747	0.0440771	File: JL_PT_c18_16b_recover.wiff, Sample: JL_PT_c18_16b_recover (sample number 1), Elution: 51.745 min, Period: 1, Cycle(s): 3005 (Experiment 2)	EHPR%iTRAQ_8plex_Nterm:::::%sample_34%cmpd_11
1.3394.2	A0T0B4	LGSTLYE	1	NA	LGSTLYE|A0T0B4	NA	1	NA	NA	0.0704706	0.110731	0.0822786	0.0919188	0.111969	0.0915392	0.0932116	0.117581	File: JL_PT_c18_16b_recover.wiff, Sample: JL_PT_c18_16b_recover (sample number 1), Elution: 67.71 min, Period: 1, Cycle(s): 3394 (Experiment 2)	LGSTLYE%iTRAQ_8plex_Nterm::::::::%sample_34%cmpd_174
1.3398.3	B7FUJ2	AFFSE	6	NA	AFFSE|B7FUJ2	NA	1	NA	NA	0.0440283	0.0933327	0.0955844	0.109333	0.111969	0.130396	0.0714379	0.0808278	File: JL_PT_c18_16b_recover.wiff, Sample: JL_PT_c18_16b_recover (sample number 1), Elution: 68.033 min, Period: 1, Cycle(s): 3398 (Experiment 3)	AFFSE%iTRAQ_8plex_Nterm::::::%sample_34%cmpd_177
1.3446.3	B7G6J9	MTFTPSY	2	NA	MTFTPSY|B7G6J9	NA	1	NA	NA	0.158341	0.0802386	0.117823	0.0919188	0.106396	0.169386	0.13685	0.139708	File: JL_PT_c18_16b_recover.wiff, Sample: JL_PT_c18_16b_recover (sample number 1), Elution: 71.812 min, Period: 1, Cycle(s): 3446 (Experiment 3)	MTFTPSY%iTRAQ_8plex_Nterm::::::::%sample_34%cmpd_230
1.3448.2	B7FTV7	VLEAV	5	NA	VLEAV|B7FTV7	NA	1	NA	NA	0.145165	0.0976363	0.126756	0.0745049	0.0784111	0.493644	0.0714379	0.135958	File: JL_PT_c18_16b_recover.wiff, Sample: JL_PT_c18_16b_recover (sample number 1), Elution: 71.948 min, Period: 1, Cycle(s): 3448 (Experiment 2)	VLEAV%iTRAQ_8plex_Nterm::::::%sample_34%cmpd_235
1.3474.2	B7GD39	EGTGAFGF	1	NA	EGTGAFGF|B7GD39	NA	1	EGTGAFGF	EGTGAFGF	0.0968219	0.0627498	0.0600409	0.0454833	0.0448549	0.0591155	0.0627465	0.0845031	File: JL_PT_c18_16b_recover.wiff, Sample: JL_PT_c18_16b_recover (sample number 1), Elution: 74.739 min, Period: 1, Cycle(s): 3474 (Experiment 2)	EGTGAFGF%iTRAQ_8plex_Nterm:::::::::%sample_34%cmpd_271
1.3505.2	B7FY72	NLEGEYFV	3	NA	NLEGEYFV|B7FY72	NA	1	NLEGEYFV	NLEGEYFV	0.109998	0.0933327	0.104517	0.144162	0.100822	0.22124	0.106294	0.113905	File: JL_PT_c18_16b_recover.wiff, Sample: JL_PT_c18_16b_recover (sample number 1), Elution: 77.003 min, Period: 1, Cycle(s): 3505 (Experiment 2)	NLEGEYFV%iTRAQ_8plex_Nterm:::::::::%sample_34%cmpd_305
1.3533.2	B5Y5P6	ASDSEK	1	NA	ASDSEK|B5Y5P6	NA	1	NA	NA	0.0836461	0.0976363	0.0955844	0.120943	0.201615	0.156389	0.123767	0.11023	File: JL_PT_c18_16b_recover.wiff, Sample: JL_PT_c18_16b_recover (sample number 1), Elution: 78.858 min, Period: 1, Cycle(s): 3533 (Experiment 2)	ASDSEK%iTRAQ_8plex_Nterm::::::iTRAQ_K:%sample_34%cmpd_332
1.3565.2	B7GD00	AQATFVF	1	NA	AQATFVF|B7GD00	NA	1	NA	NA	0.039668	0.0584464	0.0600409	0.0861141	0.0896745	0.0979705	0.0932116	0.0808278	File: JL_PT_c18_16b_recover.wiff, Sample: JL_PT_c18_16b_recover (sample number 1), Elution: 79.863 min, Period: 1, Cycle(s): 3565 (Experiment 2)	AQATFVF%iTRAQ_8plex_Nterm::::::::%sample_34%cmpd_340
1.3587.3	B7FVA8	ILSSFGPDMN	14	NA	ILSSFGPDMN|B7FVA8	NA	1	ILSSFGPDMN	ILSSFGPDMN	0.184693	0.193509	0.18454	0.219625	0.347117	0.156389	0.145542	0.224242	File: JL_PT_c18_16b_recover.wiff, Sample: JL_PT_c18_16b_recover (sample number 1), Elution: 80.647 min, Period: 1, Cycle(s): 3587 (Experiment 3)	ILSSFGPDMN%iTRAQ_8plex_Nterm:::::::::Oxidation_M::%sample_34%cmpd_346
1.3642.3	A0T0D1	LEAVNYLS	8	NA	LEAVNYLS|A0T0D1	NA	1	LEAVNYLS	NA	0.0704706	0.115034	0.0911181	0.0977235	0.128807	0.117399	0.145542	0.113905	File: JL_PT_c18_16b_recover.wiff, Sample: JL_PT_c18_16b_recover (sample number 1), Elution: 83.525 min, Period: 1, Cycle(s): 3642 (Experiment 3)	LEAVNYLS%iTRAQ_8plex_Nterm:::::::::%sample_34%cmpd_382
1.3648.3	B7GDY0	VNMFLGGGM	6	NA	VNMFLGGGM|B7GDY0	NA	1	VNMFLGGGM	VNMFLGGGM	0.0968219	0.115034	0.0866518	0.126747	0.0896745	0.149958	0.101993	0.147059	File: JL_PT_c18_16b_recover.wiff, Sample: JL_PT_c18_16b_recover (sample number 1), Elution: 83.934 min, Period: 1, Cycle(s): 3648 (Experiment 3)	VNMFLGGGM%iTRAQ_8plex_Nterm:::::::::Oxidation_M:%sample_34%cmpd_388
1.3705.3	B7FP95	MAIIELV	4	NA	MAIIELV|B7FP95	NA	1	MAIIELV	NA	0.0968219	0.0933327	0.0733462	0.0570916	0.067264	0.344512	0.0932116	0.106555	File: JL_PT_c18_16b_recover.wiff, Sample: JL_PT_c18_16b_recover (sample number 1), Elution: 85.977 min, Period: 1, Cycle(s): 3705 (Experiment 3)	MAIIELV%iTRAQ_8plex_Nterm:Oxidation_M:::::::%sample_34%cmpd_408
1.3757.2	B7FVA8	ILSSFGPDMN	14	NA	ILSSFGPDMN|B7FVA8	NA	1	NA	ILSSFGPDMN	0.15398	0.202209	0.0955844	0.144162	0.17363	0.130396	0.128068	0.154409	File: JL_PT_c18_16b_recover.wiff, Sample: JL_PT_c18_16b_recover (sample number 1), Elution: 87.423 min, Period: 1, Cycle(s): 3757 (Experiment 2)	ILSSFGPDMN%iTRAQ_8plex_Nterm:::::::::::%sample_34%cmpd_421
1.3807.2	B7FVA8	ILSSFGPDMN	14	NA	ILSSFGPDMN|B7FVA8	NA	1	ILSSFGPDMN	ILSSFGPDMN	0.13635	0.193509	0.135595	0.190601	0.100822	0.104536	0.149843	0.187488	File: JL_PT_c18_16b_recover.wiff, Sample: JL_PT_c18_16b_recover (sample number 1), Elution: 88.479 min, Period: 1, Cycle(s): 3807 (Experiment 2)	ILSSFGPDMN%iTRAQ_8plex_Nterm:::::::::::%sample_34%cmpd_425
1.3973.2	B5Y470	FIDYTEWYMAR	24	NA	FIDYTEWYMAR|B5Y470	NA	1	NA	FIDYTEWYMAR	0.0616562	0.149922	0.10889	0.0977235	0.0728376	0.104536	0.0889106	0.0771526	File: JL_PT_c18_16b_recover.wiff, Sample: JL_PT_c18_16b_recover (sample number 1), Elution: 91.664 min, Period: 1, Cycle(s): 3973 (Experiment 2)	FIDYTEWYMAR%iTRAQ_8plex_Nterm::::::::::::%sample_34%cmpd_432
1.3979.2	B5Y470	FIDYTEWYMAR	24	NA	FIDYTEWYMAR|B5Y470	NA	1	FIDYTEWYMAR	FIDYTEWYMAR	1.38466	1.31763	1.22504	1.43854	1.30432	1.62225	1.21708	1.48912	File: JL_PT_c18_16b_recover.wiff, Sample: JL_PT_c18_16b_recover (sample number 1), Elution: 91.818 min, Period: 1, Cycle(s): 3979 (Experiment 2)	FIDYTEWYMAR%iTRAQ_8plex_Nterm::::::::::::%sample_34%cmpd_433
1.4222.2	B7G015	FGFILDGFPR	11	NA	FGFILDGFPR|B7G015	NA	1	FGFILDGFPR	FGFILDGFPR	0.47921	0.507231	0.366827	0.358943	0.347117	0.30552	0.433004	0.397062	File: JL_PT_c18_16b_recover.wiff, Sample: JL_PT_c18_16b_recover (sample number 1), Elution: 96.164 min, Period: 1, Cycle(s): 4222 (Experiment 2)	FGFILDGFPR%iTRAQ_8plex_Nterm:::::::::::%sample_34%cmpd_437
1.4231.2	B7G015	FGFILDGFPR	11	NA	FGFILDGFPR|B7G015	NA	1	FGFILDGFPR	FGFILDGFPR	0.066017	0.0671448	0.0733462	0.0512873	0.0504279	0.0591155	0.0845199	0.0587768	File: JL_PT_c18_16b_recover.wiff, Sample: JL_PT_c18_16b_recover (sample number 1), Elution: 96.42 min, Period: 1, Cycle(s): 4231 (Experiment 2)	FGFILDGFPR%iTRAQ_8plex_Nterm:::::::::::%sample_34%cmpd_439
1.4232.2	A0T0G3	VLIEDIIIN	2	NA	VLIEDIIIN|A0T0G3	NA	1	VLIEDIIIN	VLIEDIIIN	0.0968219	0.0758435	0.0866518	0.0512873	0.0448549	0.0785427	0.0758284	0.0992042	File: JL_PT_c18_16b_recover.wiff, Sample: JL_PT_c18_16b_recover (sample number 1), Elution: 96.488 min, Period: 1, Cycle(s): 4232 (Experiment 2)	VLIEDIIIN%iTRAQ_8plex_Nterm::::::::::%sample_34%cmpd_440
1.4266.2	B7G015	FGFILDGFPR	11	NA	FGFILDGFPR|B7G015	NA	1	FGFILDGFPR	FGFILDGFPR	0.290195	0.293687	0.464624	0.289284	0.212763	0.247235	0.311047	0.316127	File: JL_PT_c18_16b_recover.wiff, Sample: JL_PT_c18_16b_recover (sample number 1), Elution: 97.17 min, Period: 1, Cycle(s): 4266 (Experiment 2)	FGFILDGFPR%iTRAQ_8plex_Nterm:::::::::::%sample_34%cmpd_442
1.4293.2	B7GA11	LLDFGMAGDNIGALLR	10	NA	LLDFGMAGDNIGALLR|B7GA11	NA	1	LLDFGMAGDNIGALLR	LLDFGMAGDNIGALLR	0.0923681	0.0627498	0.0600409	0.0628959	0.106396	0.0979705	0.0976022	0.102879	File: JL_PT_c18_16b_recover.wiff, Sample: JL_PT_c18_16b_recover (sample number 1), Elution: 97.732 min, Period: 1, Cycle(s): 4293 (Experiment 2)	LLDFGMAGDNIGALLR%iTRAQ_8plex_Nterm::::::Oxidation_M:::::::::::%sample_34%cmpd_444
1.4412.2	B7FR99	IADLLLLGVR	8	NA	IADLLLLGVR|B7FR99	NA	1	NA	IADLLLLGVR	0.303372	0.145527	0.313508	0.347333	0.386251	0.27966	0.189091	0.20219	File: JL_PT_c18_16b_recover.wiff, Sample: JL_PT_c18_16b_recover (sample number 1), Elution: 100.221 min, Period: 1, Cycle(s): 4412 (Experiment 2)	IADLLLLGVR%iTRAQ_8plex_Nterm:::::::::::%sample_34%cmpd_452
1.4424.2	B7G981	MIEIAALLLCK	4	NA	MIEIAALLLCK|B7G981	NA	1	MIEIAALLLCK	MIEIAALLLCK	0.131989	0.0715399	0.051109	0.120943	0.106396	0.0655465	0.123767	0.106555	File: JL_PT_c18_16b_recover.wiff, Sample: JL_PT_c18_16b_recover (sample number 1), Elution: 100.58 min, Period: 1, Cycle(s): 4424 (Experiment 2)	MIEIAALLLCK%iTRAQ_8plex_Nterm:Oxidation_M:::::::::MMTS:iTRAQ_8plex_K:%sample_34%cmpd_454
1.4503.2	B7GA11	LLDFGMAGDNIGALLR	10	NA	LLDFGMAGDNIGALLR|B7GA11	NA	1	LLDFGMAGDNIGALLR	LLDFGMAGDNIGALLR	0.0748315	0.0889374	0.0822786	0.0570916	0.0784111	0.0785427	0.0845199	0.113905	File: JL_PT_c18_16b_recover.wiff, Sample: JL_PT_c18_16b_recover (sample number 1), Elution: 102.285 min, Period: 1, Cycle(s): 4503 (Experiment 2)	LLDFGMAGDNIGALLR%iTRAQ_8plex_Nterm:::::::::::::::::%sample_34%cmpd_459
1.4508.2	B7GCV9	LAMLAALGWPASEVWDR	3	NA	LAMLAALGWPASEVWDR|B7GCV9	NA	1	LAMLAALGWPASEVWDR	LAMLAALGWPASEVWDR	0.0791924	0.0497482	0.0822786	0.0861141	0.117659	0.0785427	0.067137	0.0698022	File: JL_PT_c18_16b_recover.wiff, Sample: JL_PT_c18_16b_recover (sample number 1), Elution: 102.421 min, Period: 1, Cycle(s): 4508 (Experiment 2)	LAMLAALGWPASEVWDR%iTRAQ_8plex_Nterm:::Oxidation_M:::::::::::::::%sample_34%cmpd_460
1.4529.2	B7G518	LASDILGVNLILVAR	3	NA	LASDILGVNLILVAR|B7G518	NA	1	LASDILGVNLILVAR	LASDILGVNLILVAR	0.0748315	0.0628414	0.0555749	0.0512873	0.0560011	0.04612	0.0496652	0.0698022	File: JL_PT_c18_16b_recover.wiff, Sample: JL_PT_c18_16b_recover (sample number 1), Elution: 102.83 min, Period: 1, Cycle(s): 4529 (Experiment 2)	LASDILGVNLILVAR%iTRAQ_8plex_Nterm::::::::::::::::%sample_34%cmpd_461
1.4628.2	B7G4A0	IFTIDVTSFPYAITNEMR	15	NA	IFTIDVTSFPYAITNEMR|B7G4A0	NA	1	IFTIDVTSFPYAITNEMR	IFTIDVTSFPYAITNEMR	0.202323	0.180415	0.126756	0.161576	0.223911	0.188815	0.289272	0.34193	File: JL_PT_c18_16b_recover.wiff, Sample: JL_PT_c18_16b_recover (sample number 1), Elution: 104.977 min, Period: 1, Cycle(s): 4628 (Experiment 2)	IFTIDVTSFPYAITNEMR%iTRAQ_8plex_Nterm:::::::::::::::::::%sample_34%cmpd_469
1.4693.2	A0T0M5	ELVNLEAADILQSTVFNN	11	NA	ELVNLEAADILQSTVFNN|A0T0M5	NA	1	ELVNLEAADILQSTVFNN	ELVNLEAADILQSTVFNN	0.114359	0.0671448	0.140062	0.0570916	0.100822	0.0655465	0.067137	0.113905	File: JL_PT_c18_16b_recover.wiff, Sample: JL_PT_c18_16b_recover (sample number 1), Elution: 106.136 min, Period: 1, Cycle(s): 4693 (Experiment 2)	ELVNLEAADILQSTVFNN%iTRAQ_8plex_Nterm:::::::::::::::::::%sample_34%cmpd_470
1.4707.2	B5Y5L4	LAMLATLELLR	9	NA	LAMLATLELLR|B5Y5L4	NA	1	LAMLATLELLR	LAMLATLELLR	0.0572027	0.0715399	0.0333398	0.0512873	0.0504279	0.0591155	0.0409747	0.0477519	File: JL_PT_c18_16b_recover.wiff, Sample: JL_PT_c18_16b_recover (sample number 1), Elution: 106.425 min, Period: 1, Cycle(s): 4707 (Experiment 2)	LAMLATLELLR%iTRAQ_8plex_Nterm::::::::::::%sample_34%cmpd_471
1.4809.2	B7G3I7	VVDEATAALFLAALER	5	NA	VVDEATAALFLAALER|B7G3I7	NA	1	VVDEATAALFLAALER	VVDEATAALFLAALER	0.0528421	0.0715399	0.0555749	0.0570916	0.0896745	0.04612	0.0409747	0.0734774	File: JL_PT_c18_16b_recover.wiff, Sample: JL_PT_c18_16b_recover (sample number 1), Elution: 108.419 min, Period: 1, Cycle(s): 4809 (Experiment 2)	VVDEATAALFLAALER%iTRAQ_8plex_Nterm:::::::::::::::::%sample_34%cmpd_476
1.5081.2	B7FWV9	VVDVADEIAVQELATAVFAR	1	NA	VVDVADEIAVQELATAVFAR|B7FWV9	NA	1	VVDVADEIAVQELATAVFAR	VVDVADEIAVQELATAVFAR	0.0836461	0.0584464	0.0466432	0.103528	0.17363	0.149958	0.0714379	0.0477519	File: JL_PT_c18_16b_recover.wiff, Sample: JL_PT_c18_16b_recover (sample number 1), Elution: 113.21 min, Period: 1, Cycle(s): 5081 (Experiment 2)	VVDVADEIAVQELATAVFAR%iTRAQ_8plex_Nterm:::::::::::::::::::::%sample_34%cmpd_478
1.5338.2	B7G981	MIEIAALLLCK	4	NA	MIEIAALLLCK|B7G981	NA	1	NA	MIEIAALLLCK	0.0748315	0.128129	0.104517	0.144162	0.17363	0.104536	0.0758284	0.124931	File: JL_PT_c18_16b_recover.wiff, Sample: JL_PT_c18_16b_recover (sample number 1), Elution: 117.699 min, Period: 1, Cycle(s): 5338 (Experiment 2)	MIEIAALLLCK%iTRAQ_8plex_Nterm::::::::::MMTS:iTRAQ_8plex_K:%sample_34%cmpd_480
1.5570.2	Q84XB4	QAAVTQELLEIISGASALD	1	NA	QAAVTQELLEIISGASALD|Q84XB4	NA	1	NA	NA	0.039668	0.0497482	0.051109	0.0512873	0.0448549	0.04612	0.0540554	0.0477519	File: JL_PT_c18_16b_recover.wiff, Sample: JL_PT_c18_16b_recover (sample number 1), Elution: 121.809 min, Period: 1, Cycle(s): 5570 (Experiment 2)	QAAVTQELLEIISGASALD%iTRAQ_8plex_Nterm::::::::::::::::::::%sample_34%cmpd_483
1.5748.2	B7FTE2	ITTELIEIISGASALDG	15	NA	ITTELIEIISGASALDG|B7FTE2	NA	1	ITTELIEIISGASALDG	ITTELIEIISGASALDG	0.0704706	0.0802386	0.113357	0.144162	0.0896745	0.175818	0.110685	0.132282	File: JL_PT_c18_16b_recover.wiff, Sample: JL_PT_c18_16b_recover (sample number 1), Elution: 124.895 min, Period: 1, Cycle(s): 5748 (Experiment 2)	ITTELIEIISGASALDG%iTRAQ_8plex_Nterm::::::::::::::::::%sample_34%cmpd_484
10.2945.2	B7G0A5	MKLCSR	1	NA	MKLCSR|B7G0A5	NA	1	NA	NA	0.140804	0.0889374	0.0911181	0.126747	0.123233	0.104536	0.106294	0.154409	File: JL_PT_c18_20a.wiff, Sample: JL_PT_c18_20a (sample number 1), Elution: 56.099 min, Period: 1, Cycle(s): 2945 (Experiment 2)	MKLCSR%iTRAQ_8plex_Nterm::::MMTS:::%sample_39%cmpd_116
10.2988.3	B7GD91	TLLESA	5	NA	TLLESA|B7GD91	NA	1	NA	NA	0.127535	0.123825	0.126756	0.0745049	0.0839848	0.084974	0.0845199	0.102879	File: JL_PT_c18_20a.wiff, Sample: JL_PT_c18_20a (sample number 1), Elution: 60.916 min, Period: 1, Cycle(s): 2988 (Experiment 3)	TLLESA%iTRAQ_8plex_Nterm:::::::%sample_39%cmpd_181
10.3010.2	B7FRJ9	TGLPPIE	15	NA	TGLPPIE|B7FRJ9	NA	1	NA	TGLPPIE	0.0748315	0.0584464	0.0911181	0.115138	0.0728376	0.143392	0.0976022	0.0881783	File: JL_PT_c18_20a.wiff, Sample: JL_PT_c18_20a (sample number 1), Elution: 63.077 min, Period: 1, Cycle(s): 3010 (Experiment 2)	TGLPPIE%iTRAQ_8plex_Nterm::::::::%sample_39%cmpd_212
10.3034.2	B7FNY1	LGILPDKR	1	NA	LGILPDKR|B7FNY1	NA	1	NA	NA	0.0968219	0.0671448	0.0733462	0.0745049	0.0839848	0.0655465	0.0714379	0.0992042	File: JL_PT_c18_20a.wiff, Sample: JL_PT_c18_20a (sample number 1), Elution: 65.12 min, Period: 1, Cycle(s): 3034 (Experiment 2)	LGILPDKR%iTRAQ_8plex_Nterm:::::::::%sample_39%cmpd_240
10.3048.3	B7GDN1	YIAFYR	13	NA	YIAFYR|B7GDN1	NA	1	YIAFYR	NA	1.18692	1.09979	0.940489	0.504066	0.475898	0.376938	0.986246	1.00006	File: JL_PT_c18_20a.wiff, Sample: JL_PT_c18_20a (sample number 1), Elution: 66.839 min, Period: 1, Cycle(s): 3048 (Experiment 3)	YIAFYR%iTRAQ_8plex_Nterm:::::::%sample_39%cmpd_263
10.3087.2	B7FR44	VGVWDLSR	2	NA	VGVWDLSR|B7FR44	NA	1	VGVWDLSR	VGVWDLSR	0.290195	0.210908	0.171141	0.329918	0.363955	0.331515	0.284882	0.235268	File: JL_PT_c18_20a.wiff, Sample: JL_PT_c18_20a (sample number 1), Elution: 69.187 min, Period: 1, Cycle(s): 3087 (Experiment 2)	VGVWDLSR%iTRAQ_8plex_Nterm:::::::::%sample_39%cmpd_295
10.3092.2	B5Y3R0	GDLFLVR	23	NA	GDLFLVR|B5Y3R0	NA	1	GDLFLVR	GDLFLVR	0.351715	0.263194	0.317882	0.161576	0.257586	0.175818	0.219557	0.191163	File: JL_PT_c18_20a.wiff, Sample: JL_PT_c18_20a (sample number 1), Elution: 69.476 min, Period: 1, Cycle(s): 3092 (Experiment 2)	GDLFLVR%iTRAQ_8plex_Nterm::::::::%sample_39%cmpd_299
10.3097.3	B5Y527	FLGLPR	1	NA	FLGLPR|B5Y527	NA	1	NA	NA	0.0968219	0.115034	0.10889	0.103528	0.0896745	0.110967	0.145542	0.0698022	File: JL_PT_c18_20a.wiff, Sample: JL_PT_c18_20a (sample number 1), Elution: 69.817 min, Period: 1, Cycle(s): 3097 (Experiment 3)	FLGLPR%iTRAQ_8plex_Nterm:::::::%sample_39%cmpd_302
10.3108.2	B5Y405	FCSVVR	10	NA	FCSVVR|B5Y405	NA	1	FCSVVR	FCSVVR	0.255028	0.224002	0.237858	0.120943	0.100822	0.162821	0.0976022	0.158085	File: JL_PT_c18_20a.wiff, Sample: JL_PT_c18_20a (sample number 1), Elution: 70.668 min, Period: 1, Cycle(s): 3108 (Experiment 2)	FCSVVR%iTRAQ_8plex_Nterm::MMTS:::::%sample_39%cmpd_317
10.3110.3	B7FPY8	MLGNFDMVGIPPAPR	39	NA	MLGNFDMVGIPPAPR|B7FPY8	NA	1	NA	MLGNFDMVGIPPAPR	0.066017	0.0933327	0.126756	0.0861141	0.111969	0.0655465	0.101993	0.154409	File: JL_PT_c18_20a.wiff, Sample: JL_PT_c18_20a (sample number 1), Elution: 71.008 min, Period: 1, Cycle(s): 3110 (Experiment 3)	MLGNFDMVGIPPAPR%iTRAQ_8plex_Nterm:Oxidation_M::::::Oxidation_M:::::::::%sample_39%cmpd_319
10.3117.3	B7FYL0	GILENLQG	7	NA	GILENLQG|B7FYL0	NA	1	GILENLQG	GILENLQG	0.246213	0.306782	0.260097	0.504066	0.363955	0.324949	0.223948	0.319878	File: JL_PT_c18_20a.wiff, Sample: JL_PT_c18_20a (sample number 1), Elution: 71.843 min, Period: 1, Cycle(s): 3117 (Experiment 3)	GILENLQG%iTRAQ_8plex_Nterm:::::::::%sample_39%cmpd_331
10.3118.2	B7G9M1	ANDFLP	1	NA	ANDFLP|B7G9M1	NA	1	ANDFLP	NA	0.118813	0.0845422	0.0555749	0.968218	0.151218	0.104536	0.132459	0.113905	File: JL_PT_c18_20a.wiff, Sample: JL_PT_c18_20a (sample number 1), Elution: 71.86 min, Period: 1, Cycle(s): 3118 (Experiment 2)	ANDFLP%iTRAQ_8plex_Nterm:::::::%sample_39%cmpd_334
10.3124.2	B7G5V4	ELVPLLR	1	NA	ELVPLLR|B7G5V4	NA	1	NA	NA	0.356169	0.271894	0.317882	0.347333	0.386251	0.247235	0.254415	0.238944	File: JL_PT_c18_20a.wiff, Sample: JL_PT_c18_20a (sample number 1), Elution: 72.574 min, Period: 1, Cycle(s): 3124 (Experiment 2)	ELVPLLR%iTRAQ_8plex_Nterm::::::::%sample_39%cmpd_345
10.3124.3	B5Y3F5	VFETGPVFR	3	NA	VFETGPVFR|B5Y3F5	NA	1	VFETGPVFR	VFETGPVFR	0.483571	0.603105	0.606992	0.480846	0.559855	0.461218	0.480944	0.437492	File: JL_PT_c18_20a.wiff, Sample: JL_PT_c18_20a (sample number 1), Elution: 72.676 min, Period: 1, Cycle(s): 3124 (Experiment 3)	VFETGPVFR%iTRAQ_8plex_Nterm::::::::::%sample_39%cmpd_344
10.3133.2	B7GCD6	GECRDPR	1	NA	GECRDPR|B7GCD6	NA	1	NA	NA	0.15398	0.16732	0.171141	0.52148	0.548591	0.506641	0.162925	0.0955289	File: JL_PT_c18_20a.wiff, Sample: JL_PT_c18_20a (sample number 1), Elution: 73.136 min, Period: 1, Cycle(s): 3133 (Experiment 2)	GECRDPR%iTRAQ_8plex_Nterm:::MMTS:::::%sample_39%cmpd_352
10.3143.2	B7FUR4	IPLIIGR	32	NA	IPLIIGR|B7FUR4	NA	1	IPLIIGR	NA	0.211045	0.359069	0.37576	0.689823	0.576576	0.52607	0.302355	0.415439	File: JL_PT_c18_20a.wiff, Sample: JL_PT_c18_20a (sample number 1), Elution: 73.562 min, Period: 1, Cycle(s): 3143 (Experiment 2)	IPLIIGR%iTRAQ_8plex_Nterm::::::::%sample_39%cmpd_358
10.3147.2	B7FPY8	IAGLEVLR	39	NA	IAGLEVLR|B7FPY8	NA	1	NA	NA	0.290195	0.402657	0.237858	0.446016	0.414236	0.273095	0.411229	0.378685	File: JL_PT_c18_20a.wiff, Sample: JL_PT_c18_20a (sample number 1), Elution: 73.987 min, Period: 1, Cycle(s): 3147 (Experiment 2)	IAGLEVLR%iTRAQ_8plex_Nterm:::::::::%sample_39%cmpd_365
10.3155.2	B7FQE1	GYVGDAGFDPFR	7	NA	GYVGDAGFDPFR|B7FQE1	NA	1	GYVGDAGFDPFR	GYVGDAGFDPFR	0.0748315	0.0540515	0.0466432	0.0687004	0.067264	0.0591155	0.0758284	0.150734	File: JL_PT_c18_20a.wiff, Sample: JL_PT_c18_20a (sample number 1), Elution: 74.532 min, Period: 1, Cycle(s): 3155 (Experiment 2)	GYVGDAGFDPFR%iTRAQ_8plex_Nterm:::::::::::::%sample_39%cmpd_372
10.3156.2	B7FUR4	IPLIIGR	32	NA	IPLIIGR|B7FUR4	NA	1	NA	IPLIIGR	1.28797	1.4745	1.38956	2.0131	2.09907	2.10221	1.63528	1.63253	File: JL_PT_c18_20a.wiff, Sample: JL_PT_c18_20a (sample number 1), Elution: 74.6 min, Period: 1, Cycle(s): 3156 (Experiment 2)	IPLIIGR%iTRAQ_8plex_Nterm::::::::%sample_39%cmpd_373
10.3174.2	B7FR43	YIVVLPVAR	7	NA	YIVVLPVAR|B7FR43	NA	1	NA	YIVVLPVAR	0.228675	0.228306	0.317882	0.428602	0.319131	0.357375	0.1847	0.180137	File: JL_PT_c18_20a.wiff, Sample: JL_PT_c18_20a (sample number 1), Elution: 75.519 min, Period: 1, Cycle(s): 3174 (Experiment 2)	YIVVLPVAR%iTRAQ_8plex_Nterm::::::::::%sample_39%cmpd_385
10.3181.3	B7G8T7	GVFATGPSDFDPTGLR	13	NA	GVFATGPSDFDPTGLR|B7G8T7	NA	1	GVFATGPSDFDPTGLR	GVFATGPSDFDPTGLR	0.15398	0.0933327	0.215619	0.173186	0.145644	0.201812	0.149843	0.268347	File: JL_PT_c18_20a.wiff, Sample: JL_PT_c18_20a (sample number 1), Elution: 75.894 min, Period: 1, Cycle(s): 3181 (Experiment 3)	GVFATGPSDFDPTGLR%iTRAQ_8plex_Nterm:::::::::::::::::%sample_39%cmpd_388
10.3183.2	B7FUX6	LADPAELLR	1	NA	LADPAELLR|B7FUX6	NA	1	NA	LADPAELLR	0.435227	0.398261	0.473557	0.23704	0.279998	0.376938	0.267498	0.275698	File: JL_PT_c18_20a.wiff, Sample: JL_PT_c18_20a (sample number 1), Elution: 75.979 min, Period: 1, Cycle(s): 3183 (Experiment 2)	LADPAELLR%iTRAQ_8plex_Nterm::::::::::%sample_39%cmpd_391
10.3184.3	B7FYQ0	LFGLTYASR	3	NA	LFGLTYASR|B7FYQ0	NA	1	LFGLTYASR	NA	0.321002	0.446244	0.36236	0.678092	0.940391	0.733622	0.341514	0.2904	File: JL_PT_c18_20a.wiff, Sample: JL_PT_c18_20a (sample number 1), Elution: 76.149 min, Period: 1, Cycle(s): 3184 (Experiment 3)	LFGLTYASR%iTRAQ_8plex_Nterm::::::::::%sample_39%cmpd_392
10.3201.2	B7G8J0	LIEPYVTYGYPTR	12	NA	LIEPYVTYGYPTR|B7G8J0	NA	1	LIEPYVTYGYPTR	LIEPYVTYGYPTR	0.0791924	0.102032	0.157834	0.0861141	0.0952482	0.104536	0.154233	0.117581	File: JL_PT_c18_20a.wiff, Sample: JL_PT_c18_20a (sample number 1), Elution: 76.591 min, Period: 1, Cycle(s): 3201 (Experiment 2)	LIEPYVTYGYPTR%iTRAQ_8plex_Nterm::::::::::::::%sample_39%cmpd_398
10.3202.2	B7FX68	VFLENVIR	12	NA	VFLENVIR|B7FX68	NA	1	VFLENVIR	VFLENVIR	0.909944	0.742476	1.15395	0.364748	0.212763	0.214809	0.537577	0.621338	File: JL_PT_c18_20a.wiff, Sample: JL_PT_c18_20a (sample number 1), Elution: 76.711 min, Period: 1, Cycle(s): 3202 (Experiment 2)	VFLENVIR%iTRAQ_8plex_Nterm:::::::::%sample_39%cmpd_399
10.3208.2	B7FTE7	FNPYLWPK	3	NA	FNPYLWPK|B7FTE7	NA	1	FNPYLWPK	NA	0.123174	0.171716	0.189006	0.300894	0.235175	0.208243	0.0932116	0.0955289	File: JL_PT_c18_20a.wiff, Sample: JL_PT_c18_20a (sample number 1), Elution: 77.119 min, Period: 1, Cycle(s): 3208 (Experiment 2)	FNPYLWPK%iTRAQ_8plex_Nterm::::::::iTRAQ_8plex_K:%sample_39%cmpd_406
10.3210.2	B7FPY8	MLGNFDMVGIPPAPR	39	NA	MLGNFDMVGIPPAPR|B7FPY8	NA	1	MLGNFDMVGIPPAPR	MLGNFDMVGIPPAPR	0.786904	0.415751	0.740335	0.126747	0.201615	0.195246	0.424312	0.514751	File: JL_PT_c18_20a.wiff, Sample: JL_PT_c18_20a (sample number 1), Elution: 77.255 min, Period: 1, Cycle(s): 3210 (Experiment 2)	MLGNFDMVGIPPAPR%iTRAQ_8plex_Nterm:Oxidation_M:::::::::::::::%sample_39%cmpd_407
10.3216.2	B7G9N5	GLPDWLVR	4	NA	GLPDWLVR|B7G9N5	NA	1	GLPDWLVR	NA	1.23963	1.21306	1.13171	0.492456	0.268734	0.214809	0.816349	0.728001	File: JL_PT_c18_20a.wiff, Sample: JL_PT_c18_20a (sample number 1), Elution: 77.613 min, Period: 1, Cycle(s): 3216 (Experiment 2)	GLPDWLVR%iTRAQ_8plex_Nterm:::::::::%sample_39%cmpd_412
10.3227.2	B7G7W3	FFLLQNR	1	NA	FFLLQNR|B7G7W3	NA	1	NA	NA	0.360531	0.311177	0.35352	0.208015	0.369529	0.156389	0.228249	0.275698	File: JL_PT_c18_20a.wiff, Sample: JL_PT_c18_20a (sample number 1), Elution: 78.413 min, Period: 1, Cycle(s): 3227 (Experiment 2)	FFLLQNR%iTRAQ_8plex_Nterm::::::::%sample_39%cmpd_425
10.3229.2	B7GDN5	AIILYVPYK	9	NA	AIILYVPYK|B7GDN5	NA	1	AIILYVPYK	NA	0.158341	0.271894	0.304576	0.167381	0.156792	0.182383	0.241332	0.180137	File: JL_PT_c18_20a.wiff, Sample: JL_PT_c18_20a (sample number 1), Elution: 78.6 min, Period: 1, Cycle(s): 3229 (Experiment 2)	AIILYVPYK%iTRAQ_8plex_Nterm:::::::::iTRAQ_8plex_K:%sample_39%cmpd_428
10.3229.3	B7FPY8	MLGNFDMVGIPPAPR	39	NA	MLGNFDMVGIPPAPR|B7FPY8	NA	1	MLGNFDMVGIPPAPR	MLGNFDMVGIPPAPR	0.123174	0.115034	0.117823	0.155771	0.134381	0.0721115	0.101993	0.0918536	File: JL_PT_c18_20a.wiff, Sample: JL_PT_c18_20a (sample number 1), Elution: 78.702 min, Period: 1, Cycle(s): 3229 (Experiment 3)	MLGNFDMVGIPPAPR%iTRAQ_8plex_Nterm:::::::Oxidation_M:::::::::%sample_39%cmpd_427
10.3250.2	B5Y5B4	YTLCPNTVYAIGR	4	NA	YTLCPNTVYAIGR|B5Y5B4	NA	1	NA	YTLCPNTVYAIGR	0.13635	0.132524	0.157834	0.132552	0.223911	0.130396	0.106294	0.121256	File: JL_PT_c18_20a.wiff, Sample: JL_PT_c18_20a (sample number 1), Elution: 79.519 min, Period: 1, Cycle(s): 3250 (Experiment 2)	YTLCPNTVYAIGR%iTRAQ_8plex_Nterm::::MMTS::::::::::%sample_39%cmpd_438
10.3252.2	B7FVX9	FDCGGAAAVLGAAR	18	NA	FDCGGAAAVLGAAR|B7FVX9	NA	1	FDCGGAAAVLGAAR	FDCGGAAAVLGAAR	0.0791924	0.206604	0.224552	0.184796	0.0896745	0.0721115	0.114986	0.124931	File: JL_PT_c18_20a.wiff, Sample: JL_PT_c18_20a (sample number 1), Elution: 79.706 min, Period: 1, Cycle(s): 3252 (Experiment 2)	FDCGGAAAVLGAAR%iTRAQ_8plex_Nterm:::MMTS::::::::::::%sample_39%cmpd_442
10.3252.3	B7FU58	GGAICLVEGLR	7	NA	GGAICLVEGLR|B7FU58	NA	1	NA	GGAICLVEGLR	0.105637	0.106335	0.0555749	0.0570916	0.0616906	0.0655465	0.0583562	0.0771526	File: JL_PT_c18_20a.wiff, Sample: JL_PT_c18_20a (sample number 1), Elution: 79.808 min, Period: 1, Cycle(s): 3252 (Experiment 3)	GGAICLVEGLR%iTRAQ_8plex_Nterm:::::MMTS:::::::%sample_39%cmpd_441
10.3253.3	A0T0B9	EQIFEMPIGGAAIMR	28	NA	EQIFEMPIGGAAIMR|A0T0B9	NA	1	EQIFEMPIGGAAIMR	EQIFEMPIGGAAIMR	0.263843	0.276289	0.291269	0.271869	0.207189	0.30552	0.141151	0.246295	File: JL_PT_c18_20a.wiff, Sample: JL_PT_c18_20a (sample number 1), Elution: 79.927 min, Period: 1, Cycle(s): 3253 (Experiment 3)	EQIFEMPIGGAAIMR%iTRAQ_8plex_Nterm::::::::::::::Oxidation_M::%sample_39%cmpd_443
10.3255.3	B7FY71	YTDFTDWYVK	5	NA	YTDFTDWYVK|B7FY71	NA	1	YTDFTDWYVK	YTDFTDWYVK	0.290195	0.668395	0.433545	0.126747	0.190351	0.195246	0.472252	1.24279	File: JL_PT_c18_20a.wiff, Sample: JL_PT_c18_20a (sample number 1), Elution: 80.064 min, Period: 1, Cycle(s): 3255 (Experiment 3)	YTDFTDWYVK%iTRAQ_8plex_Nterm::::::::::iTRAQ_8plex_K:%sample_39%cmpd_445
10.3256.2	B7G7J9	FFGPGVYADVVK	2	NA	FFGPGVYADVVK|B7G7J9	NA	1	FFGPGVYADVVK	FFGPGVYADVVK	0.444042	0.35037	0.406839	0.161576	0.257586	0.240669	0.367679	0.477921	File: JL_PT_c18_20a.wiff, Sample: JL_PT_c18_20a (sample number 1), Elution: 80.081 min, Period: 1, Cycle(s): 3256 (Experiment 2)	FFGPGVYADVVK%iTRAQ_8plex_Nterm::::::::::::iTRAQ_8plex_K:%sample_39%cmpd_448
10.3266.3	B7G5Z2	ANLDGTCLVSGLVR	14	NA	ANLDGTCLVSGLVR|B7G5Z2	NA	1	ANLDGTCLVSGLVR	ANLDGTCLVSGLVR	0.145165	0.141223	0.135595	0.283479	0.162366	0.299089	0.154233	0.11023	File: JL_PT_c18_20a.wiff, Sample: JL_PT_c18_20a (sample number 1), Elution: 81.119 min, Period: 1, Cycle(s): 3266 (Experiment 3)	ANLDGTCLVSGLVR%iTRAQ_8plex_Nterm:::::::MMTS::::::::%sample_39%cmpd_462
10.3269.2	B7FX33	GFCFVTMPAK	5	NA	GFCFVTMPAK|B7FX33	NA	1	GFCFVTMPAK	NA	0.175878	0.228398	0.229018	0.184796	0.195925	0.195246	0.110685	0.124931	File: JL_PT_c18_20a.wiff, Sample: JL_PT_c18_20a (sample number 1), Elution: 81.323 min, Period: 1, Cycle(s): 3269 (Experiment 2)	GFCFVTMPAK%iTRAQ_8plex_Nterm:::MMTS:::::::iTRAQ_8plex_K:%sample_39%cmpd_468
10.3269.3	B7G753	ELGLVMETPVGIR	7	NA	ELGLVMETPVGIR|B7G753	NA	1	ELGLVMETPVGIR	ELGLVMETPVGIR	0.0836461	0.0976363	0.100051	0.161576	0.106396	0.104536	0.0845199	0.0992042	File: JL_PT_c18_20a.wiff, Sample: JL_PT_c18_20a (sample number 1), Elution: 81.425 min, Period: 1, Cycle(s): 3269 (Experiment 3)	ELGLVMETPVGIR%iTRAQ_8plex_Nterm::::::::::::::%sample_39%cmpd_467
10.3271.2	B7FU06	ADIAFTSLLQR	15	NA	ADIAFTSLLQR|B7FU06	NA	1	ADIAFTSLLQR	ADIAFTSLLQR	0.0704706	0.0584464	0.0645069	0.0628959	0.0728376	0.04612	0.0409747	0.0734774	File: JL_PT_c18_20a.wiff, Sample: JL_PT_c18_20a (sample number 1), Elution: 81.561 min, Period: 1, Cycle(s): 3271 (Experiment 2)	ADIAFTSLLQR%iTRAQ_8plex_Nterm::::::::::::%sample_39%cmpd_470
10.3296.2	B7FPI8	LLGGAFTPSGVPTYPVR	5	NA	LLGGAFTPSGVPTYPVR|B7FPI8	NA	1	LLGGAFTPSGVPTYPVR	LLGGAFTPSGVPTYPVR	0.72093	0.733777	0.833759	0.538895	0.526179	0.545498	0.655143	0.669119	File: JL_PT_c18_20a.wiff, Sample: JL_PT_c18_20a (sample number 1), Elution: 82.906 min, Period: 1, Cycle(s): 3296 (Experiment 2)	LLGGAFTPSGVPTYPVR%iTRAQ_8plex_Nterm::::::::::::::::::%sample_39%cmpd_488
10.3297.2	B7FS46	VVDLLAPYAK	56	NA	VVDLLAPYAK|B7FS46	NA	1	VVDLLAPYAK	VVDLLAPYAK	0.312187	0.284988	0.304576	0.149967	0.201615	0.273095	0.206475	0.286724	File: JL_PT_c18_20a.wiff, Sample: JL_PT_c18_20a (sample number 1), Elution: 83.025 min, Period: 1, Cycle(s): 3297 (Experiment 2)	VVDLLAPYAK%iTRAQ_8plex_Nterm::::::::::iTRAQ_8plex_K:%sample_39%cmpd_489
10.3298.2	B7GAZ5	MFLVDFETQR	27	NA	MFLVDFETQR|B7GAZ5	NA	1	MFLVDFETQR	MFLVDFETQR	0.0923681	0.0671448	0.0733462	0.0628959	0.0784111	0.0979705	0.0932116	0.128682	File: JL_PT_c18_20a.wiff, Sample: JL_PT_c18_20a (sample number 1), Elution: 83.093 min, Period: 1, Cycle(s): 3298 (Experiment 2)	MFLVDFETQR%iTRAQ_8plex_Nterm:::::::::::%sample_39%cmpd_490
10.3299.2	B7G7S4	IGMVTWVVK	32	NA	IGMVTWVVK|B7G7S4	NA	1	IGMVTWVVK	NA	0.149526	0.145618	0.153368	0.0687004	0.0896745	0.117399	0.132459	0.205865	File: JL_PT_c18_20a.wiff, Sample: JL_PT_c18_20a (sample number 1), Elution: 83.161 min, Period: 1, Cycle(s): 3299 (Experiment 2)	IGMVTWVVK%iTRAQ_8plex_Nterm:::::::::iTRAQ_8plex_K:%sample_39%cmpd_492
10.3302.2	A0T0K6	TLEEGFAGDNVGILLR	26	NA	TLEEGFAGDNVGILLR|A0T0K6	NA	1	TLEEGFAGDNVGILLR	TLEEGFAGDNVGILLR	0.597889	0.51593	0.531342	0.248649	0.358265	0.331515	0.533186	0.275698	File: JL_PT_c18_20a.wiff, Sample: JL_PT_c18_20a (sample number 1), Elution: 83.519 min, Period: 1, Cycle(s): 3302 (Experiment 2)	TLEEGFAGDNVGILLR%iTRAQ_8plex_Nterm:::::::::::::::::%sample_39%cmpd_498
10.3303.3	B7FW60	VQVPFDSFQLVR	1	NA	VQVPFDSFQLVR|B7FW60	NA	1	VQVPFDSFQLVR	VQVPFDSFQLVR	0.140711	0.123825	0.211152	0.0977235	0.139955	0.182383	0.193392	0.136033	File: JL_PT_c18_20a.wiff, Sample: JL_PT_c18_20a (sample number 1), Elution: 83.74 min, Period: 1, Cycle(s): 3303 (Experiment 3)	VQVPFDSFQLVR%iTRAQ_8plex_Nterm:::::::::::::%sample_39%cmpd_499
10.3310.2	B7GDG0	AFAVADDILR	4	NA	AFAVADDILR|B7GDG0	NA	1	NA	AFAVADDILR	0.584713	0.694585	0.633605	0.776776	0.839712	0.779045	0.707474	0.591935	File: JL_PT_c18_20a.wiff, Sample: JL_PT_c18_20a (sample number 1), Elution: 83.91 min, Period: 1, Cycle(s): 3310 (Experiment 2)	AFAVADDILR%iTRAQ_8plex_Nterm:::::::::::%sample_39%cmpd_502
10.3311.2	B7G015	AGGLVGDDIVVGIIR	11	NA	AGGLVGDDIVVGIIR|B7G015	NA	1	AGGLVGDDIVVGIIR	AGGLVGDDIVVGIIR	0.162702	0.16732	0.0955844	0.161576	0.218337	0.175818	0.0976022	0.169111	File: JL_PT_c18_20a.wiff, Sample: JL_PT_c18_20a (sample number 1), Elution: 83.978 min, Period: 1, Cycle(s): 3311 (Experiment 2)	AGGLVGDDIVVGIIR%iTRAQ_8plex_Nterm::::::::::::::::%sample_39%cmpd_503
10.3312.2	B7FS46	VVDLLAPYAK	56	NA	VVDLLAPYAK|B7FS46	NA	1	VVDLLAPYAK	VVDLLAPYAK	0.808895	0.868844	0.842599	0.625969	0.604562	0.448221	0.903448	1.09937	File: JL_PT_c18_20a.wiff, Sample: JL_PT_c18_20a (sample number 1), Elution: 84.046 min, Period: 1, Cycle(s): 3312 (Experiment 2)	VVDLLAPYAK%iTRAQ_8plex_Nterm::::::::::iTRAQ_8plex_K:%sample_39%cmpd_505
10.3322.2	A0T0K6	TLEEGFAGDNVGILLR	26	NA	TLEEGFAGDNVGILLR|A0T0K6	NA	1	TLEEGFAGDNVGILLR	TLEEGFAGDNVGILLR	0.356169	0.41566	0.393533	0.289284	0.134381	0.370372	0.319739	0.338255	File: JL_PT_c18_20a.wiff, Sample: JL_PT_c18_20a (sample number 1), Elution: 84.523 min, Period: 1, Cycle(s): 3322 (Experiment 2)	TLEEGFAGDNVGILLR%iTRAQ_8plex_Nterm:::::::::::::::::%sample_39%cmpd_510
10.3339.2	B7G9R3	LAFSGFIPTVTR	16	NA	LAFSGFIPTVTR|B7G9R3	NA	1	LAFSGFIPTVTR	LAFSGFIPTVTR	0.206684	0.367768	0.397999	0.329918	0.548591	0.357509	0.171617	0.268347	File: JL_PT_c18_20a.wiff, Sample: JL_PT_c18_20a (sample number 1), Elution: 84.914 to 85.425 min, Period: 1, Cycle(s): 3339, 3345 (Experiment 2)	LAFSGFIPTVTR%iTRAQ_8plex_Nterm:::::::::::::%sample_39%cmpd_520
10.3341.3	B7GDH3	IIAVCNIGGR	10	NA	IIAVCNIGGR|B7GDH3	NA	1	NA	IIAVCNIGGR	0.958288	0.807858	0.944955	0.515675	0.475898	0.370372	0.820739	0.580908	File: JL_PT_c18_20a.wiff, Sample: JL_PT_c18_20a (sample number 1), Elution: 85.101 min, Period: 1, Cycle(s): 3341 (Experiment 3)	IIAVCNIGGR%iTRAQ_8plex_Nterm:::::MMTS::::::%sample_39%cmpd_512
10.3342.2	B7FPY8	MLGNFDMVGIPPAPR	39	NA	MLGNFDMVGIPPAPR|B7FPY8	NA	1	MLGNFDMVGIPPAPR	MLGNFDMVGIPPAPR	0.175971	0.171716	0.242324	0.161576	0.240749	0.169386	0.119376	0.246295	File: JL_PT_c18_20a.wiff, Sample: JL_PT_c18_20a (sample number 1), Elution: 85.118 min, Period: 1, Cycle(s): 3342 (Experiment 2)	MLGNFDMVGIPPAPR%iTRAQ_8plex_Nterm::::::::::::::::%sample_39%cmpd_514
10.3343.2	B7FRM6	QQFEAFGDFCYR	20	NA	QQFEAFGDFCYR|B7FRM6	NA	1	QQFEAFGDFCYR	QQFEAFGDFCYR	0.101183	0.102032	0.18454	0.184796	0.106396	0.0721115	0.119376	0.143308	File: JL_PT_c18_20a.wiff, Sample: JL_PT_c18_20a (sample number 1), Elution: 85.186 min, Period: 1, Cycle(s): 3343 (Experiment 2)	QQFEAFGDFCYR%iTRAQ_8plex_Nterm::::::::::MMTS:::%sample_39%cmpd_516
10.3343.3	B7GDH3	IIAVCNIGGR	10	NA	IIAVCNIGGR|B7GDH3	NA	1	IIAVCNIGGR	IIAVCNIGGR	0.0616562	0.0715399	0.122289	0.0512873	0.0616906	0.0785427	0.0932116	0.0845031	File: JL_PT_c18_20a.wiff, Sample: JL_PT_c18_20a (sample number 1), Elution: 85.288 min, Period: 1, Cycle(s): 3343 (Experiment 3)	IIAVCNIGGR%iTRAQ_8plex_Nterm:::::MMTS::::::%sample_39%cmpd_515
10.3346.2	A0T0B9	EQIFEMPIGGAAIMR	28	NA	EQIFEMPIGGAAIMR|A0T0B9	NA	1	EQIFEMPIGGAAIMR	EQIFEMPIGGAAIMR	0.197869	0.280593	0.242324	0.196405	0.0952482	0.208243	0.250024	0.33818	File: JL_PT_c18_20a.wiff, Sample: JL_PT_c18_20a (sample number 1), Elution: 85.544 min, Period: 1, Cycle(s): 3346 (Experiment 2)	EQIFEMPIGGAAIMR%iTRAQ_8plex_Nterm::::::::::::::::%sample_39%cmpd_522
10.3373.2	B7FQ91	MIDPETLLAIQTR	1	NA	MIDPETLLAIQTR|B7FQ91	NA	1	NA	MIDPETLLAIQTR	0.15398	0.0889374	0.0955844	0.0861141	0.106396	0.0915392	0.0453647	0.0955289	File: JL_PT_c18_20a.wiff, Sample: JL_PT_c18_20a (sample number 1), Elution: 86.667 min, Period: 1, Cycle(s): 3373 (Experiment 2)	MIDPETLLAIQTR%iTRAQ_8plex_Nterm::::::::::::::%sample_39%cmpd_533
10.3381.2	B7G544	DISLVDYIACK	13	NA	DISLVDYIACK|B7G544	NA	1	DISLVDYIACK	DISLVDYIACK	0.553906	0.428754	0.26903	0.149967	0.145644	0.104536	0.123678	0.180137	File: JL_PT_c18_20a.wiff, Sample: JL_PT_c18_20a (sample number 1), Elution: 86.905 min, Period: 1, Cycle(s): 3381 (Experiment 2)	DISLVDYIACK%iTRAQ_8plex_Nterm::::::::::MMTS:iTRAQ_8plex_K:%sample_39%cmpd_535
10.3388.2	B7G155	LLGCDVASFGVNQPR	30	NA	LLGCDVASFGVNQPR|B7G155	NA	1	LLGCDVASFGVNQPR	LLGCDVASFGVNQPR	0.263843	0.245796	0.531342	0.167381	0.207189	0.214809	0.167316	0.367658	File: JL_PT_c18_20a.wiff, Sample: JL_PT_c18_20a (sample number 1), Elution: 87.126 min, Period: 1, Cycle(s): 3388 (Experiment 2)	LLGCDVASFGVNQPR%iTRAQ_8plex_Nterm::::MMTS::::::::::::%sample_39%cmpd_537
10.3393.2	B7GDN1	VLIGDEFNLLPK	13	NA	VLIGDEFNLLPK|B7GDN1	NA	1	VLIGDEFNLLPK	VLIGDEFNLLPK	0.28138	0.254495	0.229018	0.178991	0.17363	0.123964	0.358987	0.286724	File: JL_PT_c18_20a.wiff, Sample: JL_PT_c18_20a (sample number 1), Elution: 87.262 min, Period: 1, Cycle(s): 3393 (Experiment 2)	VLIGDEFNLLPK%iTRAQ_8plex_Nterm::::::::::::iTRAQ_8plex_K:%sample_39%cmpd_538
10.3395.2	B7G9I9	LVFITWNPDTANVR	5	NA	LVFITWNPDTANVR|B7G9I9	NA	1	LVFITWNPDTANVR	LVFITWNPDTANVR	0.197869	0.206604	0.255631	0.469236	0.324705	0.383369	0.193392	0.113905	File: JL_PT_c18_20a.wiff, Sample: JL_PT_c18_20a (sample number 1), Elution: 87.45 min, Period: 1, Cycle(s): 3395 (Experiment 2)	LVFITWNPDTANVR%iTRAQ_8plex_Nterm:::::::::::::::%sample_39%cmpd_541
10.3404.2	B7FR46	CNFTAVDIFTGK	4	NA	CNFTAVDIFTGK|B7FR46	NA	1	CNFTAVDIFTGK	CNFTAVDIFTGK	0.830887	0.659696	0.513569	0.817411	0.610136	0.649341	0.520103	0.437492	File: JL_PT_c18_20a.wiff, Sample: JL_PT_c18_20a (sample number 1), Elution: 87.654 min, Period: 1, Cycle(s): 3404 (Experiment 2)	CNFTAVDIFTGK%iTRAQ_8plex_Nterm:MMTS:::::::::::iTRAQ_8plex_K:%sample_39%cmpd_542
10.3422.3	B7GAG0	MSVCALAFTENAR	7	NA	MSVCALAFTENAR|B7GAG0	NA	1	MSVCALAFTENAR	MSVCALAFTENAR	0.109998	0.0715399	0.06888	0.138357	0.0896745	0.0785427	0.110685	0.102879	File: JL_PT_c18_20a.wiff, Sample: JL_PT_c18_20a (sample number 1), Elution: 88.164 min, Period: 1, Cycle(s): 3422 (Experiment 3)	MSVCALAFTENAR%iTRAQ_8plex_Nterm::::MMTS::::::::::%sample_39%cmpd_544
10.3424.2	B7FVU7	GIESVLGQGVIAGYPVLGMK	20	NA	GIESVLGQGVIAGYPVLGMK|B7FVU7	NA	1	GIESVLGQGVIAGYPVLGMK	NA	0.444042	0.472342	0.3846	0.440212	0.403088	0.487212	0.446087	0.386036	File: JL_PT_c18_20a.wiff, Sample: JL_PT_c18_20a (sample number 1), Elution: 88.198 min, Period: 1, Cycle(s): 3424 (Experiment 2)	GIESVLGQGVIAGYPVLGMK%iTRAQ_8plex_Nterm:::::::::::::::::::Oxidation_M:iTRAQ_8plex_K:%sample_39%cmpd_546
10.3425.2	B7G7L6	YNVSAMPTFVFLK	3	NA	YNVSAMPTFVFLK|B7G7L6	NA	1	YNVSAMPTFVFLK	YNVSAMPTFVFLK	0.338539	0.511534	0.602526	1.52561	1.42184	1.60925	0.707474	0.691246	File: JL_PT_c18_20a.wiff, Sample: JL_PT_c18_20a (sample number 1), Elution: 88.266 min, Period: 1, Cycle(s): 3425 (Experiment 2)	YNVSAMPTFVFLK%iTRAQ_8plex_Nterm:::::::::::::iTRAQ_8plex_K:%sample_39%cmpd_547
10.3433.2	B7G9I9	LVFITWNPDTANVR	5	NA	LVFITWNPDTANVR|B7G9I9	NA	1	LVFITWNPDTANVR	LVFITWNPDTANVR	0.290195	0.232701	0.309042	0.451821	0.515031	0.383369	0.1847	0.180137	File: JL_PT_c18_20a.wiff, Sample: JL_PT_c18_20a (sample number 1), Elution: 88.454 min, Period: 1, Cycle(s): 3433 (Experiment 2)	LVFITWNPDTANVR%iTRAQ_8plex_Nterm:::::::::::::::%sample_39%cmpd_548
10.3444.2	B7G7I1	AVIATLASIYQR	2	NA	AVIATLASIYQR|B7G7I1	NA	1	AVIATLASIYQR	AVIATLASIYQR	0.0440283	0.0366561	0.0555749	0.0628959	0.0560011	0.0721115	0.0409747	0.0587768	File: JL_PT_c18_20a.wiff, Sample: JL_PT_c18_20a (sample number 1), Elution: 88.692 min, Period: 1, Cycle(s): 3444 (Experiment 2)	AVIATLASIYQR%iTRAQ_8plex_Nterm:::::::::::::%sample_39%cmpd_549
10.3449.2	B7GBF6	VTLPGFGSFVLK	3	NA	VTLPGFGSFVLK|B7GBF6	NA	1	VTLPGFGSFVLK	VTLPGFGSFVLK	0.13635	0.228398	0.255631	0.178991	0.285572	0.162821	0.250024	0.260996	File: JL_PT_c18_20a.wiff, Sample: JL_PT_c18_20a (sample number 1), Elution: 88.828 min, Period: 1, Cycle(s): 3449 (Experiment 2)	VTLPGFGSFVLK%iTRAQ_8plex_Nterm::::::::::::iTRAQ_8plex_K:%sample_39%cmpd_550
10.3470.2	B7G3Y2	LLGQFELAGIPPAPR	3	NA	LLGQFELAGIPPAPR|B7G3Y2	NA	1	LLGQFELAGIPPAPR	LLGQFELAGIPPAPR	0.0791924	0.102032	0.153368	0.178991	0.100822	0.104536	0.202173	0.169111	File: JL_PT_c18_20a.wiff, Sample: JL_PT_c18_20a (sample number 1), Elution: 89.287 min, Period: 1, Cycle(s): 3470 (Experiment 2)	LLGQFELAGIPPAPR%iTRAQ_8plex_Nterm::::::::::::::::%sample_39%cmpd_552
10.3481.2	B7G003	VLDTAGGFLEYVK	2	NA	VLDTAGGFLEYVK|B7G003	NA	1	VLDTAGGFLEYVK	VLDTAGGFLEYVK	0.294649	0.359069	0.406839	0.451821	0.65496	0.532635	0.398146	0.330904	File: JL_PT_c18_20a.wiff, Sample: JL_PT_c18_20a (sample number 1), Elution: 89.576 min, Period: 1, Cycle(s): 3481 (Experiment 2)	VLDTAGGFLEYVK%iTRAQ_8plex_Nterm:::::::::::::iTRAQ_8plex_K:%sample_39%cmpd_554
10.3491.2	B7FZ72	LFVEAEPLGPELCK	35	NA	LFVEAEPLGPELCK|B7FZ72	NA	1	NA	LFVEAEPLGPELCK	0.426505	0.428754	0.371293	0.480846	0.464634	0.448221	0.411229	0.235268	File: JL_PT_c18_20a.wiff, Sample: JL_PT_c18_20a (sample number 1), Elution: 89.849 to 89.917 min, Period: 1, Cycle(s): 3491-3492 (Experiment 2)	LFVEAEPLGPELCK%iTRAQ_8plex_Nterm:::::::::::::MMTS:iTRAQ_8plex_K:%sample_39%cmpd_556
10.3493.2	B7FZ72	LFVEAEPLGPELCK	35	NA	LFVEAEPLGPELCK|B7FZ72	NA	1	LFVEAEPLGPELCK	LFVEAEPLGPELCK	2.25059	2.16283	2.04324	2.01891	1.74083	2.31633	1.71808	1.15083	File: JL_PT_c18_20a.wiff, Sample: JL_PT_c18_20a (sample number 1), Elution: 89.985 min, Period: 1, Cycle(s): 3493 (Experiment 2)	LFVEAEPLGPELCK%iTRAQ_8plex_Nterm:::::::::::::MMTS:iTRAQ_8plex_K:%sample_39%cmpd_558
10.3493.3	B7FQQ8	GIFPPINVLPSLSR	32	NA	GIFPPINVLPSLSR|B7FQQ8	NA	1	GIFPPINVLPSLSR	GIFPPINVLPSLSR	0.167156	0.193509	0.140062	0.161576	0.224027	0.156389	0.206475	0.183813	File: JL_PT_c18_20a.wiff, Sample: JL_PT_c18_20a (sample number 1), Elution: 90.087 min, Period: 1, Cycle(s): 3493 (Experiment 3)	GIFPPINVLPSLSR%iTRAQ_8plex_Nterm:::::::::::::::%sample_39%cmpd_557
10.3507.2	B7G5C7	SLVLVCLSEDASPR	9	NA	SLVLVCLSEDASPR|B7G5C7	NA	1	SLVLVCLSEDASPR	SLVLVCLSEDASPR	0.127535	0.0715399	0.162301	0.132552	0.17363	0.0915392	0.0627465	0.128607	File: JL_PT_c18_20a.wiff, Sample: JL_PT_c18_20a (sample number 1), Elution: 90.427 min, Period: 1, Cycle(s): 3507 (Experiment 2)	SLVLVCLSEDASPR%iTRAQ_8plex_Nterm::::::MMTS:::::::::%sample_39%cmpd_561
10.3515.2	B7FQT6	GPLGACLESVVR	3	NA	GPLGACLESVVR|B7FQT6	NA	1	GPLGACLESVVR	GPLGACLESVVR	0.0528421	0.0540515	0.06888	0.0687004	0.0448549	0.04612	0.0583562	0.0440771	File: JL_PT_c18_20a.wiff, Sample: JL_PT_c18_20a (sample number 1), Elution: 90.614 min, Period: 1, Cycle(s): 3515 (Experiment 2)	GPLGACLESVVR%iTRAQ_8plex_Nterm::::::MMTS:::::::%sample_39%cmpd_562
10.3531.2	B7FQQ8	GIFPPINVLPSLSR	32	NA	GIFPPINVLPSLSR|B7FQQ8	NA	1	GIFPPINVLPSLSR	GIFPPINVLPSLSR	0.611065	0.698889	0.749268	0.916094	0.912405	0.811471	0.607292	0.525777	File: JL_PT_c18_20a.wiff, Sample: JL_PT_c18_20a (sample number 1), Elution: 90.989 to 91.176 min, Period: 1, Cycle(s): 3531, 3533 (Experiment 2)	GIFPPINVLPSLSR%iTRAQ_8plex_Nterm:::::::::::::::%sample_39%cmpd_567
10.3532.2	B7G1X4	IAPDFSSFISSVER	23	NA	IAPDFSSFISSVER|B7G1X4	NA	1	IAPDFSSFISSVER	IAPDFSSFISSVER	0.263843	0.193509	0.135595	0.184796	0.145644	0.136961	0.154233	0.242619	File: JL_PT_c18_20a.wiff, Sample: JL_PT_c18_20a (sample number 1), Elution: 91.057 min, Period: 1, Cycle(s): 3532 (Experiment 2)	IAPDFSSFISSVER%iTRAQ_8plex_Nterm:::::::::::::::%sample_39%cmpd_565
10.3532.3	B7FQD6	AMSAFFLFSQGNR	7	NA	AMSAFFLFSQGNR|B7FQD6	NA	1	AMSAFFLFSQGNR	AMSAFFLFSQGNR	0.0880071	0.136828	0.0600409	0.120943	0.106396	0.149958	0.106294	0.224242	File: JL_PT_c18_20a.wiff, Sample: JL_PT_c18_20a (sample number 1), Elution: 91.159 min, Period: 1, Cycle(s): 3532 (Experiment 3)	AMSAFFLFSQGNR%iTRAQ_8plex_Nterm::::::::::::::%sample_39%cmpd_564
10.3534.2	B7G9Y7	IGGQFLSTFLPGR	3	NA	IGGQFLSTFLPGR|B7G9Y7	NA	1	IGGQFLSTFLPGR	IGGQFLSTFLPGR	0.066017	0.0802386	0.0866518	0.0512873	0.111969	0.0525507	0.067137	0.066127	File: JL_PT_c18_20a.wiff, Sample: JL_PT_c18_20a (sample number 1), Elution: 91.295 min, Period: 1, Cycle(s): 3534 (Experiment 2)	IGGQFLSTFLPGR%iTRAQ_8plex_Nterm::::::::::::::%sample_39%cmpd_568
10.3535.2	B7FX98	SQDIAAVVTGGLAPEV	3	NA	SQDIAAVVTGGLAPEV|B7FX98	NA	1	SQDIAAVVTGGLAPEV	SQDIAAVVTGGLAPEV	0.0704706	0.0540515	0.0466432	0.0919188	0.0896745	0.0979705	0.067137	0.0845031	File: JL_PT_c18_20a.wiff, Sample: JL_PT_c18_20a (sample number 1), Elution: 91.363 min, Period: 1, Cycle(s): 3535 (Experiment 2)	SQDIAAVVTGGLAPEV%iTRAQ_8plex_Nterm:::::::::::::::::%sample_39%cmpd_569
10.3579.2	A0T0B9	TLNLQTPFPTFGGSTGGWLR	28	NA	TLNLQTPFPTFGGSTGGWLR|A0T0B9	NA	1	TLNLQTPFPTFGGSTGGWLR	TLNLQTPFPTFGGSTGGWLR	1.28361	1.28275	2.27885	1.60108	1.87518	0.882888	3.15558	4.34973	File: JL_PT_c18_20a.wiff, Sample: JL_PT_c18_20a (sample number 1), Elution: 92.265 min, Period: 1, Cycle(s): 3579 (Experiment 2)	TLNLQTPFPTFGGSTGGWLR%iTRAQ_8plex_Nterm:::::::::::::::::::::%sample_39%cmpd_572
10.3583.2	B7FPF9	SIVDCATLAELDMQR	4	NA	SIVDCATLAELDMQR|B7FPF9	NA	1	NA	SIVDCATLAELDMQR	0.501201	0.406961	0.478023	0.382162	0.386251	0.42236	0.223948	0.205865	File: JL_PT_c18_20a.wiff, Sample: JL_PT_c18_20a (sample number 1), Elution: 92.384 min, Period: 1, Cycle(s): 3583 (Experiment 2)	SIVDCATLAELDMQR%iTRAQ_8plex_Nterm:::::MMTS:::::::::::%sample_39%cmpd_573
10.3584.2	B7FVU7	GIESVLGQGVIAGYPVLGMK	20	NA	GIESVLGQGVIAGYPVLGMK|B7FVU7	NA	1	GIESVLGQGVIAGYPVLGMK	GIESVLGQGVIAGYPVLGMK	0.606704	0.685794	0.584753	0.643384	0.554165	0.597487	0.533186	0.411764	File: JL_PT_c18_20a.wiff, Sample: JL_PT_c18_20a (sample number 1), Elution: 92.452 min, Period: 1, Cycle(s): 3584 (Experiment 2)	GIESVLGQGVIAGYPVLGMK%iTRAQ_8plex_Nterm::::::::::::::::::::iTRAQ_8plex_K:%sample_39%cmpd_574
10.3585.2	B7GBE7	IADPSKLLLEI	7	NA	IADPSKLLLEI|B7GBE7	NA	1	NA	NA	0.373707	0.415751	0.420238	0.5447	0.543017	0.474215	0.589819	0.617663	File: JL_PT_c18_20a.wiff, Sample: JL_PT_c18_20a (sample number 1), Elution: 92.52 min, Period: 1, Cycle(s): 3585 (Experiment 2)	IADPSKLLLEI%iTRAQ_8plex_Nterm::::::iTRAQ_8plex_K::::::%sample_39%cmpd_575
10.3619.2	B7FUB3	MAAQEGIGGFYAGLVPILAK	9	NA	MAAQEGIGGFYAGLVPILAK|B7FUB3	NA	1	MAAQEGIGGFYAGLVPILAK	MAAQEGIGGFYAGLVPILAK	0.523193	0.411356	0.415772	0.167381	0.436648	0.344512	0.297964	0.452193	File: JL_PT_c18_20a.wiff, Sample: JL_PT_c18_20a (sample number 1), Elution: 93.149 min, Period: 1, Cycle(s): 3619 (Experiment 2)	MAAQEGIGGFYAGLVPILAK%iTRAQ_8plex_Nterm:Oxidation_M:::::::::::::::::::iTRAQ_8plex_K:%sample_39%cmpd_576
10.3646.2	B7FUA4	AAVTLSSDPINPIVFGPGPNEEFFR	25	NA	AAVTLSSDPINPIVFGPGPNEEFFR|B7FUA4	NA	1	NA	AAVTLSSDPINPIVFGPGPNEEFFR	0.49684	0.655301	0.531342	0.724532	0.727769	0.740187	0.533186	0.466895	File: JL_PT_c18_20a.wiff, Sample: JL_PT_c18_20a (sample number 1), Elution: 93.813 min, Period: 1, Cycle(s): 3646 (Experiment 2)	AAVTLSSDPINPIVFGPGPNEEFFR%iTRAQ_8plex_Nterm::::::::::::::::::::::::::%sample_39%cmpd_580
10.3648.2	A0T0J2	ILDNLGIAIISTSK	1	NA	ILDNLGIAIISTSK|A0T0J2	NA	1	ILDNLGIAIISTSK	ILDNLGIAIISTSK	0.356169	0.306782	0.220085	0.219625	0.268734	0.227672	0.237031	0.286724	File: JL_PT_c18_20a.wiff, Sample: JL_PT_c18_20a (sample number 1), Elution: 93.898 min, Period: 1, Cycle(s): 3648 (Experiment 2)	ILDNLGIAIISTSK%iTRAQ_8plex_Nterm::::::::::::::iTRAQ_8plex_K:%sample_39%cmpd_581
10.3677.2	B7FRN6	IFLDALQSYYNSGR	7	NA	IFLDALQSYYNSGR|B7FRN6	NA	1	IFLDALQSYYNSGR	IFLDALQSYYNSGR	0.15398	0.11943	0.135595	0.0803095	0.0896745	0.0721115	0.180399	0.165436	File: JL_PT_c18_20a.wiff, Sample: JL_PT_c18_20a (sample number 1), Elution: 94.545 min, Period: 1, Cycle(s): 3677 (Experiment 2)	IFLDALQSYYNSGR%iTRAQ_8plex_Nterm:::::::::::::::%sample_39%cmpd_583
10.3681.2	B5Y4T4	SIATLAITTLLK	7	NA	SIATLAITTLLK|B5Y4T4	NA	1	SIATLAITTLLK	SIATLAITTLLK	0.0968219	0.136828	0.0955844	0.0977235	0.179204	0.156389	0.123767	0.139708	File: JL_PT_c18_20a.wiff, Sample: JL_PT_c18_20a (sample number 1), Elution: 94.664 min, Period: 1, Cycle(s): 3681 (Experiment 2)	SIATLAITTLLK%iTRAQ_8plex_Nterm::::::::::::iTRAQ_8plex_K:%sample_39%cmpd_584
10.3684.2	B7FUA4	AAVTLSSDPINPIVFGPGPNEEFFR	25	NA	AAVTLSSDPINPIVFGPGPNEEFFR|B7FUA4	NA	1	AAVTLSSDPINPIVFGPGPNEEFFR	AAVTLSSDPINPIVFGPGPNEEFFR	1.67482	1.92319	2.23	2.50072	2.72602	2.25791	1.46977	1.54057	File: JL_PT_c18_20a.wiff, Sample: JL_PT_c18_20a (sample number 1), Elution: 94.817 min, Period: 1, Cycle(s): 3684 (Experiment 2)	AAVTLSSDPINPIVFGPGPNEEFFR%iTRAQ_8plex_Nterm::::::::::::::::::::::::::%sample_39%cmpd_586
10.3700.2	B7FTT7	LTAAPIIQDILSR	2	NA	LTAAPIIQDILSR|B7FTT7	NA	1	LTAAPIIQDILSR	LTAAPIIQDILSR	0.0704706	0.0758435	0.051109	0.0628959	0.0839848	0.0721115	0.0496652	0.0734774	File: JL_PT_c18_20a.wiff, Sample: JL_PT_c18_20a (sample number 1), Elution: 95.345 min, Period: 1, Cycle(s): 3700 (Experiment 2)	LTAAPIIQDILSR%iTRAQ_8plex_Nterm::::::::::::::%sample_39%cmpd_589
10.3709.2	B7FRN6	IFLDALQSYYNSGR	7	NA	IFLDALQSYYNSGR|B7FRN6	NA	1	IFLDALQSYYNSGR	IFLDALQSYYNSGR	0.101183	0.0671448	0.0822786	0.0977235	0.100822	0.0721115	0.101993	0.11023	File: JL_PT_c18_20a.wiff, Sample: JL_PT_c18_20a (sample number 1), Elution: 95.549 min, Period: 1, Cycle(s): 3709 (Experiment 2)	IFLDALQSYYNSGR%iTRAQ_8plex_Nterm:::::::::::::::%sample_39%cmpd_590
10.3712.2	B7FUB3	MAAQEGIGGFYAGLVPILAK	9	NA	MAAQEGIGGFYAGLVPILAK|B7FUB3	NA	1	MAAQEGIGGFYAGLVPILAK	MAAQEGIGGFYAGLVPILAK	0.303372	0.398261	0.197846	0.329918	0.212763	0.312086	0.263107	0.356632	File: JL_PT_c18_20a.wiff, Sample: JL_PT_c18_20a (sample number 1), Elution: 95.651 min, Period: 1, Cycle(s): 3712 (Experiment 2)	MAAQEGIGGFYAGLVPILAK%iTRAQ_8plex_Nterm::::::::::::::::::::iTRAQ_8plex_K:%sample_39%cmpd_591
10.3723.2	B5Y5U1	AWIDLFENAPIGGGLAK	7	NA	AWIDLFENAPIGGGLAK|B5Y5U1	NA	1	AWIDLFENAPIGGGLAK	AWIDLFENAPIGGGLAK	2.25504	3.29566	3.23942	3.59192	3.58243	4.06102	2.84625	2.49289	File: JL_PT_c18_20a.wiff, Sample: JL_PT_c18_20a (sample number 1), Elution: 95.991 min, Period: 1, Cycle(s): 3723 (Experiment 2)	AWIDLFENAPIGGGLAK%iTRAQ_8plex_Nterm:::::::::::::::::iTRAQ_8plex_K:%sample_39%cmpd_594
10.3725.2	B7G8H7	IAEAAGAVAVMALER	12	NA	IAEAAGAVAVMALER|B7G8H7	NA	1	IAEAAGAVAVMALER	IAEAAGAVAVMALER	0.0572027	0.0671448	0.113357	0.0861141	0.0839848	0.0655465	0.0976022	0.0881783	File: JL_PT_c18_20a.wiff, Sample: JL_PT_c18_20a (sample number 1), Elution: 96.076 min, Period: 1, Cycle(s): 3725 (Experiment 2)	IAEAAGAVAVMALER%iTRAQ_8plex_Nterm::::::::::::::::%sample_39%cmpd_595
10.3743.2	B7FS46	ILNALEVEVVAGAER	56	NA	ILNALEVEVVAGAER|B7FS46	NA	1	ILNALEVEVVAGAER	ILNALEVEVVAGAER	0.0968219	0.0889374	0.0778124	0.0861141	0.0728376	0.084974	0.101993	0.11023	File: JL_PT_c18_20a.wiff, Sample: JL_PT_c18_20a (sample number 1), Elution: 96.433 min, Period: 1, Cycle(s): 3743 (Experiment 2)	ILNALEVEVVAGAER%iTRAQ_8plex_Nterm::::::::::::::::%sample_39%cmpd_596
10.3778.2	B7G8H7	IAEAAGAVAVMALER	12	NA	IAEAAGAVAVMALER|B7G8H7	NA	1	IAEAAGAVAVMALER	IAEAAGAVAVMALER	0.149526	0.0802386	0.0733462	0.103528	0.0560011	0.0591155	0.114986	0.0771526	File: JL_PT_c18_20a.wiff, Sample: JL_PT_c18_20a (sample number 1), Elution: 97.08 min, Period: 1, Cycle(s): 3778 (Experiment 2)	IAEAAGAVAVMALER%iTRAQ_8plex_Nterm::::::::::::::::%sample_39%cmpd_597
10.3793.2	B7FS46	ILNALEVEVVAGAER	56	NA	ILNALEVEVVAGAER|B7FS46	NA	1	ILNALEVEVVAGAER	ILNALEVEVVAGAER	0.114359	0.110731	0.06888	0.109333	0.117659	0.0979705	0.0758284	0.139708	File: JL_PT_c18_20a.wiff, Sample: JL_PT_c18_20a (sample number 1), Elution: 97.437 min, Period: 1, Cycle(s): 3793 (Experiment 2)	ILNALEVEVVAGAER%iTRAQ_8plex_Nterm::::::::::::::::%sample_39%cmpd_599
10.3834.2	B5Y3Q6	LFQVEYAIEAIK	7	NA	LFQVEYAIEAIK|B5Y3Q6	NA	1	LFQVEYAIEAIK	LFQVEYAIEAIK	0.307826	0.302387	0.37576	0.364748	0.207189	0.273095	0.302355	0.279373	File: JL_PT_c18_20a.wiff, Sample: JL_PT_c18_20a (sample number 1), Elution: 98.185 min, Period: 1, Cycle(s): 3834 (Experiment 2)	LFQVEYAIEAIK%iTRAQ_8plex_Nterm::::::::::::iTRAQ_8plex_K:%sample_39%cmpd_600
10.3907.2	B7GAB0	QVVGELFGVIDGMSR	4	NA	QVVGELFGVIDGMSR|B7GAB0	NA	1	QVVGELFGVIDGMSR	QVVGELFGVIDGMSR	0.0880071	0.106335	0.117823	0.0396795	0.0616906	0.104536	0.0845199	0.0881783	File: JL_PT_c18_20a.wiff, Sample: JL_PT_c18_20a (sample number 1), Elution: 99.733 min, Period: 1, Cycle(s): 3907 (Experiment 2)	QVVGELFGVIDGMSR%iTRAQ_8plex_Nterm::::::::::::::::%sample_39%cmpd_605
10.3909.2	B7FVM3	AASVEALTGGIEYLFK	9	NA	AASVEALTGGIEYLFK|B7FVM3	NA	1	AASVEALTGGIEYLFK	AASVEALTGGIEYLFK	0.162702	0.0933327	0.144528	0.120943	0.16794	0.162821	0.106294	0.194839	File: JL_PT_c18_20a.wiff, Sample: JL_PT_c18_20a (sample number 1), Elution: 99.818 min, Period: 1, Cycle(s): 3909 (Experiment 2)	AASVEALTGGIEYLFK%iTRAQ_8plex_Nterm::::::::::::::::iTRAQ_8plex_K:%sample_39%cmpd_606
10.3948.2	B7G0T6	DCLTACLEQALSK	33	NA	DCLTACLEQALSK|B7G0T6	NA	1	DCLTACLEQALSK	NA	0.562721	0.563821	0.393533	0.231235	0.224027	0.266663	0.315438	0.312452	File: JL_PT_c18_20a.wiff, Sample: JL_PT_c18_20a (sample number 1), Elution: 100.533 min, Period: 1, Cycle(s): 3948 (Experiment 2)	DCLTACLEQALSK%iTRAQ_8plex_Nterm::MMTS::::MMTS:::::::iTRAQ_8plex_K:%sample_39%cmpd_607
10.4005.2	B7FZE1	GSDLIEGVFNLCTK	25	NA	GSDLIEGVFNLCTK|B7FZE1	NA	1	GSDLIEGVFNLCTK	GSDLIEGVFNLCTK	0.21986	0.206604	0.251257	0.701433	0.716505	0.850462	0.306656	0.400737	File: JL_PT_c18_20a.wiff, Sample: JL_PT_c18_20a (sample number 1), Elution: 101.553 min, Period: 1, Cycle(s): 4005 (Experiment 2)	GSDLIEGVFNLCTK%iTRAQ_8plex_Nterm::::::::::::MMTS::iTRAQ_8plex_K:%sample_39%cmpd_608
10.4006.2	B7GBH2	NILNAVADALLTR	13	NA	NILNAVADALLTR|B7GBH2	NA	1	NILNAVADALLTR	NILNAVADALLTR	0.0791924	0.0453535	0.0466432	0.0628959	0.0728376	0.04612	0.0409747	0.0551018	File: JL_PT_c18_20a.wiff, Sample: JL_PT_c18_20a (sample number 1), Elution: 101.621 min, Period: 1, Cycle(s): 4006 (Experiment 2)	NILNAVADALLTR%iTRAQ_8plex_Nterm::::::::::::::%sample_39%cmpd_609
10.4012.2	B7G544	TMAECLAEELINAAR	13	NA	TMAECLAEELINAAR|B7G544	NA	1	TMAECLAEELINAAR	TMAECLAEELINAAR	0.510016	0.616108	0.562514	0.173186	0.145644	0.312086	0.311047	0.308777	File: JL_PT_c18_20a.wiff, Sample: JL_PT_c18_20a (sample number 1), Elution: 101.774 to 101.995 min, Period: 1, Cycle(s): 4012, 4022 (Experiment 2)	TMAECLAEELINAAR%iTRAQ_8plex_Nterm:::::MMTS:::::::::::%sample_39%cmpd_610
10.4058.2	A0T0B2	MPAFFETFPVILVDKDGIIR	18	NA	MPAFFETFPVILVDKDGIIR|A0T0B2	NA	1	MPAFFETFPVILVDKDGIIR	MPAFFETFPVILVDKDGIIR	4.00888	2.98194	2.51017	1.1541	0.766902	0.824468	3.84386	8.46397	File: JL_PT_c18_20a.wiff, Sample: JL_PT_c18_20a (sample number 1), Elution: 102.76 to 102.982 min, Period: 1, Cycle(s): 4058, 4068 (Experiment 2)	MPAFFETFPVILVDKDGIIR%iTRAQ_8plex_Nterm:::::::::::::::iTRAQ_8plex_K::::::%sample_39%cmpd_613
10.4189.2	B7S487	IAENVLGLIGQTPLVQLNR	12	NA	IAENVLGLIGQTPLVQLNR|B7S487	NA	1	IAENVLGLIGQTPLVQLNR	IAENVLGLIGQTPLVQLNR	0.118813	0.245796	0.255631	0.370553	0.319131	0.182383	0.319739	0.2904	File: JL_PT_c18_20a.wiff, Sample: JL_PT_c18_20a (sample number 1), Elution: 105.397 min, Period: 1, Cycle(s): 4189 (Experiment 2)	IAENVLGLIGQTPLVQLNR%iTRAQ_8plex_Nterm::::::::::::::::::::%sample_39%cmpd_618
10.4237.2	B7GDY0	LIAVIGDEDTVTGFLLAGVGHR	6	NA	LIAVIGDEDTVTGFLLAGVGHR|B7GDY0	NA	1	LIAVIGDEDTVTGFLLAGVGHR	LIAVIGDEDTVTGFLLAGVGHR	0.0836461	0.115034	0.202312	0.266064	0.240749	0.156389	0.119376	0.0918536	File: JL_PT_c18_20a.wiff, Sample: JL_PT_c18_20a (sample number 1), Elution: 106.316 min, Period: 1, Cycle(s): 4237 (Experiment 2)	LIAVIGDEDTVTGFLLAGVGHR%iTRAQ_8plex_Nterm:::::::::::::::::::::::%sample_39%cmpd_620
10.4242.2	B7FPI1	NAPCIIFIDEIDAVGR	20	NA	NAPCIIFIDEIDAVGR|B7FPI1	NA	1	NA	NAPCIIFIDEIDAVGR	0.101183	0.132524	0.0645069	0.0454833	0.0560011	0.0591155	0.080219	0.124931	File: JL_PT_c18_20a.wiff, Sample: JL_PT_c18_20a (sample number 1), Elution: 106.452 min, Period: 1, Cycle(s): 4242 (Experiment 2)	NAPCIIFIDEIDAVGR%iTRAQ_8plex_Nterm::::MMTS:::::::::::::%sample_39%cmpd_621
10.4554.2	B7FP24	TTVEDIEELSSLLQVPLVAGTVNR	2	NA	TTVEDIEELSSLLQVPLVAGTVNR|B7FP24	NA	1	TTVEDIEELSSLLQVPLVAGTVNR	TTVEDIEELSSLLQVPLVAGTVNR	0.114359	0.0802386	0.0600409	0.0977235	0.0896745	0.104536	0.0976022	0.0808278	File: JL_PT_c18_20a.wiff, Sample: JL_PT_c18_20a (sample number 1), Elution: 112.116 min, Period: 1, Cycle(s): 4554 (Experiment 2)	TTVEDIEELSSLLQVPLVAGTVNR%iTRAQ_8plex_Nterm:::::::::::::::::::::::::%sample_39%cmpd_628
11.2711.2	B7GAV8	NGDILP	1	NA	NGDILP|B7GAV8	NA	1	NA	NA	0.039668	0.0366561	0.0422705	0.0396795	0.0448549	0.0525507	0.0409747	0.0440771	File: JL_PT_c18_20b.wiff, Sample: JL_PT_c18_20b (sample number 1), Elution: 47.219 min, Period: 1, Cycle(s): 2711 (Experiment 2)	NGDILP%iTRAQ_8plex_Nterm:::::::%sample_40%cmpd_22
11.2949.2	B5Y582	AYLKAR	3	NA	AYLKAR|B5Y582	NA	1	NA	NA	0.0880071	0.141223	0.0733462	0.0745049	0.128807	0.149958	0.0758284	0.0734774	File: JL_PT_c18_20b.wiff, Sample: JL_PT_c18_20b (sample number 1), Elution: 58.879 min, Period: 1, Cycle(s): 2949 (Experiment 2)	AYLKAR%iTRAQ_8plex_Nterm:::::::%sample_40%cmpd_162
11.2983.3	B7FUU3	TTHKR	1	NA	TTHKR|B7FUU3	NA	1	NA	NA	0.0748315	0.11943	0.06888	0.144162	0.111969	0.104536	0.0932116	0.113905	File: JL_PT_c18_20b.wiff, Sample: JL_PT_c18_20b (sample number 1), Elution: 62.828 min, Period: 1, Cycle(s): 2983 (Experiment 3)	TTHKR%iTRAQ_8plex_Nterm::::::%sample_40%cmpd_217
11.3017.2	B7FNY1	LGILPDKR	1	NA	LGILPDKR|B7FNY1	NA	1	NA	NA	0.0572027	0.0627498	0.0555749	0.0919188	0.0728376	0.0721115	0.110685	0.0808278	File: JL_PT_c18_20b.wiff, Sample: JL_PT_c18_20b (sample number 1), Elution: 65.399 min, Period: 1, Cycle(s): 3017 (Experiment 2)	LGILPDKR%iTRAQ_8plex_Nterm:::::::::%sample_40%cmpd_254
11.3034.3	B7FYK5	VLADAGVE	4	NA	VLADAGVE|B7FYK5	NA	1	NA	VLADAGVE	0.175878	0.193509	0.19338	0.0745049	0.0839848	0.0979705	0.106294	0.154334	File: JL_PT_c18_20b.wiff, Sample: JL_PT_c18_20b (sample number 1), Elution: 67.373 min, Period: 1, Cycle(s): 3034 (Experiment 3)	VLADAGVE%iTRAQ_8plex_Nterm:::::::::%sample_40%cmpd_279
11.3044.2	B7GDN1	YIAFYR	13	NA	YIAFYR|B7GDN1	NA	1	NA	NA	0.606704	0.916736	0.891544	0.480846	0.380677	0.331515	0.890455	0.845615	File: JL_PT_c18_20b.wiff, Sample: JL_PT_c18_20b (sample number 1), Elution: 67.254 to 68.156 min, Period: 1, Cycle(s): 3044 (Experiment 2), 3033 (Experiment 3)	YIAFYR%iTRAQ_8plex_Nterm:::::::%sample_40%cmpd_292
11.3073.2	B7FRI1	VMSNPSPFLLGR	6	NA	VMSNPSPFLLGR|B7FRI1	NA	1	NA	VMSNPSPFLLGR	0.202323	0.132524	0.148902	0.149967	0.151218	0.0915392	0.128068	0.0881783	File: JL_PT_c18_20b.wiff, Sample: JL_PT_c18_20b (sample number 1), Elution: 69.927 min, Period: 1, Cycle(s): 3073 (Experiment 2)	VMSNPSPFLLGR%iTRAQ_8plex_Nterm::Oxidation_M:::::::::::%sample_40%cmpd_317
11.3075.2	B5Y3R0	GDLFLVR	23	NA	GDLFLVR|B5Y3R0	NA	1	NA	NA	0.448403	0.498531	0.371293	0.329918	0.235175	0.331515	0.219557	0.238944	File: JL_PT_c18_20b.wiff, Sample: JL_PT_c18_20b (sample number 1), Elution: 70.114 min, Period: 1, Cycle(s): 3075 (Experiment 2)	GDLFLVR%iTRAQ_8plex_Nterm::::::::%sample_40%cmpd_321
11.3097.2	B7FPY8	MLGNFDMVGIPPAPR	39	NA	MLGNFDMVGIPPAPR|B7FPY8	NA	1	NA	MLGNFDMVGIPPAPR	0.114359	0.163017	0.215619	0.138357	0.111969	0.117399	0.123767	0.180137	File: JL_PT_c18_20b.wiff, Sample: JL_PT_c18_20b (sample number 1), Elution: 71.612 min, Period: 1, Cycle(s): 3097 (Experiment 2)	MLGNFDMVGIPPAPR%iTRAQ_8plex_Nterm:Oxidation_M::::::Oxidation_M:::::::::%sample_40%cmpd_342
11.3104.2	A0T0B9	EQIFEMPIGGAAIMR	28	NA	EQIFEMPIGGAAIMR|A0T0B9	NA	1	NA	NA	0.233037	0.289384	0.229018	0.138357	0.16794	0.175818	0.171617	0.16176	File: JL_PT_c18_20b.wiff, Sample: JL_PT_c18_20b (sample number 1), Elution: 72.395 min, Period: 1, Cycle(s): 3104 (Experiment 2)	EQIFEMPIGGAAIMR%iTRAQ_8plex_Nterm::::::Oxidation_M::::::::Oxidation_M::%sample_40%cmpd_352
11.3105.2	B7FYL0	GILENLQG	7	NA	GILENLQG|B7FYL0	NA	1	NA	NA	0.28138	0.149922	0.197846	0.260259	0.347117	0.182249	0.23264	0.246295	File: JL_PT_c18_20b.wiff, Sample: JL_PT_c18_20b (sample number 1), Elution: 72.514 min, Period: 1, Cycle(s): 3105 (Experiment 2)	GILENLQG%iTRAQ_8plex_Nterm:::::::::%sample_40%cmpd_354
11.3105.3	B7G9M1	ANDFLP	1	NA	ANDFLP|B7G9M1	NA	1	NA	ANDFLP	0.0572027	0.0671448	0.0778124	1.20041	0.134381	0.130396	0.132459	0.132357	File: JL_PT_c18_20b.wiff, Sample: JL_PT_c18_20b (sample number 1), Elution: 72.616 min, Period: 1, Cycle(s): 3105 (Experiment 3)	ANDFLP%iTRAQ_8plex_Nterm:::::::%sample_40%cmpd_353
11.3107.2	B7GAU8	TIFDFDR	3	NA	TIFDFDR|B7GAU8	NA	1	NA	NA	0.360531	0.228398	0.35352	0.231235	0.218337	0.30552	0.180399	0.426465	File: JL_PT_c18_20b.wiff, Sample: JL_PT_c18_20b (sample number 1), Elution: 72.752 min, Period: 1, Cycle(s): 3107 (Experiment 2)	TIFDFDR%iTRAQ_8plex_Nterm::::::::%sample_40%cmpd_356
11.3108.3	B7FPI2	LDYAVFPR	2	NA	LDYAVFPR|B7FPI2	NA	1	NA	LDYAVFPR	0.356169	0.441849	0.513569	0.422797	0.431074	0.383369	0.576736	0.731676	File: JL_PT_c18_20b.wiff, Sample: JL_PT_c18_20b (sample number 1), Elution: 72.923 min, Period: 1, Cycle(s): 3108 (Experiment 3)	LDYAVFPR%iTRAQ_8plex_Nterm:::::::::%sample_40%cmpd_357
11.3109.3	B7GE59	LSAPILLR	2	NA	LSAPILLR|B7GE59	NA	1	NA	NA	0.189147	0.276289	0.322348	0.254454	0.330279	0.357509	0.202173	0.242619	File: JL_PT_c18_20b.wiff, Sample: JL_PT_c18_20b (sample number 1), Elution: 73.042 min, Period: 1, Cycle(s): 3109 (Experiment 3)	LSAPILLR%iTRAQ_8plex_Nterm:::::::::%sample_40%cmpd_359
11.3110.3	B7GCE9	DLELMVVR	10	NA	DLELMVVR|B7GCE9	NA	1	NA	DLELMVVR	0.452857	0.594315	0.380133	0.353138	0.235175	0.286092	0.498328	0.577233	File: JL_PT_c18_20b.wiff, Sample: JL_PT_c18_20b (sample number 1), Elution: 73.161 min, Period: 1, Cycle(s): 3110 (Experiment 3)	DLELMVVR%iTRAQ_8plex_Nterm:::::::::%sample_40%cmpd_361
11.3113.2	B5Y3F5	VFETGPVFR	3	NA	VFETGPVFR|B5Y3F5	NA	1	NA	VFETGPVFR	0.61988	0.389562	0.687017	0.469236	0.447912	0.493644	0.437395	0.459544	File: JL_PT_c18_20b.wiff, Sample: JL_PT_c18_20b (sample number 1), Elution: 73.416 min, Period: 1, Cycle(s): 3113 (Experiment 2)	VFETGPVFR%iTRAQ_8plex_Nterm::::::::::%sample_40%cmpd_367
11.3119.3	B7FUR4	IPLIIGR	32	NA	IPLIIGR|B7FUR4	NA	1	IPLIIGR	IPLIIGR	0.237491	0.189114	0.349054	0.434407	0.307984	0.27966	0.23264	0.242619	File: JL_PT_c18_20b.wiff, Sample: JL_PT_c18_20b (sample number 1), Elution: 74.233 min, Period: 1, Cycle(s): 3119 (Experiment 3)	IPLIIGR%iTRAQ_8plex_Nterm::::::::%sample_40%cmpd_377
11.3122.3	B7FUB3	LCTVGLAPR	9	NA	LCTVGLAPR|B7FUB3	NA	1	NA	LCTVGLAPR	0.426412	0.590011	0.580287	0.347333	0.414236	0.162821	0.524494	0.393386	File: JL_PT_c18_20b.wiff, Sample: JL_PT_c18_20b (sample number 1), Elution: 74.54 min, Period: 1, Cycle(s): 3122 (Experiment 3)	LCTVGLAPR%iTRAQ_8plex_Nterm::MMTS::::::::%sample_40%cmpd_382
11.3126.2	B7GBF1	FNSLILAR	8	NA	FNSLILAR|B7GBF1	NA	1	FNSLILAR	FNSLILAR	0.316548	0.311177	0.397999	0.382162	0.447912	0.337946	0.463471	0.393386	File: JL_PT_c18_20b.wiff, Sample: JL_PT_c18_20b (sample number 1), Elution: 74.812 min, Period: 1, Cycle(s): 3126 (Experiment 2)	FNSLILAR%iTRAQ_8plex_Nterm:::::::::%sample_40%cmpd_389
11.3131.2	B7FUR4	IPLIIGR	32	NA	IPLIIGR|B7FUR4	NA	1	IPLIIGR	NA	2.22859	2.62902	2.52348	3.92281	3.86786	3.39951	2.70252	2.93784	File: JL_PT_c18_20b.wiff, Sample: JL_PT_c18_20b (sample number 1), Elution: 75.152 min, Period: 1, Cycle(s): 3131 (Experiment 2)	IPLIIGR%iTRAQ_8plex_Nterm::::::::%sample_40%cmpd_394
11.3131.3	B7FQE1	GYVGDAGFDPFR	7	NA	GYVGDAGFDPFR|B7FQE1	NA	1	NA	GYVGDAGFDPFR	0.101183	0.0802386	0.10889	0.0803095	0.0952482	0.110967	0.101993	0.187488	File: JL_PT_c18_20b.wiff, Sample: JL_PT_c18_20b (sample number 1), Elution: 75.254 min, Period: 1, Cycle(s): 3131 (Experiment 3)	GYVGDAGFDPFR%iTRAQ_8plex_Nterm:::::::::::::%sample_40%cmpd_393
11.3141.3	B7FVG3	VFIGPTFYQR	1	NA	VFIGPTFYQR|B7FVG3	NA	1	NA	VFIGPTFYQR	0.0923681	0.0758435	0.0866518	0.144162	0.111969	0.130396	0.128068	0.066127	File: JL_PT_c18_20b.wiff, Sample: JL_PT_c18_20b (sample number 1), Elution: 75.986 min, Period: 1, Cycle(s): 3141 (Experiment 3)	VFIGPTFYQR%iTRAQ_8plex_Nterm:::::::::::%sample_40%cmpd_403
11.3155.2	B7G8T7	GVFATGPSDFDPTGLR	13	NA	GVFATGPSDFDPTGLR|B7G8T7	NA	1	NA	GVFATGPSDFDPTGLR	0.140804	0.123825	0.100051	0.231235	0.134381	0.214809	0.101993	0.20954	File: JL_PT_c18_20b.wiff, Sample: JL_PT_c18_20b (sample number 1), Elution: 76.429 min, Period: 1, Cycle(s): 3155 (Experiment 2)	GVFATGPSDFDPTGLR%iTRAQ_8plex_Nterm:::::::::::::::::%sample_40%cmpd_409
11.3158.2	B7FYQ0	LFGLTYASR	3	NA	LFGLTYASR|B7FYQ0	NA	1	NA	LFGLTYASR	0.321002	0.359069	0.357987	0.85224	0.934817	0.590921	0.315438	0.253645	File: JL_PT_c18_20b.wiff, Sample: JL_PT_c18_20b (sample number 1), Elution: 76.684 min, Period: 1, Cycle(s): 3158 (Experiment 2)	LFGLTYASR%iTRAQ_8plex_Nterm::::::::::%sample_40%cmpd_413
11.3172.2	B7G8J0	LIEPYVTYGYPTR	12	NA	LIEPYVTYGYPTR|B7G8J0	NA	1	LIEPYVTYGYPTR	LIEPYVTYGYPTR	0.167156	0.171716	0.19338	0.0977235	0.128807	0.084974	0.132459	0.136033	File: JL_PT_c18_20b.wiff, Sample: JL_PT_c18_20b (sample number 1), Elution: 77.127 min, Period: 1, Cycle(s): 3172 (Experiment 2)	LIEPYVTYGYPTR%iTRAQ_8plex_Nterm::::::::::::::%sample_40%cmpd_417
11.3174.2	B7FX68	VFLENVIR	12	NA	VFLENVIR|B7FX68	NA	1	NA	NA	1.17375	0.899337	1.23397	0.353138	0.207189	0.182383	0.572435	1.01476	File: JL_PT_c18_20b.wiff, Sample: JL_PT_c18_20b (sample number 1), Elution: 77.263 min, Period: 1, Cycle(s): 3174 (Experiment 2)	VFLENVIR%iTRAQ_8plex_Nterm:::::::::%sample_40%cmpd_420
11.3176.2	B7FRI1	VMSNPSPFLLGR	6	NA	VMSNPSPFLLGR|B7FRI1	NA	1	NA	VMSNPSPFLLGR	0.0616562	0.0671448	0.104517	0.0628959	0.117659	0.0915392	0.0758284	0.0808278	File: JL_PT_c18_20b.wiff, Sample: JL_PT_c18_20b (sample number 1), Elution: 77.502 min, Period: 1, Cycle(s): 3176 (Experiment 2)	VMSNPSPFLLGR%iTRAQ_8plex_Nterm:::::::::::::%sample_40%cmpd_424
11.3180.2	B7FPY8	MLGNFDMVGIPPAPR	39	NA	MLGNFDMVGIPPAPR|B7FPY8	NA	1	NA	MLGNFDMVGIPPAPR	0.61988	0.664092	0.864838	0.266064	0.257586	0.214809	0.437395	0.55518	File: JL_PT_c18_20b.wiff, Sample: JL_PT_c18_20b (sample number 1), Elution: 77.876 min, Period: 1, Cycle(s): 3180 (Experiment 2)	MLGNFDMVGIPPAPR%iTRAQ_8plex_Nterm:Oxidation_M:::::::::::::::%sample_40%cmpd_429
11.3183.3	B7G9N5	GLPDWLVR	4	NA	GLPDWLVR|B7G9N5	NA	1	GLPDWLVR	GLPDWLVR	1.18247	1.15207	1.14055	0.52148	0.139955	0.331515	0.755415	0.632365	File: JL_PT_c18_20b.wiff, Sample: JL_PT_c18_20b (sample number 1), Elution: 78.131 to 79.136 min, Period: 1, Cycle(s): 3183, 3194 (Experiment 3)	GLPDWLVR%iTRAQ_8plex_Nterm:::::::::%sample_40%cmpd_444
11.3191.2	B7FQB0	IFDLTAATPR	1	NA	IFDLTAATPR|B7FQB0	NA	1	NA	IFDLTAATPR	0.0880071	0.0540515	0.0822786	0.0919188	0.100822	0.0979705	0.080219	0.0955289	File: JL_PT_c18_20b.wiff, Sample: JL_PT_c18_20b (sample number 1), Elution: 78.88 min, Period: 1, Cycle(s): 3191 (Experiment 2)	IFDLTAATPR%iTRAQ_8plex_Nterm:::::::::::%sample_40%cmpd_443
11.3191.3	B7G7W3	FFLLQNR	1	NA	FFLLQNR|B7G7W3	NA	1	NA	NA	0.518739	0.550818	0.335748	0.498261	0.403088	0.273095	0.37207	0.419114	File: JL_PT_c18_20b.wiff, Sample: JL_PT_c18_20b (sample number 1), Elution: 78.983 min, Period: 1, Cycle(s): 3191 (Experiment 3)	FFLLQNR%iTRAQ_8plex_Nterm::::::::%sample_40%cmpd_442
11.3195.3	B7GDN5	AIILYVPYK	9	NA	AIILYVPYK|B7GDN5	NA	1	NA	NA	0.650687	0.607409	0.446851	0.21382	0.179204	0.286092	0.454779	0.389711	File: JL_PT_c18_20b.wiff, Sample: JL_PT_c18_20b (sample number 1), Elution: 79.255 min, Period: 1, Cycle(s): 3195 (Experiment 3)	AIILYVPYK%iTRAQ_8plex_Nterm:::::::::iTRAQ_8plex_K:%sample_40%cmpd_445
11.3196.2	B7FPY8	MLGNFDMVGIPPAPR	39	NA	MLGNFDMVGIPPAPR|B7FPY8	NA	1	NA	MLGNFDMVGIPPAPR	0.211045	0.171716	0.349054	0.208015	0.246322	0.175818	0.206475	0.213216	File: JL_PT_c18_20b.wiff, Sample: JL_PT_c18_20b (sample number 1), Elution: 79.272 min, Period: 1, Cycle(s): 3196 (Experiment 2)	MLGNFDMVGIPPAPR%iTRAQ_8plex_Nterm:::::::Oxidation_M:::::::::%sample_40%cmpd_448
11.3205.2	B7FQ91	MIDPETLLAIQTR	1	NA	MIDPETLLAIQTR|B7FQ91	NA	1	MIDPETLLAIQTR	MIDPETLLAIQTR	0.140804	0.102032	0.175607	0.144162	0.156792	0.175818	0.206475	0.121256	File: JL_PT_c18_20b.wiff, Sample: JL_PT_c18_20b (sample number 1), Elution: 79.783 min, Period: 1, Cycle(s): 3205 (Experiment 2)	MIDPETLLAIQTR%iTRAQ_8plex_Nterm:Oxidation_M:::::::::::::%sample_40%cmpd_455
11.3208.2	B7FU58	GGAICLVEGLR	7	NA	GGAICLVEGLR|B7FU58	NA	1	NA	GGAICLVEGLR	0.140804	0.0889374	0.157834	0.0570916	0.0896745	0.0915392	0.0583562	0.0587768	File: JL_PT_c18_20b.wiff, Sample: JL_PT_c18_20b (sample number 1), Elution: 80.14 min, Period: 1, Cycle(s): 3208 (Experiment 2)	GGAICLVEGLR%iTRAQ_8plex_Nterm:::::MMTS:::::::%sample_40%cmpd_461
11.3209.3	B7FVX9	FDCGGAAAVLGAAR	18	NA	FDCGGAAAVLGAAR|B7FVX9	NA	1	NA	FDCGGAAAVLGAAR	0.101183	0.224002	0.26903	0.109333	0.100822	0.0655465	0.193392	0.102879	File: JL_PT_c18_20b.wiff, Sample: JL_PT_c18_20b (sample number 1), Elution: 80.361 min, Period: 1, Cycle(s): 3209 (Experiment 3)	FDCGGAAAVLGAAR%iTRAQ_8plex_Nterm:::MMTS::::::::::::%sample_40%cmpd_462
11.3210.3	A0T0B9	EQIFEMPIGGAAIMR	28	NA	EQIFEMPIGGAAIMR|A0T0B9	NA	1	NA	EQIFEMPIGGAAIMR	0.259482	0.35037	0.282336	0.149967	0.201615	0.188815	0.219557	0.330829	File: JL_PT_c18_20b.wiff, Sample: JL_PT_c18_20b (sample number 1), Elution: 80.48 min, Period: 1, Cycle(s): 3210 (Experiment 3)	EQIFEMPIGGAAIMR%iTRAQ_8plex_Nterm::::::::::::::Oxidation_M::%sample_40%cmpd_463
11.3215.2	B7S483	ALIPPSSIVLVPR	1	NA	ALIPPSSIVLVPR|B7S483	NA	1	ALIPPSSIVLVPR	ALIPPSSIVLVPR	0.066017	0.128129	0.0822786	0.120943	0.100822	0.123964	0.106294	0.0955289	File: JL_PT_c18_20b.wiff, Sample: JL_PT_c18_20b (sample number 1), Elution: 80.974 min, Period: 1, Cycle(s): 3215 (Experiment 2)	ALIPPSSIVLVPR%iTRAQ_8plex_Nterm::::::::::::::%sample_40%cmpd_472
11.3216.2	B7FVQ7	NIFVPLTVGGGIR	5	NA	NIFVPLTVGGGIR|B7FVQ7	NA	1	NA	NIFVPLTVGGGIR	0.066017	0.0889374	0.0866518	0.0570916	0.0839848	0.0655465	0.0583562	0.0734774	File: JL_PT_c18_20b.wiff, Sample: JL_PT_c18_20b (sample number 1), Elution: 81.093 min, Period: 1, Cycle(s): 3216 (Experiment 2)	NIFVPLTVGGGIR%iTRAQ_8plex_Nterm::::::::::::::%sample_40%cmpd_474
11.3218.3	B7G162	EFQTLTDGI	30	NA	EFQTLTDGI|B7G162	NA	1	NA	EFQTLTDGI	0.874777	0.899337	0.798213	1.01478	1.32104	1.37584	0.816349	0.705948	File: JL_PT_c18_20b.wiff, Sample: JL_PT_c18_20b (sample number 1), Elution: 81.433 to 82.438 min, Period: 1, Cycle(s): 3218, 3229 (Experiment 3)	EFQTLTDGI%iTRAQ_8plex_Nterm::::::::::%sample_40%cmpd_489
11.3221.2	B7FXS9	TYPFDPTVESVQVALR	72	NA	TYPFDPTVESVQVALR|B7FXS9	NA	1	NA	TYPFDPTVESVQVALR	1.10777	1.13458	1.29176	2.44847	2.47415	1.96607	1.48725	1.19868	File: JL_PT_c18_20b.wiff, Sample: JL_PT_c18_20b (sample number 1), Elution: 81.689 min, Period: 1, Cycle(s): 3221 (Experiment 2)	TYPFDPTVESVQVALR%iTRAQ_8plex_Nterm:::::::::::::::::%sample_40%cmpd_480
11.3222.2	B7FX33	GFCFVTMPAK	5	NA	GFCFVTMPAK|B7FX33	NA	1	NA	GFCFVTMPAK	0.303372	0.389562	0.406839	0.428602	0.475898	0.36394	0.389454	0.187488	File: JL_PT_c18_20b.wiff, Sample: JL_PT_c18_20b (sample number 1), Elution: 81.808 min, Period: 1, Cycle(s): 3222 (Experiment 2)	GFCFVTMPAK%iTRAQ_8plex_Nterm:::MMTS:::::::iTRAQ_8plex_K:%sample_40%cmpd_482
11.3224.2	B7FU06	ADIAFTSLLQR	15	NA	ADIAFTSLLQR|B7FU06	NA	1	NA	ADIAFTSLLQR	0.0836461	0.0802386	0.0422705	0.0803095	0.0448549	0.084974	0.0583562	0.0698022	File: JL_PT_c18_20b.wiff, Sample: JL_PT_c18_20b (sample number 1), Elution: 82.046 min, Period: 1, Cycle(s): 3224 (Experiment 2)	ADIAFTSLLQR%iTRAQ_8plex_Nterm::::::::::::%sample_40%cmpd_485
11.3231.3	A0T0D2	VGLTALTMAEYFR	49	NA	VGLTALTMAEYFR|A0T0D2	NA	1	NA	VGLTALTMAEYFR	0.184693	0.102032	0.135595	0.120943	0.0952482	0.0785427	0.101993	0.139708	File: JL_PT_c18_20b.wiff, Sample: JL_PT_c18_20b (sample number 1), Elution: 82.676 min, Period: 1, Cycle(s): 3231 (Experiment 3)	VGLTALTMAEYFR%iTRAQ_8plex_Nterm::::::::Oxidation_M::::::%sample_40%cmpd_493
11.3237.2	B7FVU7	GIESVLGQGVIAGYPVLGMK	20	NA	GIESVLGQGVIAGYPVLGMK|B7FVU7	NA	1	NA	NA	1.30124	1.51369	1.38518	1.2818	1.28748	1.43413	1.35212	1.29057	File: JL_PT_c18_20b.wiff, Sample: JL_PT_c18_20b (sample number 1), Elution: 82.829 to 82.897 min, Period: 1, Cycle(s): 3237-3238 (Experiment 2)	GIESVLGQGVIAGYPVLGMK%iTRAQ_8plex_Nterm:::::::::::::::::::Oxidation_M:iTRAQ_8plex_K:%sample_40%cmpd_496
11.3249.2	B7FS46	VVDLLAPYAK	56	NA	VVDLLAPYAK|B7FS46	NA	1	VVDLLAPYAK	NA	0.123174	0.189114	0.122289	0.173186	0.123233	0.117399	0.141151	0.147059	File: JL_PT_c18_20b.wiff, Sample: JL_PT_c18_20b (sample number 1), Elution: 83.238 min, Period: 1, Cycle(s): 3249 (Experiment 2)	VVDLLAPYAK%iTRAQ_8plex_Nterm::::::::::iTRAQ_8plex_K:%sample_40%cmpd_499
11.3250.2	B7GAZ5	MFLVDFETQR	27	NA	MFLVDFETQR|B7GAZ5	NA	1	NA	MFLVDFETQR	0.0748315	0.106335	0.06888	0.0803095	0.134381	0.0721115	0.128068	0.169111	File: JL_PT_c18_20b.wiff, Sample: JL_PT_c18_20b (sample number 1), Elution: 83.306 min, Period: 1, Cycle(s): 3250 (Experiment 2)	MFLVDFETQR%iTRAQ_8plex_Nterm:::::::::::%sample_40%cmpd_501
11.3250.3	B7FPA6	VNLQWILR	2	NA	VNLQWILR|B7FPA6	NA	1	VNLQWILR	NA	0.505562	0.476738	0.56698	0.910289	0.918095	0.798473	0.389454	0.500049	File: JL_PT_c18_20b.wiff, Sample: JL_PT_c18_20b (sample number 1), Elution: 83.408 min, Period: 1, Cycle(s): 3250 (Experiment 3)	VNLQWILR%iTRAQ_8plex_Nterm:::::::::%sample_40%cmpd_500
11.3252.3	B7G7S4	IGMVTWVVK	32	NA	IGMVTWVVK|B7G7S4	NA	1	NA	NA	0.193508	0.171716	0.264564	0.132552	0.16794	0.149958	0.176008	0.268347	File: JL_PT_c18_20b.wiff, Sample: JL_PT_c18_20b (sample number 1), Elution: 83.646 min, Period: 1, Cycle(s): 3252 (Experiment 3) (Charge not auto determined)(*)(*)	IGMVTWVVK%iTRAQ_8plex_Nterm:::::::::iTRAQ_8plex_K:%sample_40%cmpd_504
11.3252.3	B7G7S4	IGMVTWVVK	32	NA	IGMVTWVVK|B7G7S4	NA	1	NA	NA	0.193508	0.171716	0.264564	0.132552	0.16794	0.149958	0.176008	0.268347	File: JL_PT_c18_20b.wiff, Sample: JL_PT_c18_20b (sample number 1), Elution: 83.646 min, Period: 1, Cycle(s): 3252 (Experiment 3) (Charge not auto determined)(*)(*)	IGMVTWVVK%iTRAQ_8plex_Nterm:::::::::iTRAQ_8plex_K:%sample_40%cmpd_504
11.3252.3	B7G7S4	IGMVTWVVK	32	NA	IGMVTWVVK|B7G7S4	NA	1	NA	NA	0.193508	0.171716	0.264564	0.132552	0.16794	0.149958	0.176008	0.268347	File: JL_PT_c18_20b.wiff, Sample: JL_PT_c18_20b (sample number 1), Elution: 83.646 min, Period: 1, Cycle(s): 3252 (Experiment 3) (Charge not auto determined)(*)(*)	IGMVTWVVK%iTRAQ_8plex_Nterm:::::::::iTRAQ_8plex_K:%sample_40%cmpd_504
11.3254.2	A0T0K6	TLEEGFAGDNVGILLR	26	NA	TLEEGFAGDNVGILLR|A0T0K6	NA	1	NA	TLEEGFAGDNVGILLR	0.584713	0.646602	0.811519	0.382162	0.347117	0.383369	0.528885	0.489023	File: JL_PT_c18_20b.wiff, Sample: JL_PT_c18_20b (sample number 1), Elution: 83.782 min, Period: 1, Cycle(s): 3254 (Experiment 2)	TLEEGFAGDNVGILLR%iTRAQ_8plex_Nterm:::::::::::::::::%sample_40%cmpd_509
11.3254.3	B7G9R3	LAFSGFIPTVTR	16	NA	LAFSGFIPTVTR|B7G9R3	NA	1	NA	LAFSGFIPTVTR	0.0704706	0.0671448	0.06888	0.0745049	0.128807	0.0785427	0.0496652	0.0734774	File: JL_PT_c18_20b.wiff, Sample: JL_PT_c18_20b (sample number 1), Elution: 83.884 min, Period: 1, Cycle(s): 3254 (Experiment 3)	LAFSGFIPTVTR%iTRAQ_8plex_Nterm:::::::::::::%sample_40%cmpd_508
11.3266.2	B7FS46	VVDLLAPYAK	56	NA	VVDLLAPYAK|B7FS46	NA	1	NA	VVDLLAPYAK	1.39348	1.67925	1.40742	0.985754	0.878845	0.779045	1.51771	1.79065	File: JL_PT_c18_20b.wiff, Sample: JL_PT_c18_20b (sample number 1), Elution: 84.242 min, Period: 1, Cycle(s): 3266 (Experiment 2)	VVDLLAPYAK%iTRAQ_8plex_Nterm::::::::::iTRAQ_8plex_K:%sample_40%cmpd_514
11.3266.3	B7GDG0	AFAVADDILR	4	NA	AFAVADDILR|B7GDG0	NA	1	NA	AFAVADDILR	0.931936	0.890638	0.962728	0.997363	1.1083	0.941174	0.825041	0.838264	File: JL_PT_c18_20b.wiff, Sample: JL_PT_c18_20b (sample number 1), Elution: 84.344 min, Period: 1, Cycle(s): 3266 (Experiment 3)	AFAVADDILR%iTRAQ_8plex_Nterm:::::::::::%sample_40%cmpd_513
11.3271.2	A0T0K6	TLEEGFAGDNVGILLR	26	NA	TLEEGFAGDNVGILLR|A0T0K6	NA	1	NA	TLEEGFAGDNVGILLR	0.448403	0.411356	0.478023	0.260259	0.26316	0.357509	0.411229	0.272022	File: JL_PT_c18_20b.wiff, Sample: JL_PT_c18_20b (sample number 1), Elution: 84.786 min, Period: 1, Cycle(s): 3271 (Experiment 2)	TLEEGFAGDNVGILLR%iTRAQ_8plex_Nterm:::::::::::::::::%sample_40%cmpd_522
11.3275.2	B7G0M9	FVSLIASSPSIR	11	NA	FVSLIASSPSIR|B7G0M9	NA	1	NA	FVSLIASSPSIR	0.118813	0.219607	0.180073	0.0687004	0.134381	0.156389	0.106294	0.143383	File: JL_PT_c18_20b.wiff, Sample: JL_PT_c18_20b (sample number 1), Elution: 84.906 min, Period: 1, Cycle(s): 3275 (Experiment 2)	FVSLIASSPSIR%iTRAQ_8plex_Nterm:::::::::::::%sample_40%cmpd_523
11.3283.2	B7G9R3	LAFSGFIPTVTR	16	NA	LAFSGFIPTVTR|B7G9R3	NA	1	NA	LAFSGFIPTVTR	0.316548	0.376467	0.300109	0.399577	0.559855	0.292657	0.145542	0.235268	File: JL_PT_c18_20b.wiff, Sample: JL_PT_c18_20b (sample number 1), Elution: 85.144 to 85.706 min, Period: 1, Cycle(s): 3283 (Experiment 2), 3289 (Experiment 3)	LAFSGFIPTVTR%iTRAQ_8plex_Nterm:::::::::::::%sample_40%cmpd_532
11.3285.3	B7GDH3	IIAVCNIGGR	10	NA	IIAVCNIGGR|B7GDH3	NA	1	NA	IIAVCNIGGR	0.870415	0.825257	0.878237	0.457626	0.4255	0.428792	0.615984	0.621338	File: JL_PT_c18_20b.wiff, Sample: JL_PT_c18_20b (sample number 1), Elution: 85.331 min, Period: 1, Cycle(s): 3285 (Experiment 3)	IIAVCNIGGR%iTRAQ_8plex_Nterm:::::MMTS::::::%sample_40%cmpd_525
11.3287.2	B7FPY8	MLGNFDMVGIPPAPR	39	NA	MLGNFDMVGIPPAPR|B7FPY8	NA	1	NA	MLGNFDMVGIPPAPR	0.189147	0.254495	0.26903	0.277674	0.268734	0.234237	0.245723	0.308777	File: JL_PT_c18_20b.wiff, Sample: JL_PT_c18_20b (sample number 1), Elution: 85.365 min, Period: 1, Cycle(s): 3287 (Experiment 2)	MLGNFDMVGIPPAPR%iTRAQ_8plex_Nterm::::::::::::::::%sample_40%cmpd_528
11.3288.2	B7GDH3	IIAVCNIGGR	10	NA	IIAVCNIGGR|B7GDH3	NA	1	NA	IIAVCNIGGR	0.0968219	0.102032	0.06888	0.0570916	0.0728376	0.0655465	0.162925	0.113905	File: JL_PT_c18_20b.wiff, Sample: JL_PT_c18_20b (sample number 1), Elution: 85.484 min, Period: 1, Cycle(s): 3288 (Experiment 2)	IIAVCNIGGR%iTRAQ_8plex_Nterm:::::MMTS::::::%sample_40%cmpd_530
11.3288.3	B7FRM6	QQFEAFGDFCYR	20	NA	QQFEAFGDFCYR|B7FRM6	NA	1	QQFEAFGDFCYR	QQFEAFGDFCYR	0.259482	0.280593	0.397999	0.324113	0.201615	0.136961	0.206475	0.279373	File: JL_PT_c18_20b.wiff, Sample: JL_PT_c18_20b (sample number 1), Elution: 85.586 min, Period: 1, Cycle(s): 3288 (Experiment 3)	QQFEAFGDFCYR%iTRAQ_8plex_Nterm::::::::::MMTS:::%sample_40%cmpd_529
11.3290.2	B7FZ94	WFEVTTELSR	18	NA	WFEVTTELSR|B7FZ94	NA	1	NA	WFEVTTELSR	0.066017	0.0976363	0.126756	0.0977235	0.0839848	0.0785427	0.106294	0.0955289	File: JL_PT_c18_20b.wiff, Sample: JL_PT_c18_20b (sample number 1), Elution: 85.723 min, Period: 1, Cycle(s): 3290 (Experiment 2)	WFEVTTELSR%iTRAQ_8plex_Nterm:::::::::::%sample_40%cmpd_534
11.3290.3	B7FNV9	IIDSAWTVSFNPR	1	NA	IIDSAWTVSFNPR|B7FNV9	NA	1	NA	IIDSAWTVSFNPR	0.118813	0.11943	0.144528	0.138357	0.100822	0.182383	0.114986	0.11023	File: JL_PT_c18_20b.wiff, Sample: JL_PT_c18_20b (sample number 1), Elution: 85.825 min, Period: 1, Cycle(s): 3290 (Experiment 3)	IIDSAWTVSFNPR%iTRAQ_8plex_Nterm::::::::::::::%sample_40%cmpd_533
11.3291.2	A0T0B9	EQIFEMPIGGAAIMR	28	NA	EQIFEMPIGGAAIMR|A0T0B9	NA	1	NA	EQIFEMPIGGAAIMR	0.312187	0.311177	0.309042	0.196405	0.123233	0.175818	0.210865	0.176462	File: JL_PT_c18_20b.wiff, Sample: JL_PT_c18_20b (sample number 1), Elution: 85.842 min, Period: 1, Cycle(s): 3291 (Experiment 2)	EQIFEMPIGGAAIMR%iTRAQ_8plex_Nterm::::::::::::::::%sample_40%cmpd_536
11.3304.2	B7FPY8	MLGNFDMVGIPPAPR	39	NA	MLGNFDMVGIPPAPR|B7FPY8	NA	1	NA	MLGNFDMVGIPPAPR	0.202323	0.241401	0.180073	0.277674	0.274308	0.286092	0.337213	0.272022	File: JL_PT_c18_20b.wiff, Sample: JL_PT_c18_20b (sample number 1), Elution: 86.369 min, Period: 1, Cycle(s): 3304 (Experiment 2)	MLGNFDMVGIPPAPR%iTRAQ_8plex_Nterm::::::::::::::::%sample_40%cmpd_541
11.3313.2	B7G155	LLGCDVASFGVNQPR	30	NA	LLGCDVASFGVNQPR|B7G155	NA	1	NA	LLGCDVASFGVNQPR	0.589074	0.803463	0.90485	0.370553	0.302294	0.389935	0.559352	0.551505	File: JL_PT_c18_20b.wiff, Sample: JL_PT_c18_20b (sample number 1), Elution: 86.727 min, Period: 1, Cycle(s): 3313 (Experiment 2)	LLGCDVASFGVNQPR%iTRAQ_8plex_Nterm::::MMTS::::::::::::%sample_40%cmpd_545
11.3317.2	B7FQ91	MIDPETLLAIQTR	1	NA	MIDPETLLAIQTR|B7FQ91	NA	1	NA	MIDPETLLAIQTR	0.171517	0.0933327	0.135595	0.0687004	0.123233	0.169386	0.0845199	0.169111	File: JL_PT_c18_20b.wiff, Sample: JL_PT_c18_20b (sample number 1), Elution: 86.897 min, Period: 1, Cycle(s): 3317 (Experiment 2)	MIDPETLLAIQTR%iTRAQ_8plex_Nterm::::::::::::::%sample_40%cmpd_547
11.3328.2	B7G544	DISLVDYIACK	13	NA	DISLVDYIACK|B7G544	NA	1	NA	DISLVDYIACK	0.259482	0.311177	0.135595	0.0570916	0.0839848	0.0785427	0.101903	0.106555	File: JL_PT_c18_20b.wiff, Sample: JL_PT_c18_20b (sample number 1), Elution: 87.186 min, Period: 1, Cycle(s): 3328 (Experiment 2)	DISLVDYIACK%iTRAQ_8plex_Nterm::::::::::MMTS:iTRAQ_8plex_K:%sample_40%cmpd_550
11.3337.3	A0T0F2	LLDAETIDGLEFR	11	NA	LLDAETIDGLEFR|A0T0F2	NA	1	NA	LLDAETIDGLEFR	0.114359	0.106335	0.0600409	0.0745049	0.106396	0.0785427	0.080219	0.0992042	File: JL_PT_c18_20b.wiff, Sample: JL_PT_c18_20b (sample number 1), Elution: 87.544 min, Period: 1, Cycle(s): 3337 (Experiment 3)	LLDAETIDGLEFR%iTRAQ_8plex_Nterm::::::::::::::%sample_40%cmpd_551
11.3338.2	B7GDN1	VLIGDEFNLLPK	13	NA	VLIGDEFNLLPK|B7GDN1	NA	1	NA	VLIGDEFNLLPK	0.488025	0.489741	0.478023	0.161576	0.252012	0.169386	0.450478	0.433816	File: JL_PT_c18_20b.wiff, Sample: JL_PT_c18_20b (sample number 1), Elution: 87.561 min, Period: 1, Cycle(s): 3338 (Experiment 2)	VLIGDEFNLLPK%iTRAQ_8plex_Nterm::::::::::::iTRAQ_8plex_K:%sample_40%cmpd_554
11.3339.2	B7G9I9	LVFITWNPDTANVR	5	NA	LVFITWNPDTANVR|B7G9I9	NA	1	NA	LVFITWNPDTANVR	0.470395	0.372164	0.429078	0.56792	0.531869	0.58449	0.306656	0.227917	File: JL_PT_c18_20b.wiff, Sample: JL_PT_c18_20b (sample number 1), Elution: 87.68 min, Period: 1, Cycle(s): 3339 (Experiment 2)	LVFITWNPDTANVR%iTRAQ_8plex_Nterm:::::::::::::::%sample_40%cmpd_556
11.3344.2	B7FR46	CNFTAVDIFTGK	4	NA	CNFTAVDIFTGK|B7FR46	NA	1	NA	CNFTAVDIFTGK	0.870415	0.725078	0.771507	0.730458	0.660534	0.720625	0.524494	0.444842	File: JL_PT_c18_20b.wiff, Sample: JL_PT_c18_20b (sample number 1), Elution: 87.867 min, Period: 1, Cycle(s): 3344 (Experiment 2)	CNFTAVDIFTGK%iTRAQ_8plex_Nterm:MMTS:::::::::::iTRAQ_8plex_K:%sample_40%cmpd_557
11.3362.2	B7GAG0	MSVCALAFTENAR	7	NA	MSVCALAFTENAR|B7GAG0	NA	1	NA	MSVCALAFTENAR	0.206684	0.271894	0.162301	0.208015	0.100822	0.0979705	0.267498	0.220567	File: JL_PT_c18_20b.wiff, Sample: JL_PT_c18_20b (sample number 1), Elution: 88.327 to 88.599 min, Period: 1, Cycle(s): 3362, 3372 (Experiment 2)	MSVCALAFTENAR%iTRAQ_8plex_Nterm::::MMTS::::::::::%sample_40%cmpd_561
11.3371.2	B7G7L6	YNVSAMPTFVFLK	3	NA	YNVSAMPTFVFLK|B7G7L6	NA	1	NA	YNVSAMPTFVFLK	0.611065	0.637902	0.464624	2.11771	1.99282	2.12164	0.951389	0.89347	File: JL_PT_c18_20b.wiff, Sample: JL_PT_c18_20b (sample number 1), Elution: 88.531 min, Period: 1, Cycle(s): 3371 (Experiment 2)	YNVSAMPTFVFLK%iTRAQ_8plex_Nterm:::::::::::::iTRAQ_8plex_K:%sample_40%cmpd_560
11.3374.2	B7G9I9	LVFITWNPDTANVR	5	NA	LVFITWNPDTANVR|B7G9I9	NA	1	NA	LVFITWNPDTANVR	0.329817	0.302387	0.260097	0.376357	0.408662	0.42236	0.237031	0.172786	File: JL_PT_c18_20b.wiff, Sample: JL_PT_c18_20b (sample number 1), Elution: 88.684 min, Period: 1, Cycle(s): 3374 (Experiment 2)	LVFITWNPDTANVR%iTRAQ_8plex_Nterm:::::::::::::::%sample_40%cmpd_562
11.3376.2	B7G7I1	AVIATLASIYQR	2	NA	AVIATLASIYQR|B7G7I1	NA	1	NA	AVIATLASIYQR	0.0572027	0.0584464	0.06888	0.0628959	0.0616906	0.0591155	0.0453647	0.0771526	File: JL_PT_c18_20b.wiff, Sample: JL_PT_c18_20b (sample number 1), Elution: 88.769 min, Period: 1, Cycle(s): 3376 (Experiment 2)	AVIATLASIYQR%iTRAQ_8plex_Nterm:::::::::::::%sample_40%cmpd_563
11.3387.2	B7GBF6	VTLPGFGSFVLK	3	NA	VTLPGFGSFVLK|B7GBF6	NA	1	NA	VTLPGFGSFVLK	0.171517	0.2501	0.175607	0.126747	0.195925	0.266663	0.263107	0.283049	File: JL_PT_c18_20b.wiff, Sample: JL_PT_c18_20b (sample number 1), Elution: 89.007 min, Period: 1, Cycle(s): 3387 (Experiment 2)	VTLPGFGSFVLK%iTRAQ_8plex_Nterm::::::::::::iTRAQ_8plex_K:%sample_40%cmpd_564
11.3405.2	B7G3Y2	LLGQFELAGIPPAPR	3	NA	LLGQFELAGIPPAPR|B7G3Y2	NA	1	LLGQFELAGIPPAPR	LLGQFELAGIPPAPR	0.0791924	0.154317	0.166767	0.173186	0.162366	0.0915392	0.158624	0.136033	File: JL_PT_c18_20b.wiff, Sample: JL_PT_c18_20b (sample number 1), Elution: 89.416 min, Period: 1, Cycle(s): 3405 (Experiment 2)	LLGQFELAGIPPAPR%iTRAQ_8plex_Nterm::::::::::::::::%sample_40%cmpd_566
11.3416.2	B7G003	VLDTAGGFLEYVK	2	NA	VLDTAGGFLEYVK|B7G003	NA	1	NA	VLDTAGGFLEYVK	0.312187	0.2501	0.286803	0.422797	0.436648	0.389935	0.306656	0.34193	File: JL_PT_c18_20b.wiff, Sample: JL_PT_c18_20b (sample number 1), Elution: 89.654 min, Period: 1, Cycle(s): 3416 (Experiment 2)	VLDTAGGFLEYVK%iTRAQ_8plex_Nterm:::::::::::::iTRAQ_8plex_K:%sample_40%cmpd_567
11.3431.3	B5Y3U4	VPLDSLLPNFGGGVR	1	NA	VPLDSLLPNFGGGVR|B5Y3U4	NA	1	NA	VPLDSLLPNFGGGVR	0.162702	0.128129	0.10889	0.103528	0.134381	0.0721115	0.149843	0.11023	File: JL_PT_c18_20b.wiff, Sample: JL_PT_c18_20b (sample number 1), Elution: 90.165 min, Period: 1, Cycle(s): 3431 (Experiment 3)	VPLDSLLPNFGGGVR%iTRAQ_8plex_Nterm::::::::::::::::%sample_40%cmpd_570
11.3432.2	B7FQQ8	GIFPPINVLPSLSR	32	NA	GIFPPINVLPSLSR|B7FQQ8	NA	1	NA	GIFPPINVLPSLSR	0.171517	0.237097	0.233391	0.167381	0.347117	0.299089	0.197783	0.224242	File: JL_PT_c18_20b.wiff, Sample: JL_PT_c18_20b (sample number 1), Elution: 90.182 min, Period: 1, Cycle(s): 3432 (Experiment 2)	GIFPPINVLPSLSR%iTRAQ_8plex_Nterm:::::::::::::::%sample_40%cmpd_572
11.3441.2	B7G3Y2	LLGQFELAGIPPAPR	3	NA	LLGQFELAGIPPAPR|B7G3Y2	NA	1	NA	LLGQFELAGIPPAPR	0.0968219	0.0540515	0.157834	0.0977235	0.117659	0.123964	0.154233	0.124931	File: JL_PT_c18_20b.wiff, Sample: JL_PT_c18_20b (sample number 1), Elution: 90.437 min, Period: 1, Cycle(s): 3441 (Experiment 2)	LLGQFELAGIPPAPR%iTRAQ_8plex_Nterm::::::::::::::::%sample_40%cmpd_574
11.3442.3	B7G5C7	SLVLVCLSEDASPR	9	NA	SLVLVCLSEDASPR|B7G5C7	NA	1	NA	SLVLVCLSEDASPR	0.171517	0.0933327	0.215619	0.173186	0.218337	0.0979705	0.119376	0.0734774	File: JL_PT_c18_20b.wiff, Sample: JL_PT_c18_20b (sample number 1), Elution: 90.607 min, Period: 1, Cycle(s): 3442 (Experiment 3)	SLVLVCLSEDASPR%iTRAQ_8plex_Nterm::::::MMTS:::::::::%sample_40%cmpd_575
11.3447.2	B7FQT6	GPLGACLESVVR	3	NA	GPLGACLESVVR|B7FQT6	NA	1	NA	GPLGACLESVVR	0.0748315	0.0802386	0.0555749	0.0803095	0.0728376	0.0655465	0.0627465	0.0624519	File: JL_PT_c18_20b.wiff, Sample: JL_PT_c18_20b (sample number 1), Elution: 90.692 min, Period: 1, Cycle(s): 3447 (Experiment 2)	GPLGACLESVVR%iTRAQ_8plex_Nterm::::::MMTS:::::::%sample_40%cmpd_577
11.3464.2	B7G1X4	IAPDFSSFISSVER	23	NA	IAPDFSSFISSVER|B7G1X4	NA	1	NA	IAPDFSSFISSVER	0.237491	0.180415	0.171141	0.190601	0.151218	0.110967	0.176008	0.24997	File: JL_PT_c18_20b.wiff, Sample: JL_PT_c18_20b (sample number 1), Elution: 91.135 min, Period: 1, Cycle(s): 3464 (Experiment 2)	IAPDFSSFISSVER%iTRAQ_8plex_Nterm:::::::::::::::%sample_40%cmpd_580
11.3465.2	B7FQQ8	GIFPPINVLPSLSR	32	NA	GIFPPINVLPSLSR|B7FQQ8	NA	1	NA	GIFPPINVLPSLSR	0.55836	0.677095	0.651471	0.782702	1.02446	0.856894	0.480944	0.492698	File: JL_PT_c18_20b.wiff, Sample: JL_PT_c18_20b (sample number 1), Elution: 91.203 to 91.424 min, Period: 1, Cycle(s): 3465 (Experiment 2), 3466 (Experiment 3)	GIFPPINVLPSLSR%iTRAQ_8plex_Nterm:::::::::::::::%sample_40%cmpd_583
11.3465.3	B7FQD6	AMSAFFLFSQGNR	7	NA	AMSAFFLFSQGNR|B7FQD6	NA	1	NA	AMSAFFLFSQGNR	0.123174	0.11943	0.144528	0.144162	0.128807	0.130396	0.0714379	0.2904	File: JL_PT_c18_20b.wiff, Sample: JL_PT_c18_20b (sample number 1), Elution: 91.305 min, Period: 1, Cycle(s): 3465 (Experiment 3)	AMSAFFLFSQGNR%iTRAQ_8plex_Nterm::::::::::::::%sample_40%cmpd_581
11.3467.2	B7G9Y7	IGGQFLSTFLPGR	3	NA	IGGQFLSTFLPGR|B7G9Y7	NA	1	NA	IGGQFLSTFLPGR	0.0880071	0.141223	0.104517	0.0861141	0.0784111	0.04612	0.0714379	0.0698022	File: JL_PT_c18_20b.wiff, Sample: JL_PT_c18_20b (sample number 1), Elution: 91.441 min, Period: 1, Cycle(s): 3467 (Experiment 2)	IGGQFLSTFLPGR%iTRAQ_8plex_Nterm::::::::::::::%sample_40%cmpd_584
11.3469.2	B7G5C7	SLVLVCLSEDASPR	9	NA	SLVLVCLSEDASPR|B7G5C7	NA	1	NA	SLVLVCLSEDASPR	0.0791924	0.0889374	0.06888	0.144162	0.0616906	0.084974	0.0409747	0.0440771	File: JL_PT_c18_20b.wiff, Sample: JL_PT_c18_20b (sample number 1), Elution: 91.526 min, Period: 1, Cycle(s): 3469 (Experiment 2)	SLVLVCLSEDASPR%iTRAQ_8plex_Nterm::::::MMTS:::::::::%sample_40%cmpd_585
11.3470.2	B7FX98	SQDIAAVVTGGLAPEV	3	NA	SQDIAAVVTGGLAPEV|B7FX98	NA	1	NA	SQDIAAVVTGGLAPEV	0.0616562	0.106335	0.0866518	0.0570916	0.0728376	0.175818	0.0758284	0.0734774	File: JL_PT_c18_20b.wiff, Sample: JL_PT_c18_20b (sample number 1), Elution: 91.594 min, Period: 1, Cycle(s): 3470 (Experiment 2)	SQDIAAVVTGGLAPEV%iTRAQ_8plex_Nterm:::::::::::::::::%sample_40%cmpd_586
11.3508.2	B7FPF9	SIVDCATLAELDMQR	4	NA	SIVDCATLAELDMQR|B7FPF9	NA	1	NA	SIVDCATLAELDMQR	0.342993	0.463643	0.389066	0.387967	0.274308	0.182383	0.254415	0.227917	File: JL_PT_c18_20b.wiff, Sample: JL_PT_c18_20b (sample number 1), Elution: 92.394 min, Period: 1, Cycle(s): 3508 (Experiment 2)	SIVDCATLAELDMQR%iTRAQ_8plex_Nterm:::::MMTS:::::::::::%sample_40%cmpd_589
11.3509.2	B5Y4V1	EGTGWLEDILIR	9	NA	EGTGWLEDILIR|B5Y4V1	NA	1	NA	EGTGWLEDILIR	0.114359	0.0584464	0.166767	0.120943	0.0952482	0.084974	0.067137	0.0955289	File: JL_PT_c18_20b.wiff, Sample: JL_PT_c18_20b (sample number 1), Elution: 92.462 min, Period: 1, Cycle(s): 3509 (Experiment 2)	EGTGWLEDILIR%iTRAQ_8plex_Nterm:::::::::::::%sample_40%cmpd_590
11.3510.2	B7FVU7	GIESVLGQGVIAGYPVLGMK	20	NA	GIESVLGQGVIAGYPVLGMK|B7FVU7	NA	1	NA	GIESVLGQGVIAGYPVLGMK	1.88137	2.04086	1.772	1.72298	1.84162	1.75195	1.89667	2.08851	File: JL_PT_c18_20b.wiff, Sample: JL_PT_c18_20b (sample number 1), Elution: 92.53 to 92.683 min, Period: 1, Cycle(s): 3510, 3516 (Experiment 2)	GIESVLGQGVIAGYPVLGMK%iTRAQ_8plex_Nterm::::::::::::::::::::iTRAQ_8plex_K:%sample_40%cmpd_591
11.3531.2	B7FUB3	MAAQEGIGGFYAGLVPILAK	9	NA	MAAQEGIGGFYAGLVPILAK|B7FUB3	NA	1	NA	MAAQEGIGGFYAGLVPILAK	0.55836	0.450548	0.473557	0.469236	0.335969	0.337946	0.376371	0.525777	File: JL_PT_c18_20b.wiff, Sample: JL_PT_c18_20b (sample number 1), Elution: 93.092 min, Period: 1, Cycle(s): 3531 (Experiment 2)	MAAQEGIGGFYAGLVPILAK%iTRAQ_8plex_Nterm:Oxidation_M:::::::::::::::::::iTRAQ_8plex_K:%sample_40%cmpd_594
11.3565.2	B7FUA4	AAVTLSSDPINPIVFGPGPNEEFFR	25	NA	AAVTLSSDPINPIVFGPGPNEEFFR|B7FUA4	NA	1	NA	AAVTLSSDPINPIVFGPGPNEEFFR	0.975918	0.886243	1.18949	1.12507	1.37701	1.15529	0.798965	0.812611	File: JL_PT_c18_20b.wiff, Sample: JL_PT_c18_20b (sample number 1), Elution: 93.874 min, Period: 1, Cycle(s): 3565 (Experiment 2)	AAVTLSSDPINPIVFGPGPNEEFFR%iTRAQ_8plex_Nterm::::::::::::::::::::::::::%sample_40%cmpd_598
11.3566.2	A0T0J2	ILDNLGIAIISTSK	1	NA	ILDNLGIAIISTSK|A0T0J2	NA	1	NA	ILDNLGIAIISTSK	0.492386	0.293687	0.406839	0.335723	0.285572	0.234237	0.284882	0.308852	File: JL_PT_c18_20b.wiff, Sample: JL_PT_c18_20b (sample number 1), Elution: 93.943 min, Period: 1, Cycle(s): 3566 (Experiment 2)	ILDNLGIAIISTSK%iTRAQ_8plex_Nterm::::::::::::::iTRAQ_8plex_K:%sample_40%cmpd_599
11.3577.2	B7FUA4	AAVTLSSDPINPIVFGPGPNEEFFR	25	NA	AAVTLSSDPINPIVFGPGPNEEFFR|B7FUA4	NA	1	NA	AAVTLSSDPINPIVFGPGPNEEFFR	4.57583	4.8205	6.10727	6.06458	7.70214	5.65659	4.00068	4.23572	File: JL_PT_c18_20b.wiff, Sample: JL_PT_c18_20b (sample number 1), Elution: 94.283 min, Period: 1, Cycle(s): 3577 (Experiment 2)	AAVTLSSDPINPIVFGPGPNEEFFR%iTRAQ_8plex_Nterm::::::::::::::::::::::::::%sample_40%cmpd_601
11.3584.2	B7FRN6	IFLDALQSYYNSGR	7	NA	IFLDALQSYYNSGR|B7FRN6	NA	1	NA	IFLDALQSYYNSGR	0.211045	0.18481	0.104517	0.115138	0.111969	0.182383	0.141151	0.194839	File: JL_PT_c18_20b.wiff, Sample: JL_PT_c18_20b (sample number 1), Elution: 94.504 min, Period: 1, Cycle(s): 3584 (Experiment 2)	IFLDALQSYYNSGR%iTRAQ_8plex_Nterm:::::::::::::::%sample_40%cmpd_603
11.3589.2	B5Y4T4	SIATLAITTLLK	7	NA	SIATLAITTLLK|B5Y4T4	NA	1	NA	SIATLAITTLLK	0.127535	0.136828	0.0822786	0.149967	0.100822	0.0979705	0.0889106	0.113905	File: JL_PT_c18_20b.wiff, Sample: JL_PT_c18_20b (sample number 1), Elution: 94.64 min, Period: 1, Cycle(s): 3589 (Experiment 2)	SIATLAITTLLK%iTRAQ_8plex_Nterm::::::::::::iTRAQ_8plex_K:%sample_40%cmpd_604
11.3597.2	B7FUA4	AAVTLSSDPINPIVFGPGPNEEFFR	25	NA	AAVTLSSDPINPIVFGPGPNEEFFR|B7FUA4	NA	1	NA	AAVTLSSDPINPIVFGPGPNEEFFR	1.49462	1.84911	2.10103	2.05386	2.42375	1.79738	1.34782	1.38245	File: JL_PT_c18_20b.wiff, Sample: JL_PT_c18_20b (sample number 1), Elution: 94.878 min, Period: 1, Cycle(s): 3597 (Experiment 2)	AAVTLSSDPINPIVFGPGPNEEFFR%iTRAQ_8plex_Nterm::::::::::::::::::::::::::%sample_40%cmpd_606
11.3611.2	B7FTT7	LTAAPIIQDILSR	2	NA	LTAAPIIQDILSR|B7FTT7	NA	1	NA	LTAAPIIQDILSR	0.0616562	0.0758435	0.037805	0.0628959	0.0504279	0.0525507	0.067137	0.066127	File: JL_PT_c18_20b.wiff, Sample: JL_PT_c18_20b (sample number 1), Elution: 95.321 min, Period: 1, Cycle(s): 3611 (Experiment 2)	LTAAPIIQDILSR%iTRAQ_8plex_Nterm::::::::::::::%sample_40%cmpd_609
11.3629.2	B7FUB3	MAAQEGIGGFYAGLVPILAK	9	NA	MAAQEGIGGFYAGLVPILAK|B7FUB3	NA	1	NA	MAAQEGIGGFYAGLVPILAK	0.690216	0.607409	0.571354	0.480846	0.403088	0.539067	0.480944	0.602961	File: JL_PT_c18_20b.wiff, Sample: JL_PT_c18_20b (sample number 1), Elution: 95.729 min, Period: 1, Cycle(s): 3629 (Experiment 2)	MAAQEGIGGFYAGLVPILAK%iTRAQ_8plex_Nterm::::::::::::::::::::iTRAQ_8plex_K:%sample_40%cmpd_611
11.3643.2	B5Y5U1	AWIDLFENAPIGGGLAK	7	NA	AWIDLFENAPIGGGLAK|B5Y5U1	NA	1	NA	AWIDLFENAPIGGGLAK	1.21764	1.57907	1.50968	1.25278	1.33788	1.75195	1.32165	1.25014	File: JL_PT_c18_20b.wiff, Sample: JL_PT_c18_20b (sample number 1), Elution: 96.019 min, Period: 1, Cycle(s): 3643 (Experiment 2)	AWIDLFENAPIGGGLAK%iTRAQ_8plex_Nterm:::::::::::::::::iTRAQ_8plex_K:%sample_40%cmpd_612
11.3644.2	B7G8H7	IAEAAGAVAVMALER	12	NA	IAEAAGAVAVMALER|B7G8H7	NA	1	NA	IAEAAGAVAVMALER	0.0791924	0.0845422	0.126756	0.0628959	0.0896745	0.0655465	0.0932116	0.117581	File: JL_PT_c18_20b.wiff, Sample: JL_PT_c18_20b (sample number 1), Elution: 96.087 min, Period: 1, Cycle(s): 3644 (Experiment 2)	IAEAAGAVAVMALER%iTRAQ_8plex_Nterm::::::::::::::::%sample_40%cmpd_613
11.3659.2	B7FS46	ILNALEVEVVAGAER	56	NA	ILNALEVEVVAGAER|B7FS46	NA	1	NA	ILNALEVEVVAGAER	0.13635	0.106335	0.104517	0.0919188	0.0616906	0.0721115	0.114986	0.11023	File: JL_PT_c18_20b.wiff, Sample: JL_PT_c18_20b (sample number 1), Elution: 96.393 min, Period: 1, Cycle(s): 3659 (Experiment 2)	ILNALEVEVVAGAER%iTRAQ_8plex_Nterm::::::::::::::::%sample_40%cmpd_614
11.3691.2	B7G8H7	IAEAAGAVAVMALER	12	NA	IAEAAGAVAVMALER|B7G8H7	NA	1	NA	IAEAAGAVAVMALER	0.0748315	0.0976363	0.10889	0.0803095	0.0784111	0.04612	0.119376	0.102879	File: JL_PT_c18_20b.wiff, Sample: JL_PT_c18_20b (sample number 1), Elution: 97.09 min, Period: 1, Cycle(s): 3691 (Experiment 2)	IAEAAGAVAVMALER%iTRAQ_8plex_Nterm::::::::::::::::%sample_40%cmpd_617
11.3706.2	B7FS46	ILNALEVEVVAGAER	56	NA	ILNALEVEVVAGAER|B7FS46	NA	1	NA	ILNALEVEVVAGAER	0.0880071	0.123825	0.148995	0.103528	0.128807	0.084974	0.132459	0.113905	File: JL_PT_c18_20b.wiff, Sample: JL_PT_c18_20b (sample number 1), Elution: 97.397 min, Period: 1, Cycle(s): 3706 (Experiment 2)	ILNALEVEVVAGAER%iTRAQ_8plex_Nterm::::::::::::::::%sample_40%cmpd_618
11.3744.2	B5Y3Q6	LFQVEYAIEAIK	7	NA	LFQVEYAIEAIK|B5Y3Q6	NA	1	NA	LFQVEYAIEAIK	0.391337	0.332971	0.26903	0.370553	0.252012	0.299089	0.271799	0.246295	File: JL_PT_c18_20b.wiff, Sample: JL_PT_c18_20b (sample number 1), Elution: 98.094 min, Period: 1, Cycle(s): 3744 (Experiment 2)	LFQVEYAIEAIK%iTRAQ_8plex_Nterm::::::::::::iTRAQ_8plex_K:%sample_40%cmpd_619
11.3819.2	A0T0H8	IGMTQIFDESGNIIPVTILK	4	NA	IGMTQIFDESGNIIPVTILK|A0T0H8	NA	1	NA	IGMTQIFDESGNIIPVTILK	0.589074	0.581312	0.429078	0.266064	0.196041	0.227672	0.293574	0.625014	File: JL_PT_c18_20b.wiff, Sample: JL_PT_c18_20b (sample number 1), Elution: 99.523 min, Period: 1, Cycle(s): 3819 (Experiment 2)	IGMTQIFDESGNIIPVTILK%iTRAQ_8plex_Nterm::::::::::::::::::::iTRAQ_8plex_K:%sample_40%cmpd_622
11.3822.2	B7FVM3	AASVEALTGGIEYLFK	9	NA	AASVEALTGGIEYLFK|B7FVM3	NA	1	NA	AASVEALTGGIEYLFK	0.171517	0.141223	0.144528	0.109333	0.162366	0.188815	0.158624	0.194839	File: JL_PT_c18_20b.wiff, Sample: JL_PT_c18_20b (sample number 1), Elution: 99.626 min, Period: 1, Cycle(s): 3822 (Experiment 2)	AASVEALTGGIEYLFK%iTRAQ_8plex_Nterm::::::::::::::::iTRAQ_8plex_K:%sample_40%cmpd_624
11.3822.3	B7GAB0	QVVGELFGVIDGMSR	4	NA	QVVGELFGVIDGMSR|B7GAB0	NA	1	NA	QVVGELFGVIDGMSR	0.109998	0.0758435	0.0600409	0.126747	0.067264	0.0721115	0.0627465	0.106555	File: JL_PT_c18_20b.wiff, Sample: JL_PT_c18_20b (sample number 1), Elution: 99.728 min, Period: 1, Cycle(s): 3822 (Experiment 3)	QVVGELFGVIDGMSR%iTRAQ_8plex_Nterm::::::::::::::::%sample_40%cmpd_623
11.3824.2	B7FVM3	AASVEALTGGIEYLFK	9	NA	AASVEALTGGIEYLFK|B7FVM3	NA	1	NA	AASVEALTGGIEYLFK	0.927574	0.921131	0.722562	0.910289	0.901257	0.934742	0.942696	1.23911	File: JL_PT_c18_20b.wiff, Sample: JL_PT_c18_20b (sample number 1), Elution: 99.762 min, Period: 1, Cycle(s): 3824 (Experiment 2)	AASVEALTGGIEYLFK%iTRAQ_8plex_Nterm::::::::::::::::iTRAQ_8plex_K:%sample_40%cmpd_625
11.3861.2	B7G0T6	DCLTACLEQALSK	33	NA	DCLTACLEQALSK|B7G0T6	NA	1	NA	DCLTACLEQALSK	0.567175	0.659696	0.429078	0.208015	0.302294	0.273095	0.350206	0.158085	File: JL_PT_c18_20b.wiff, Sample: JL_PT_c18_20b (sample number 1), Elution: 100.544 min, Period: 1, Cycle(s): 3861 (Experiment 2)	DCLTACLEQALSK%iTRAQ_8plex_Nterm::MMTS::::MMTS:::::::iTRAQ_8plex_K:%sample_40%cmpd_626
11.3908.2	B7FZE1	GSDLIEGVFNLCTK	25	NA	GSDLIEGVFNLCTK|B7FZE1	NA	1	NA	GSDLIEGVFNLCTK	0.171517	0.237097	0.335748	0.916094	0.778166	0.869891	0.315438	0.316203	File: JL_PT_c18_20b.wiff, Sample: JL_PT_c18_20b (sample number 1), Elution: 101.446 min, Period: 1, Cycle(s): 3908 (Experiment 2)	GSDLIEGVFNLCTK%iTRAQ_8plex_Nterm::::::::::::MMTS::iTRAQ_8plex_K:%sample_40%cmpd_628
11.3908.3	B7GBH2	NILNAVADALLTR	13	NA	NILNAVADALLTR|B7GBH2	NA	1	NA	NILNAVADALLTR	0.0968219	0.0584464	0.06888	0.0745049	0.0616906	0.04612	0.0409747	0.066127	File: JL_PT_c18_20b.wiff, Sample: JL_PT_c18_20b (sample number 1), Elution: 101.548 min, Period: 1, Cycle(s): 3908 (Experiment 3)	NILNAVADALLTR%iTRAQ_8plex_Nterm::::::::::::::%sample_40%cmpd_627
11.3913.2	B7G544	TMAECLAEELINAAR	13	NA	TMAECLAEELINAAR|B7G544	NA	1	NA	TMAECLAEELINAAR	0.180332	0.0845422	0.0555749	0.0745049	0.0784111	0.0915392	0.067137	0.0440771	File: JL_PT_c18_20b.wiff, Sample: JL_PT_c18_20b (sample number 1), Elution: 101.633 min, Period: 1, Cycle(s): 3913 (Experiment 2)	TMAECLAEELINAAR%iTRAQ_8plex_Nterm:::::MMTS:::::::::::%sample_40%cmpd_629
11.3954.2	B7FPZ8	TGLIDVATFIEETASR	10	NA	TGLIDVATFIEETASR|B7FPZ8	NA	1	NA	TGLIDVATFIEETASR	0.325363	0.271894	0.349054	0.0396795	0.139955	0.175818	0.284882	0.29775	File: JL_PT_c18_20b.wiff, Sample: JL_PT_c18_20b (sample number 1), Elution: 102.382 min, Period: 1, Cycle(s): 3954 (Experiment 2)	TGLIDVATFIEETASR%iTRAQ_8plex_Nterm:::::::::::::::::%sample_40%cmpd_630
11.3967.2	A0T0B2	MPAFFETFPVILVDKDGIIR	18	NA	MPAFFETFPVILVDKDGIIR|A0T0B2	NA	1	NA	MPAFFETFPVILVDKDGIIR	4.09675	3.04302	2.7147	1.12507	0.97964	0.882888	3.99637	9.18473	File: JL_PT_c18_20b.wiff, Sample: JL_PT_c18_20b (sample number 1), Elution: 102.654 to 102.875 min, Period: 1, Cycle(s): 3967, 3977 (Experiment 2)	MPAFFETFPVILVDKDGIIR%iTRAQ_8plex_Nterm:::::::::::::::iTRAQ_8plex_K::::::%sample_40%cmpd_631
11.4090.2	B7S487	IAENVLGLIGQTPLVQLNR	12	NA	IAENVLGLIGQTPLVQLNR|B7S487	NA	1	IAENVLGLIGQTPLVQLNR	IAENVLGLIGQTPLVQLNR	0.180332	0.26759	0.211152	0.161576	0.352691	0.117399	0.245723	0.283049	File: JL_PT_c18_20b.wiff, Sample: JL_PT_c18_20b (sample number 1), Elution: 105.156 min, Period: 1, Cycle(s): 4090 (Experiment 2)	IAENVLGLIGQTPLVQLNR%iTRAQ_8plex_Nterm::::::::::::::::::::%sample_40%cmpd_637
11.4132.2	B7GDY0	LIAVIGDEDTVTGFLLAGVGHR	6	NA	LIAVIGDEDTVTGFLLAGVGHR|B7GDY0	NA	1	LIAVIGDEDTVTGFLLAGVGHR	LIAVIGDEDTVTGFLLAGVGHR	0.171517	0.0889374	0.0911181	0.242845	0.307984	0.195246	0.114986	0.165436	File: JL_PT_c18_20b.wiff, Sample: JL_PT_c18_20b (sample number 1), Elution: 105.972 min, Period: 1, Cycle(s): 4132 (Experiment 2)	LIAVIGDEDTVTGFLLAGVGHR%iTRAQ_8plex_Nterm:::::::::::::::::::::::%sample_40%cmpd_639
11.4140.2	B7FPI1	NAPCIIFIDEIDAVGR	20	NA	NAPCIIFIDEIDAVGR|B7FPI1	NA	1	NA	NAPCIIFIDEIDAVGR	0.0880071	0.11943	0.0645069	0.132552	0.0839848	0.0591155	0.067137	0.0808278	File: JL_PT_c18_20b.wiff, Sample: JL_PT_c18_20b (sample number 1), Elution: 106.159 min, Period: 1, Cycle(s): 4140 (Experiment 2)	NAPCIIFIDEIDAVGR%iTRAQ_8plex_Nterm::::MMTS:::::::::::::%sample_40%cmpd_640
11.4444.2	B7FP24	TTVEDIEELSSLLQVPLVAGTVNR	2	NA	TTVEDIEELSSLLQVPLVAGTVNR|B7FP24	NA	1	NA	TTVEDIEELSSLLQVPLVAGTVNR	0.149526	0.106335	0.19338	0.0628959	0.128807	0.084974	0.0976022	0.11023	File: JL_PT_c18_20b.wiff, Sample: JL_PT_c18_20b (sample number 1), Elution: 111.586 min, Period: 1, Cycle(s): 4444 (Experiment 2)	TTVEDIEELSSLLQVPLVAGTVNR%iTRAQ_8plex_Nterm:::::::::::::::::::::::::%sample_40%cmpd_645
12.3054.3	B7FR50	TTILYK	2	NA	TTILYK|B7FR50	NA	1	NA	NA	0.0923681	0.0715399	0.0778124	0.0919188	0.0560011	0.084974	0.0801294	0.0955289	File: JL_PT_21a.wiff, Sample: JL_PT_21a (sample number 1), Elution: 54.273 min, Period: 1, Cycle(s): 3054 (Experiment 3)	TTILYK%iTRAQ_8plex_Nterm:::::::%sample_30%cmpd_41
12.3084.2	B7GDK7	SLGGAYAM	2	NA	SLGGAYAM|B7GDK7	NA	1	NA	SLGGAYAM	0.0440283	0.0453535	0.0600409	0.173186	0.139955	0.0721115	0.0409747	0.0808278	File: JL_PT_21a.wiff, Sample: JL_PT_21a (sample number 1), Elution: 55.345 min, Period: 1, Cycle(s): 3084 (Experiment 2)	SLGGAYAM%iTRAQ_8plex_Nterm::::::::Oxidation_M:%sample_30%cmpd_54
12.3253.2	B7GAR0	AGIDGPTL	3	NA	AGIDGPTL|B7GAR0	NA	1	NA	NA	0.123174	0.0933327	0.0733462	0.0977235	0.134381	0.0785427	0.0932116	0.0845031	File: JL_PT_21a.wiff, Sample: JL_PT_21a (sample number 1), Elution: 68.179 min, Period: 1, Cycle(s): 3253 (Experiment 2)	AGIDGPTL%iTRAQ_8plex_Nterm:::::::::%sample_30%cmpd_227
12.3256.3	B7GA38	LTASAGGAFSVR	49	NA	LTASAGGAFSVR|B7GA38	NA	1	NA	LTASAGGAFSVR	0.101183	0.0889374	0.100051	0.0861141	0.0616906	0.0655465	0.158535	0.106555	File: JL_PT_21a.wiff, Sample: JL_PT_21a (sample number 1), Elution: 68.639 min, Period: 1, Cycle(s): 3256 (Experiment 3)	LTASAGGAFSVR%iTRAQ_8plex_Nterm:::::::::::::%sample_30%cmpd_232
12.3257.2	B7GA38	LTASAGGAFSVR	49	NA	LTASAGGAFSVR|B7GA38	NA	1	NA	LTASAGGAFSVR	0.439681	0.489741	0.642538	0.132552	0.134381	0.195246	0.929614	1.12877	File: JL_PT_21a.wiff, Sample: JL_PT_21a (sample number 1), Elution: 68.656 min, Period: 1, Cycle(s): 3257 (Experiment 2)	LTASAGGAFSVR%iTRAQ_8plex_Nterm:::::::::::::%sample_30%cmpd_235
12.3257.3	B7FRJ9	TGLPPIE	15	NA	TGLPPIE|B7FRJ9	NA	1	NA	NA	0.039668	0.106335	0.0822786	0.109333	0.067264	0.123964	0.0845199	0.0845031	File: JL_PT_21a.wiff, Sample: JL_PT_21a (sample number 1), Elution: 68.758 min, Period: 1, Cycle(s): 3257 (Experiment 3)	TGLPPIE%iTRAQ_8plex_Nterm::::::::%sample_30%cmpd_234
12.3264.2	B7GE81	FLIDGR	5	NA	FLIDGR|B7GE81	NA	1	NA	NA	0.211045	0.206604	0.215619	0.393772	0.358265	0.292523	0.193392	0.124931	File: JL_PT_21a.wiff, Sample: JL_PT_21a (sample number 1), Elution: 69.439 min, Period: 1, Cycle(s): 3264 (Experiment 2)	FLIDGR%iTRAQ_8plex_Nterm:::::::%sample_30%cmpd_246
12.3272.2	B7G4Z7	VWDTTGLR	7	NA	VWDTTGLR|B7G4Z7	NA	1	NA	NA	0.466033	0.389562	0.322348	0.248649	0.240749	0.402798	0.293574	0.386036	File: JL_PT_21a.wiff, Sample: JL_PT_21a (sample number 1), Elution: 70.341 min, Period: 1, Cycle(s): 3272 (Experiment 2)	VWDTTGLR%iTRAQ_8plex_Nterm:::::::::%sample_30%cmpd_258
12.3276.3	B7G166	AETDLR	2	NA	AETDLR|B7G166	NA	1	NA	NA	0.184693	0.163017	0.171141	0.103528	0.0728376	0.123964	0.154233	0.132282	File: JL_PT_21a.wiff, Sample: JL_PT_21a (sample number 1), Elution: 70.919 min, Period: 1, Cycle(s): 3276 (Experiment 3)	AETDLR%iTRAQ_8plex_Nterm:::::::%sample_30%cmpd_263
12.3288.3	B7GC72	LIQAQQTLQ	2	NA	LIQAQQTLQ|B7GC72	NA	1	NA	NA	0.206684	0.128129	0.153368	0.20221	0.251896	0.234237	0.162925	0.220567	File: JL_PT_21a.wiff, Sample: JL_PT_21a (sample number 1), Elution: 72.349 min, Period: 1, Cycle(s): 3288 (Experiment 3)	LIQAQQTLQ%iTRAQ_8plex_Nterm::::::::::%sample_30%cmpd_283
12.3292.2	B7FYK5	VLADAGVE	4	NA	VLADAGVE|B7FYK5	NA	1	NA	VLADAGVE	0.149526	0.189114	0.211152	0.0861141	0.111969	0.136961	0.132459	0.113905	File: JL_PT_21a.wiff, Sample: JL_PT_21a (sample number 1), Elution: 72.724 min, Period: 1, Cycle(s): 3292 (Experiment 2)	VLADAGVE%iTRAQ_8plex_Nterm:::::::::%sample_30%cmpd_291
12.3308.3	B7G5F7	FLATGDLTR	1	NA	FLATGDLTR|B7G5F7	NA	1	NA	FLATGDLTR	0.360531	0.389562	0.464624	1.13088	0.856433	0.655773	0.41562	0.536803	File: JL_PT_21a.wiff, Sample: JL_PT_21a (sample number 1), Elution: 74.323 min, Period: 1, Cycle(s): 3308 (Experiment 3)	FLATGDLTR%iTRAQ_8plex_Nterm::::::::::%sample_30%cmpd_310
12.3317.2	B7FUM1	YLPCVR	8	NA	YLPCVR|B7FUM1	NA	1	NA	NA	0.180332	0.359069	0.264564	0.21382	0.475898	0.396366	0.271799	0.180137	File: JL_PT_21a.wiff, Sample: JL_PT_21a (sample number 1), Elution: 75.293 min, Period: 1, Cycle(s): 3317 (Experiment 2)	YLPCVR%iTRAQ_8plex_Nterm::::MMTS:::%sample_30%cmpd_329
12.3318.2	A0T0I1	LSDAYILR	6	NA	LSDAYILR|A0T0I1	NA	1	NA	LSDAYILR	2.00441	1.70095	2.0076	1.23537	1.1083	0.811471	1.55687	1.82366	File: JL_PT_21a.wiff, Sample: JL_PT_21a (sample number 1), Elution: 75.413 to 76.774 min, Period: 1, Cycle(s): 3318 (Experiment 2), 3329 (Experiment 3)	LSDAYILR%iTRAQ_8plex_Nterm:::::::::%sample_30%cmpd_348
12.3320.3	B5Y4H4	VTLVDSGEV	9	NA	VTLVDSGEV|B5Y4H4	NA	1	NA	VTLVDSGEV	0.171517	0.132524	0.224552	0.283479	0.29672	0.895751	0.193392	0.135958	File: JL_PT_21a.wiff, Sample: JL_PT_21a (sample number 1), Elution: 75.753 min, Period: 1, Cycle(s): 3320 (Experiment 3)	VTLVDSGEV%iTRAQ_8plex_Nterm::::::::::%sample_30%cmpd_333
12.3331.2	B7FP19	EILDGYLR	26	NA	EILDGYLR|B7FP19	NA	1	NA	EILDGYLR	0.971465	1.26526	1.09607	0.364748	0.330279	0.480647	1.17353	1.33835	File: JL_PT_21a.wiff, Sample: JL_PT_21a (sample number 1), Elution: 76.91 min, Period: 1, Cycle(s): 3331 (Experiment 2)	EILDGYLR%iTRAQ_8plex_Nterm:::::::::%sample_30%cmpd_351
12.3332.2	B7FQQ4	VVIVLAGR	11	NA	VVIVLAGR|B7FQQ4	NA	1	NA	VVIVLAGR	0.826433	0.424359	0.562514	0.196405	0.111969	0.260098	0.437395	0.488948	File: JL_PT_21a.wiff, Sample: JL_PT_21a (sample number 1), Elution: 77.029 min, Period: 1, Cycle(s): 3332 (Experiment 2)	VVIVLAGR%iTRAQ_8plex_Nterm:::::::::%sample_30%cmpd_352
12.3333.3	A0T0B9	EQIFEMPIGGAAIMR	28	NA	EQIFEMPIGGAAIMR|A0T0B9	NA	1	NA	NA	0.347354	0.354674	0.26903	0.0919188	0.223911	0.149824	0.197783	0.216891	File: JL_PT_21a.wiff, Sample: JL_PT_21a (sample number 1), Elution: 77.251 min, Period: 1, Cycle(s): 3333 (Experiment 3)	EQIFEMPIGGAAIMR%iTRAQ_8plex_Nterm::::::Oxidation_M::::::::Oxidation_M::%sample_30%cmpd_354
12.3345.3	B7FUR7	FASDIIIR	6	NA	FASDIIIR|B7FUR7	NA	1	NA	FASDIIIR	0.452857	0.385167	0.429078	0.312503	0.268734	0.273095	0.311047	0.327154	File: JL_PT_21a.wiff, Sample: JL_PT_21a (sample number 1), Elution: 78.272 min, Period: 1, Cycle(s): 3345 (Experiment 3)	FASDIIIR%iTRAQ_8plex_Nterm:::::::::%sample_30%cmpd_370
12.3347.3	B7GCE9	DLELMVVR	10	NA	DLELMVVR|B7GCE9	NA	1	DLELMVVR	DLELMVVR	0.422051	0.411356	0.478023	0.475041	0.375103	0.428792	0.380762	0.367658	File: JL_PT_21a.wiff, Sample: JL_PT_21a (sample number 1), Elution: 78.51 min, Period: 1, Cycle(s): 3347 (Experiment 3)	DLELMVVR%iTRAQ_8plex_Nterm:::::::::%sample_30%cmpd_374
12.3349.2	B7G7W5	IALGDTGLVVR	16	NA	IALGDTGLVVR|B7G7W5	NA	1	NA	IALGDTGLVVR	0.633057	0.629203	0.927089	1.40951	1.28191	1.32385	0.563653	0.783132	File: JL_PT_21a.wiff, Sample: JL_PT_21a (sample number 1), Elution: 78.646 min, Period: 1, Cycle(s): 3349 (Experiment 2)	IALGDTGLVVR%iTRAQ_8plex_Nterm::::::::::::%sample_30%cmpd_378
12.3355.2	B7G492	GTFFEFR	5	NA	GTFFEFR|B7G492	NA	1	NA	GTFFEFR	1.01109	1.0779	1.19833	2.48318	1.4554	2.03736	0.960081	0.779457	File: JL_PT_21a.wiff, Sample: JL_PT_21a (sample number 1), Elution: 78.902 min, Period: 1, Cycle(s): 3355 (Experiment 2)	GTFFEFR%iTRAQ_8plex_Nterm::::::::%sample_30%cmpd_382
12.3360.2	B7GE71	FFGTGFK	3	NA	FFGTGFK|B7GE71	NA	1	NA	NA	1.26598	1.04741	0.802587	0.56792	0.638122	0.532501	0.798875	0.860316	File: JL_PT_21a.wiff, Sample: JL_PT_21a (sample number 1), Elution: 79.14 min, Period: 1, Cycle(s): 3360 (Experiment 2)	FFGTGFK%iTRAQ_8plex_Nterm:::::::iTRAQ_8plex_K:%sample_30%cmpd_384
12.3366.2	B7GDE4	VMGELLR	4	NA	VMGELLR|B7GDE4	NA	1	NA	VMGELLR	0.325363	0.315481	0.273403	0.260259	0.403088	0.214809	0.289272	0.301426	File: JL_PT_21a.wiff, Sample: JL_PT_21a (sample number 1), Elution: 79.293 min, Period: 1, Cycle(s): 3366 (Experiment 2)	VMGELLR%iTRAQ_8plex_Nterm::::::::%sample_30%cmpd_385
12.3372.2	B7FUR4	IPLIIGR	32	NA	IPLIIGR|B7FUR4	NA	1	NA	IPLIIGR	0.197869	0.206604	0.255631	0.283479	0.414236	0.208243	0.223948	0.264672	File: JL_PT_21a.wiff, Sample: JL_PT_21a (sample number 1), Elution: 79.906 min, Period: 1, Cycle(s): 3372 (Experiment 2)	IPLIIGR%iTRAQ_8plex_Nterm::::::::%sample_30%cmpd_396
12.3375.2	B5Y4T4	IVADCIR	7	NA	IVADCIR|B5Y4T4	NA	1	NA	NA	0.382522	0.35037	0.389066	0.335723	0.358265	0.428792	0.215167	0.205865	File: JL_PT_21a.wiff, Sample: JL_PT_21a (sample number 1), Elution: 80.263 min, Period: 1, Cycle(s): 3375 (Experiment 2)	IVADCIR%iTRAQ_8plex_Nterm:::::MMTS:::%sample_30%cmpd_402
12.3375.3	B7GBF1	FNSLILAR	8	NA	FNSLILAR|B7GBF1	NA	1	NA	FNSLILAR	0.448403	0.398261	0.455784	0.289284	0.442222	0.149824	0.502719	0.352957	File: JL_PT_21a.wiff, Sample: JL_PT_21a (sample number 1), Elution: 80.365 min, Period: 1, Cycle(s): 3375 (Experiment 3)	FNSLILAR%iTRAQ_8plex_Nterm:::::::::%sample_30%cmpd_401
12.3377.2	B7FPY8	IAGLEVLR	39	NA	IAGLEVLR|B7FPY8	NA	1	NA	IAGLEVLR	2.34727	2.7031	2.72801	2.98821	2.76515	2.27733	2.95951	3.13631	File: JL_PT_21a.wiff, Sample: JL_PT_21a (sample number 1), Elution: 80.502 to 82.68 min, Period: 1, Cycle(s): 3377, 3397 (Experiment 2), 3386 (Experiment 3)	IAGLEVLR%iTRAQ_8plex_Nterm:::::::::%sample_30%cmpd_436
12.3378.3	B7FQ72	AVAAGLNPLDLR	60	NA	AVAAGLNPLDLR|B7FQ72	NA	1	NA	AVAAGLNPLDLR	0.13635	0.0584464	0.06888	0.196405	0.0728376	0.0721115	0.0801294	0.0477519	File: JL_PT_21a.wiff, Sample: JL_PT_21a (sample number 1), Elution: 80.723 min, Period: 1, Cycle(s): 3378 (Experiment 3)	AVAAGLNPLDLR%iTRAQ_8plex_Nterm:::::::::::::%sample_30%cmpd_405
12.3379.3	B7G3I7	VSVNDFIIR	5	NA	VSVNDFIIR|B7G3I7	NA	1	NA	VSVNDFIIR	0.773727	0.894942	0.833759	0.741947	0.727769	0.759616	0.589819	0.731676	File: JL_PT_21a.wiff, Sample: JL_PT_21a (sample number 1), Elution: 80.842 min, Period: 1, Cycle(s): 3379 (Experiment 3)	VSVNDFIIR%iTRAQ_8plex_Nterm::::::::::%sample_30%cmpd_407
12.3382.2	B7FYL2	VNFEIFR	6	NA	VNFEIFR|B7FYL2	NA	1	NA	VNFEIFR	1.08578	0.677095	0.571354	0.248649	0.151218	0.22124	0.541878	0.551505	File: JL_PT_21a.wiff, Sample: JL_PT_21a (sample number 1), Elution: 81.097 min, Period: 1, Cycle(s): 3382 (Experiment 2)	VNFEIFR%iTRAQ_8plex_Nterm::::::::%sample_30%cmpd_414
12.3382.3	B7FP55	ISVFMTPR	2	NA	ISVFMTPR|B7FP55	NA	1	NA	ISVFMTPR	0.80008	0.720683	0.927089	0.707117	0.738917	0.629913	0.95569	0.775781	File: JL_PT_21a.wiff, Sample: JL_PT_21a (sample number 1), Elution: 81.199 min, Period: 1, Cycle(s): 3382 (Experiment 3)	ISVFMTPR%iTRAQ_8plex_Nterm:::::::::%sample_30%cmpd_413
12.3385.2	B7G997	LIIPGYIGGR	22	NA	LIIPGYIGGR|B7G997	NA	1	NA	LIIPGYIGGR	2.01759	2.55055	2.27001	0.457626	0.369529	0.545498	2.31478	1.52219	File: JL_PT_21a.wiff, Sample: JL_PT_21a (sample number 1), Elution: 81.455 min, Period: 1, Cycle(s): 3385 (Experiment 2)	LIIPGYIGGR%iTRAQ_8plex_Nterm:::::::::::%sample_30%cmpd_418
12.3396.2	B7FVX9	LATGIFLTK	18	NA	LATGIFLTK|B7FVX9	NA	1	NA	LATGIFLTK	0.21986	0.197813	0.220085	0.120943	0.201615	0.149958	0.180399	0.154409	File: JL_PT_21a.wiff, Sample: JL_PT_21a (sample number 1), Elution: 82.561 min, Period: 1, Cycle(s): 3396 (Experiment 2)	LATGIFLTK%iTRAQ_8plex_Nterm:::::::::iTRAQ_8plex_K:%sample_30%cmpd_435
12.3416.2	B7GCV6	LGNIVPDFR	2	NA	LGNIVPDFR|B7GCV6	NA	1	NA	LGNIVPDFR	0.360531	0.306782	0.460157	1.00317	1.22582	0.779045	0.236941	0.330829	File: JL_PT_21a.wiff, Sample: JL_PT_21a (sample number 1), Elution: 83.463 min, Period: 1, Cycle(s): 3416 (Experiment 2)	LGNIVPDFR%iTRAQ_8plex_Nterm::::::::::%sample_30%cmpd_446
12.3421.2	B7G1J9	VNVCPFTVR	6	NA	VNVCPFTVR|B7G1J9	NA	1	VNVCPFTVR	VNVCPFTVR	0.804441	0.733777	0.967102	1.43854	1.58418	0.967168	0.637759	0.404413	File: JL_PT_21a.wiff, Sample: JL_PT_21a (sample number 1), Elution: 83.804 min, Period: 1, Cycle(s): 3421 (Experiment 2)	VNVCPFTVR%iTRAQ_8plex_Nterm::::MMTS::::::%sample_30%cmpd_451
12.3424.2	B7GE81	ANFLEAWR	5	NA	ANFLEAWR|B7GE81	NA	1	NA	ANFLEAWR	0.342993	0.33288	0.397999	0.254454	0.453486	0.435224	0.311047	0.24997	File: JL_PT_21a.wiff, Sample: JL_PT_21a (sample number 1), Elution: 83.957 min, Period: 1, Cycle(s): 3424 (Experiment 2)	ANFLEAWR%iTRAQ_8plex_Nterm:::::::::%sample_30%cmpd_452
12.3433.2	B7GB86	FSDLICK	19	NA	FSDLICK|B7GB86	NA	1	NA	NA	0.197869	0.232701	0.135595	0.103528	0.128807	0.156389	0.219557	0.172786	File: JL_PT_21a.wiff, Sample: JL_PT_21a (sample number 1), Elution: 84.263 min, Period: 1, Cycle(s): 3433 (Experiment 2)	FSDLICK%iTRAQ_8plex_Nterm::::::MMTS:iTRAQ_8plex_K:%sample_30%cmpd_456
12.3436.2	B7GB86	FSDLICK	19	NA	FSDLICK|B7GB86	NA	1	NA	FSDLICK	4.78674	4.38041	2.76355	1.52561	2.07108	1.77138	3.09016	2.787	File: JL_PT_21a.wiff, Sample: JL_PT_21a (sample number 1), Elution: 84.519 min, Period: 1, Cycle(s): 3436 (Experiment 2)	FSDLICK%iTRAQ_8plex_Nterm::::::MMTS:iTRAQ_8plex_K:%sample_30%cmpd_459
12.3437.3	B7G9A5	IAAFLPGR	1	NA	IAAFLPGR|B7G9A5	NA	1	IAAFLPGR	IAAFLPGR	0.321002	0.324181	0.273403	0.347333	0.324705	0.188815	0.271799	0.16176	File: JL_PT_21a.wiff, Sample: JL_PT_21a (sample number 1), Elution: 84.74 min, Period: 1, Cycle(s): 3437 (Experiment 3)	IAAFLPGR%iTRAQ_8plex_Nterm:::::::::%sample_30%cmpd_460
12.3447.2	B7GB86	FSDLICK	19	NA	FSDLICK|B7GB86	NA	1	NA	NA	0.523193	0.441849	0.344588	0.190601	0.229601	0.214809	0.28058	0.187488	File: JL_PT_21a.wiff, Sample: JL_PT_21a (sample number 1), Elution: 85.268 min, Period: 1, Cycle(s): 3447 (Experiment 2)	FSDLICK%iTRAQ_8plex_Nterm::::::MMTS:iTRAQ_8plex_K:%sample_30%cmpd_470
12.3447.3	B7G162	LPGNVPLITGLR	30	NA	LPGNVPLITGLR|B7G162	NA	1	LPGNVPLITGLR	LPGNVPLITGLR	0.105637	0.0715399	0.131129	0.0687004	0.100822	0.117399	0.0758284	0.0587768	File: JL_PT_21a.wiff, Sample: JL_PT_21a (sample number 1), Elution: 85.37 min, Period: 1, Cycle(s): 3447 (Experiment 3)	LPGNVPLITGLR%iTRAQ_8plex_Nterm:::::::::::::%sample_30%cmpd_469
12.3457.2	B7G7J9	FFGPGVYADVVK	2	NA	FFGPGVYADVVK|B7G7J9	NA	1	NA	FFGPGVYADVVK	0.329724	0.271894	0.215619	0.126747	0.128807	0.136961	0.27619	0.183813	File: JL_PT_21a.wiff, Sample: JL_PT_21a (sample number 1), Elution: 85.846 min, Period: 1, Cycle(s): 3457 (Experiment 2)	FFGPGVYADVVK%iTRAQ_8plex_Nterm::::::::::::iTRAQ_8plex_K:%sample_30%cmpd_477
12.3459.2	B7FVU7	VANDPFVGTLTFTR	20	NA	VANDPFVGTLTFTR|B7FVU7	NA	1	VANDPFVGTLTFTR	VANDPFVGTLTFTR	0.241852	0.215303	0.131129	0.184796	0.134381	0.175818	0.202173	0.220567	File: JL_PT_21a.wiff, Sample: JL_PT_21a (sample number 1), Elution: 86.084 min, Period: 1, Cycle(s): 3459 (Experiment 2)	VANDPFVGTLTFTR%iTRAQ_8plex_Nterm:::::::::::::::%sample_30%cmpd_480
12.3460.2	B5Y573	CCEVSLEVPTAR	5	NA	CCEVSLEVPTAR|B5Y573	NA	1	CCEVSLEVPTAR	CCEVSLEVPTAR	0.0923681	0.110731	0.104517	0.155771	0.218337	0.22124	0.154233	0.0992042	File: JL_PT_21a.wiff, Sample: JL_PT_21a (sample number 1), Elution: 86.204 min, Period: 1, Cycle(s): 3460 (Experiment 2)	CCEVSLEVPTAR%iTRAQ_8plex_Nterm:MMTS:MMTS:::::::::::%sample_30%cmpd_482
12.3460.3	B7FQ72	GFISPYFITDAK	60	NA	GFISPYFITDAK|B7FQ72	NA	1	NA	NA	0.382522	0.428754	0.486863	0.283479	0.285572	0.292523	0.367679	0.59561	File: JL_PT_21a.wiff, Sample: JL_PT_21a (sample number 1), Elution: 86.306 min, Period: 1, Cycle(s): 3460 (Experiment 3)	GFISPYFITDAK%iTRAQ_8plex_Nterm::::::::::::iTRAQ_8plex_K:%sample_30%cmpd_481
12.3461.3	B7FXS9	TYPFDPTVESVQVALR	72	NA	TYPFDPTVESVQVALR|B7FXS9	NA	1	NA	TYPFDPTVESVQVALR	0.149526	0.0976363	0.148902	0.306698	0.201615	0.266663	0.162925	0.124931	File: JL_PT_21a.wiff, Sample: JL_PT_21a (sample number 1), Elution: 86.425 min, Period: 1, Cycle(s): 3461 (Experiment 3)	TYPFDPTVESVQVALR%iTRAQ_8plex_Nterm:::::::::::::::::%sample_30%cmpd_483
12.3462.2	B7G5Z2	ANLDGTCLVSGLVR	14	NA	ANLDGTCLVSGLVR|B7G5Z2	NA	1	NA	ANLDGTCLVSGLVR	0.0791924	0.102032	0.10889	0.167381	0.128807	0.0721115	0.0976022	0.11023	File: JL_PT_21a.wiff, Sample: JL_PT_21a (sample number 1), Elution: 86.442 min, Period: 1, Cycle(s): 3462 (Experiment 2)	ANLDGTCLVSGLVR%iTRAQ_8plex_Nterm:::::::MMTS::::::::%sample_30%cmpd_484
12.3463.2	B7FX33	GFCFVTMPAK	5	NA	GFCFVTMPAK|B7FX33	NA	1	GFCFVTMPAK	GFCFVTMPAK	0.518739	0.43315	0.495796	0.5447	0.520605	0.701196	0.406838	0.334505	File: JL_PT_21a.wiff, Sample: JL_PT_21a (sample number 1), Elution: 86.561 min, Period: 1, Cycle(s): 3463 (Experiment 2)	GFCFVTMPAK%iTRAQ_8plex_Nterm:::MMTS:::::::iTRAQ_8plex_K:%sample_30%cmpd_486
12.3467.3	B7FU06	ADIAFTSLLQR	15	NA	ADIAFTSLLQR|B7FU06	NA	1	NA	ADIAFTSLLQR	3.05935	3.86633	3.8396	5.21114	4.74099	3.59393	3.53444	4.51513	File: JL_PT_21a.wiff, Sample: JL_PT_21a (sample number 1), Elution: 87.14 min, Period: 1, Cycle(s): 3467 (Experiment 3)	ADIAFTSLLQR%iTRAQ_8plex_Nterm::::::::::::%sample_30%cmpd_493
12.3475.3	B7FPI8	LLGGAFTPSGVPTYPVR	5	NA	LLGGAFTPSGVPTYPVR|B7FPI8	NA	1	NA	LLGGAFTPSGVPTYPVR	0.373707	0.35037	0.433545	0.335723	0.291146	0.383369	0.250024	0.283049	File: JL_PT_21a.wiff, Sample: JL_PT_21a (sample number 1), Elution: 87.736 min, Period: 1, Cycle(s): 3475 (Experiment 3)	LLGGAFTPSGVPTYPVR%iTRAQ_8plex_Nterm::::::::::::::::::%sample_30%cmpd_502
12.3476.2	B7FYD8	LVPDDVIIGVVK	3	NA	LVPDDVIIGVVK|B7FYD8	NA	1	LVPDDVIIGVVK	LVPDDVIIGVVK	0.386883	0.33288	0.282336	0.242845	0.251896	0.188815	0.302355	0.349281	File: JL_PT_21a.wiff, Sample: JL_PT_21a (sample number 1), Elution: 87.753 min, Period: 1, Cycle(s): 3476 (Experiment 2)	LVPDDVIIGVVK%iTRAQ_8plex_Nterm::::::::::::iTRAQ_8plex_K:%sample_30%cmpd_504
12.3479.2	B7FXS9	TYPFDPTVESVQVALR	72	NA	TYPFDPTVESVQVALR|B7FXS9	NA	1	NA	TYPFDPTVESVQVALR	0.844063	0.868844	1.15386	2.28013	2.04867	1.52497	1.21708	1.10305	File: JL_PT_21a.wiff, Sample: JL_PT_21a (sample number 1), Elution: 87.957 min, Period: 1, Cycle(s): 3479 (Experiment 2)	TYPFDPTVESVQVALR%iTRAQ_8plex_Nterm:::::::::::::::::%sample_30%cmpd_508
12.3491.2	B7FS46	VVDLLAPYAK	56	NA	VVDLLAPYAK|B7FS46	NA	1	VVDLLAPYAK	NA	9.14698	10.7544	8.62403	6.30815	7.54514	5.04037	9.53696	10.5709	File: JL_PT_21a.wiff, Sample: JL_PT_21a (sample number 1), Elution: 88.416 to 90.527 min, Period: 1, Cycle(s): 3491, 3502, 3513 (Experiment 2)	VVDLLAPYAK%iTRAQ_8plex_Nterm::::::::::iTRAQ_8plex_K:%sample_30%cmpd_540
12.3493.2	B5Y536	VVAFAVEPLSVK	2	NA	VVAFAVEPLSVK|B5Y536	NA	1	NA	VVAFAVEPLSVK	0.215499	0.0933327	0.135595	0.149967	0.128807	0.117399	0.106294	0.205865	File: JL_PT_21a.wiff, Sample: JL_PT_21a (sample number 1), Elution: 88.604 min, Period: 1, Cycle(s): 3493 (Experiment 2)	VVAFAVEPLSVK%iTRAQ_8plex_Nterm::::::::::::iTRAQ_8plex_K:%sample_30%cmpd_514
12.3496.2	A0T0K6	TLEEGFAGDNVGILLR	26	NA	TLEEGFAGDNVGILLR|A0T0K6	NA	1	NA	TLEEGFAGDNVGILLR	1.01981	1.14768	1.3273	0.57953	0.543017	0.642776	0.764107	1.40076	File: JL_PT_21a.wiff, Sample: JL_PT_21a (sample number 1), Elution: 88.91 to 89.999 min, Period: 1, Cycle(s): 3496, 3506 (Experiment 2)	TLEEGFAGDNVGILLR%iTRAQ_8plex_Nterm:::::::::::::::::%sample_30%cmpd_533
12.3498.3	B7FQN7	DIDDNIFVFTRA	1	NA	DIDDNIFVFTRA|B7FQN7	NA	1	NA	NA	0.066017	0.0976363	0.0778124	0.260259	0.156792	0.169386	0.141151	0.117581	File: JL_PT_21a.wiff, Sample: JL_PT_21a (sample number 1), Elution: 89.199 min, Period: 1, Cycle(s): 3498 (Experiment 3)	DIDDNIFVFTRA%iTRAQ_8plex_Nterm:::::::::::::%sample_30%cmpd_519
12.3501.3	B7G0M9	FVSLIASSPSIR	11	NA	FVSLIASSPSIR|B7G0M9	NA	1	NA	FVSLIASSPSIR	0.105637	0.0627498	0.0955844	0.0570916	0.067264	0.04612	0.067137	0.0881783	File: JL_PT_21a.wiff, Sample: JL_PT_21a (sample number 1), Elution: 89.506 min, Period: 1, Cycle(s): 3501 (Experiment 3)	FVSLIASSPSIR%iTRAQ_8plex_Nterm:::::::::::::%sample_30%cmpd_523
12.3502.3	B7FT67	VAIAYEPVWAIGTGK	6	NA	VAIAYEPVWAIGTGK|B7FT67	NA	1	NA	VAIAYEPVWAIGTGK	2.16262	2.78149	3.0214	3.87625	4.04135	4.91066	3.04652	2.46348	File: JL_PT_21a.wiff, Sample: JL_PT_21a (sample number 1), Elution: 89.625 min, Period: 1, Cycle(s): 3502 (Experiment 3)	VAIAYEPVWAIGTGK%iTRAQ_8plex_Nterm:::::::::::::::iTRAQ_8plex_K:%sample_30%cmpd_525
12.3503.3	B7GAE4	LLAVLTK	3	NA	LLAVLTK|B7GAE4	NA	1	NA	LLAVLTK	0.189147	0.16732	0.10889	0.0745049	0.0616906	0.0655465	0.0714379	0.0992042	File: JL_PT_21a.wiff, Sample: JL_PT_21a (sample number 1), Elution: 89.744 min, Period: 1, Cycle(s): 3503 (Experiment 3)	LLAVLTK%iTRAQ_8plex_Nterm:::::::iTRAQ_8plex_K:%sample_30%cmpd_526
12.3506.3	B5Y536	YAGGFPIGFLAK	2	NA	YAGGFPIGFLAK|B5Y536	NA	1	NA	YAGGFPIGFLAK	0.725383	0.563821	0.562514	0.329918	0.509457	0.532635	0.594209	0.67647	File: JL_PT_21a.wiff, Sample: JL_PT_21a (sample number 1), Elution: 90.101 min, Period: 1, Cycle(s): 3506 (Experiment 3)	YAGGFPIGFLAK%iTRAQ_8plex_Nterm::::::::::::iTRAQ_8plex_K:%sample_30%cmpd_532
12.3509.2	B7FS46	SIAELGIYPAVDPLDSTSR	56	NA	SIAELGIYPAVDPLDSTSR|B7FS46	NA	1	NA	SIAELGIYPAVDPLDSTSR	1.81104	1.97548	2.30555	4.20713	4.18685	3.01013	5.24982	2.57007	File: JL_PT_21a.wiff, Sample: JL_PT_21a (sample number 1), Elution: 90.306 min, Period: 1, Cycle(s): 3509 (Experiment 2)	SIAELGIYPAVDPLDSTSR%iTRAQ_8plex_Nterm::::::::::::::::::::%sample_30%cmpd_537
12.3520.3	A0T0B9	EQIFEMPIGGAAIMR	28	NA	EQIFEMPIGGAAIMR|A0T0B9	NA	1	EQIFEMPIGGAAIMR	EQIFEMPIGGAAIMR	0.175878	0.219607	0.206779	0.149967	0.16794	0.084974	0.167316	0.135958	File: JL_PT_21a.wiff, Sample: JL_PT_21a (sample number 1), Elution: 90.953 min, Period: 1, Cycle(s): 3520 (Experiment 3)	EQIFEMPIGGAAIMR%iTRAQ_8plex_Nterm::::::::::::::::%sample_30%cmpd_544
12.3521.3	B7FX68	TVTAMDVVYALK	12	NA	TVTAMDVVYALK|B7FX68	NA	1	NA	TVTAMDVVYALK	0.593528	0.406961	0.478023	0.138357	0.257586	0.156389	0.315438	0.452193	File: JL_PT_21a.wiff, Sample: JL_PT_21a (sample number 1), Elution: 91.072 min, Period: 1, Cycle(s): 3521 (Experiment 3)	TVTAMDVVYALK%iTRAQ_8plex_Nterm::::::::::::iTRAQ_8plex_K:%sample_30%cmpd_546
12.3524.2	B7GEF3	EVLISILAK	13	NA	EVLISILAK|B7GEF3	NA	1	NA	EVLISILAK	0.237491	0.197813	0.0955844	0.0803095	0.0839848	0.0785427	0.0714379	0.150734	File: JL_PT_21a.wiff, Sample: JL_PT_21a (sample number 1), Elution: 91.174 min, Period: 1, Cycle(s): 3524 (Experiment 2)	EVLISILAK%iTRAQ_8plex_Nterm:::::::::iTRAQ_8plex_K:%sample_30%cmpd_550
12.3528.2	B7G1R8	FGTVDVLINNAGITR	11	NA	FGTVDVLINNAGITR|B7G1R8	NA	1	NA	FGTVDVLINNAGITR	0.162702	0.18481	0.135595	0.161576	0.123233	0.175818	0.128068	0.169111	File: JL_PT_21a.wiff, Sample: JL_PT_21a (sample number 1), Elution: 91.395 min, Period: 1, Cycle(s): 3528 (Experiment 2)	FGTVDVLINNAGITR%iTRAQ_8plex_Nterm::::::::::::::::%sample_30%cmpd_553
12.3529.2	B7G5R3	IAWEELFAK	11	NA	IAWEELFAK|B7G5R3	NA	1	IAWEELFAK	IAWEELFAK	0.237491	0.18481	0.246791	0.358943	0.184778	0.27966	0.215167	0.169111	File: JL_PT_21a.wiff, Sample: JL_PT_21a (sample number 1), Elution: 91.514 min, Period: 1, Cycle(s): 3529 (Experiment 2)	IAWEELFAK%iTRAQ_8plex_Nterm:::::::::iTRAQ_8plex_K:%sample_30%cmpd_555
12.3530.2	B7G9C2	SLVDSLEAFYK	9	NA	SLVDSLEAFYK|B7G9C2	NA	1	NA	SLVDSLEAFYK	0.422051	0.481041	0.393533	0.271869	0.291146	0.396366	0.393845	0.551505	File: JL_PT_21a.wiff, Sample: JL_PT_21a (sample number 1), Elution: 91.634 min, Period: 1, Cycle(s): 3530 (Experiment 2)	SLVDSLEAFYK%iTRAQ_8plex_Nterm:::::::::::iTRAQ_8plex_K:%sample_30%cmpd_557
12.3530.3	B7FS46	VVDLLAPYAK	56	NA	VVDLLAPYAK|B7FS46	NA	1	NA	VVDLLAPYAK	0.189147	0.206604	0.135595	0.138357	0.123233	0.143392	0.219557	0.158085	File: JL_PT_21a.wiff, Sample: JL_PT_21a (sample number 1), Elution: 91.736 min, Period: 1, Cycle(s): 3530 (Experiment 3)	VVDLLAPYAK%iTRAQ_8plex_Nterm::::::::::iTRAQ_8plex_K:%sample_30%cmpd_556
12.3559.3	B7FUP5	VINTELCALSEYR	8	NA	VINTELCALSEYR|B7FUP5	NA	1	VINTELCALSEYR	VINTELCALSEYR	0.140711	0.210908	0.180073	0.300894	0.251896	0.292523	0.128068	0.165436	File: JL_PT_21a.wiff, Sample: JL_PT_21a (sample number 1), Elution: 92.842 min, Period: 1, Cycle(s): 3559 (Experiment 3)	VINTELCALSEYR%iTRAQ_8plex_Nterm:::::::MMTS:::::::%sample_30%cmpd_567
12.3561.2	B7G9I9	LVFITWNPDTANVR	5	NA	LVFITWNPDTANVR|B7G9I9	NA	1	NA	LVFITWNPDTANVR	0.3429	0.372164	0.366827	0.660678	0.58215	0.545498	0.350206	0.20219	File: JL_PT_21a.wiff, Sample: JL_PT_21a (sample number 1), Elution: 92.876 to 92.944 min, Period: 1, Cycle(s): 3561-3562 (Experiment 2)	LVFITWNPDTANVR%iTRAQ_8plex_Nterm:::::::::::::::%sample_30%cmpd_569
12.3576.2	B7GAG0	MSVCALAFTENAR	7	NA	MSVCALAFTENAR|B7GAG0	NA	1	MSVCALAFTENAR	MSVCALAFTENAR	0.105637	0.115034	0.0733462	0.0745049	0.111969	0.117399	0.0758284	0.106555	File: JL_PT_21a.wiff, Sample: JL_PT_21a (sample number 1), Elution: 93.489 min, Period: 1, Cycle(s): 3576 (Experiment 2)	MSVCALAFTENAR%iTRAQ_8plex_Nterm::::MMTS::::::::::%sample_30%cmpd_574
12.3613.2	B7G003	VLDTAGGFLEYVK	2	NA	VLDTAGGFLEYVK|B7G003	NA	1	VLDTAGGFLEYVK	VLDTAGGFLEYVK	0.290195	0.43315	0.37576	0.498261	0.660534	0.513072	0.406838	0.42279	File: JL_PT_21a.wiff, Sample: JL_PT_21a (sample number 1), Elution: 94.527 min, Period: 1, Cycle(s): 3613 (Experiment 2)	VLDTAGGFLEYVK%iTRAQ_8plex_Nterm:::::::::::::iTRAQ_8plex_K:%sample_30%cmpd_582
12.3622.2	B7FRD6	ADVEALMPWLK	12	NA	ADVEALMPWLK|B7FRD6	NA	1	ADVEALMPWLK	ADVEALMPWLK	0.193508	0.245796	0.242324	0.144162	0.151218	0.104536	0.110685	0.264672	File: JL_PT_21a.wiff, Sample: JL_PT_21a (sample number 1), Elution: 94.731 min, Period: 1, Cycle(s): 3622 (Experiment 2)	ADVEALMPWLK%iTRAQ_8plex_Nterm:::::::::::iTRAQ_8plex_K:%sample_30%cmpd_583
12.3630.2	B7FPZ6	TTYLIPLLQGQIR	1	NA	TTYLIPLLQGQIR|B7FPZ6	NA	1	NA	NA	0.175878	0.154317	0.157834	0.155771	0.0896745	0.117399	0.106294	0.121256	File: JL_PT_21a.wiff, Sample: JL_PT_21a (sample number 1), Elution: 95.02 min, Period: 1, Cycle(s): 3630 (Experiment 2)	TTYLIPLLQGQIR%iTRAQ_8plex_Nterm::::::::::::::%sample_30%cmpd_586
12.3635.2	B7GCP9	MSVLADCLK	6	NA	MSVLADCLK|B7GCP9	NA	1	NA	MSVLADCLK	0.685762	0.816557	0.48249	0.167381	0.212763	0.188815	0.520103	0.345606	File: JL_PT_21a.wiff, Sample: JL_PT_21a (sample number 1), Elution: 95.157 min, Period: 1, Cycle(s): 3635 (Experiment 2)	MSVLADCLK%iTRAQ_8plex_Nterm:::::::MMTS::iTRAQ_8plex_K:%sample_30%cmpd_587
12.3647.2	B7G5C7	SLVLVCLSEDASPR	9	NA	SLVLVCLSEDASPR|B7G5C7	NA	1	SLVLVCLSEDASPR	SLVLVCLSEDASPR	0.0704706	0.0627498	0.113357	0.115138	0.0616906	0.0979705	0.123767	0.117581	File: JL_PT_21a.wiff, Sample: JL_PT_21a (sample number 1), Elution: 95.616 min, Period: 1, Cycle(s): 3647 (Experiment 2)	SLVLVCLSEDASPR%iTRAQ_8plex_Nterm::::::MMTS:::::::::%sample_30%cmpd_591
12.3656.2	B7G1X4	IAPDFSSFISSVER	23	NA	IAPDFSSFISSVER|B7G1X4	NA	1	NA	IAPDFSSFISSVER	0.171517	0.189114	0.113357	0.0628959	0.106396	0.084974	0.132459	0.139708	File: JL_PT_21a.wiff, Sample: JL_PT_21a (sample number 1), Elution: 95.923 min, Period: 1, Cycle(s): 3656 (Experiment 2)	IAPDFSSFISSVER%iTRAQ_8plex_Nterm:::::::::::::::%sample_30%cmpd_594
12.3671.2	B7FSN7	ILNDVTITQLCK	8	NA	ILNDVTITQLCK|B7FSN7	NA	1	ILNDVTITQLCK	ILNDVTITQLCK	0.615426	0.555122	0.57582	0.451821	0.537443	0.273095	0.628977	0.492623	File: JL_PT_21a.wiff, Sample: JL_PT_21a (sample number 1), Elution: 96.331 min, Period: 1, Cycle(s): 3671 (Experiment 2)	ILNDVTITQLCK%iTRAQ_8plex_Nterm:::::::::::MMTS:iTRAQ_8plex_K:%sample_30%cmpd_596
12.3694.3	A0T0C9	ADLNVGGILMLPEGFK	17	NA	ADLNVGGILMLPEGFK|A0T0C9	NA	1	NA	ADLNVGGILMLPEGFK	2.99338	2.24122	2.68353	0.979949	0.97964	0.701196	2.14488	3.54076	File: JL_PT_21a.wiff, Sample: JL_PT_21a (sample number 1), Elution: 97.08 min, Period: 1, Cycle(s): 3694 (Experiment 3)	ADLNVGGILMLPEGFK%iTRAQ_8plex_Nterm::::::::::::::::iTRAQ_8plex_K:%sample_30%cmpd_601
12.3759.2	B5Y3W5	FQPAIDNFVLNLQR	3	NA	FQPAIDNFVLNLQR|B5Y3W5	NA	1	NA	FQPAIDNFVLNLQR	0.527554	0.49844	0.598059	0.504066	0.705357	0.461218	0.624676	0.680145	File: JL_PT_21a.wiff, Sample: JL_PT_21a (sample number 1), Elution: 98.288 to 98.475 min, Period: 1, Cycle(s): 3759, 3767 (Experiment 2)	FQPAIDNFVLNLQR%iTRAQ_8plex_Nterm:::::::::::::::%sample_30%cmpd_605
12.3780.2	B7FUA4	AAVTLSSDPINPIVFGPGPNEEFFR	25	NA	AAVTLSSDPINPIVFGPGPNEEFFR|B7FUA4	NA	1	NA	AAVTLSSDPINPIVFGPGPNEEFFR	0.466033	0.537724	0.58466	0.596823	0.716505	0.52607	0.437395	0.433816	File: JL_PT_21a.wiff, Sample: JL_PT_21a (sample number 1), Elution: 98.748 min, Period: 1, Cycle(s): 3780 (Experiment 2)	AAVTLSSDPINPIVFGPGPNEEFFR%iTRAQ_8plex_Nterm::::::::::::::::::::::::::%sample_30%cmpd_606
12.3781.2	A0T0J2	ILDNLGIAIISTSK	1	NA	ILDNLGIAIISTSK|A0T0J2	NA	1	NA	ILDNLGIAIISTSK	0.325363	0.315481	0.220085	0.242845	0.352691	0.175818	0.337213	0.154409	File: JL_PT_21a.wiff, Sample: JL_PT_21a (sample number 1), Elution: 98.816 min, Period: 1, Cycle(s): 3781 (Experiment 2)	ILDNLGIAIISTSK%iTRAQ_8plex_Nterm::::::::::::::iTRAQ_8plex_K:%sample_30%cmpd_607
12.3813.2	B7FUA4	AAVTLSSDPINPIVFGPGPNEEFFR	25	NA	AAVTLSSDPINPIVFGPGPNEEFFR|B7FUA4	NA	1	NA	AAVTLSSDPINPIVFGPGPNEEFFR	0.444042	0.367768	0.549114	0.643263	0.453486	0.493644	0.215167	0.367658	File: JL_PT_21a.wiff, Sample: JL_PT_21a (sample number 1), Elution: 99.463 min, Period: 1, Cycle(s): 3813 (Experiment 2)	AAVTLSSDPINPIVFGPGPNEEFFR%iTRAQ_8plex_Nterm::::::::::::::::::::::::::%sample_30%cmpd_609
12.3861.2	A0T0M5	TLSLLDEELVGLAPVK	11	NA	TLSLLDEELVGLAPVK|A0T0M5	NA	1	TLSLLDEELVGLAPVK	TLSLLDEELVGLAPVK	1.31433	1.14328	1.08714	0.550505	0.58215	0.61035	0.73355	1.01844	File: JL_PT_21a.wiff, Sample: JL_PT_21a (sample number 1), Elution: 100.484 min, Period: 1, Cycle(s): 3861 (Experiment 2)	TLSLLDEELVGLAPVK%iTRAQ_8plex_Nterm::::::::::::::::iTRAQ_8plex_K:%sample_30%cmpd_613
12.3866.2	B5Y3K6	EGFLQALMGMGLPR	8	NA	EGFLQALMGMGLPR|B5Y3K6	NA	1	NA	EGFLQALMGMGLPR	0.0616562	0.0410504	0.051109	0.0628959	0.0952482	0.084974	0.0627465	0.0808278	File: JL_PT_21a.wiff, Sample: JL_PT_21a (sample number 1), Elution: 100.62 min, Period: 1, Cycle(s): 3866 (Experiment 2)	EGFLQALMGMGLPR%iTRAQ_8plex_Nterm::::::::::Oxidation_M:::::%sample_30%cmpd_614
12.3867.2	B5Y5U1	AWIDLFENAPIGGGLAK	7	NA	AWIDLFENAPIGGGLAK|B5Y5U1	NA	1	NA	AWIDLFENAPIGGGLAK	1.95171	2.61153	2.47454	2.55296	2.75389	3.02969	2.26254	1.94495	File: JL_PT_21a.wiff, Sample: JL_PT_21a (sample number 1), Elution: 100.688 min, Period: 1, Cycle(s): 3867 (Experiment 2)	AWIDLFENAPIGGGLAK%iTRAQ_8plex_Nterm:::::::::::::::::iTRAQ_8plex_K:%sample_30%cmpd_615
12.3876.2	B7FS46	ILNALEVEVVAGAER	56	NA	ILNALEVEVVAGAER|B7FS46	NA	1	NA	ILNALEVEVVAGAER	0.105637	0.0715399	0.051109	0.0861141	0.0616906	0.0721115	0.067137	0.106555	File: JL_PT_21a.wiff, Sample: JL_PT_21a (sample number 1), Elution: 100.943 min, Period: 1, Cycle(s): 3876 (Experiment 2)	ILNALEVEVVAGAER%iTRAQ_8plex_Nterm::::::::::::::::%sample_30%cmpd_617
12.3923.2	B7FS46	ILNALEVEVVAGAER	56	NA	ILNALEVEVVAGAER|B7FS46	NA	1	NA	ILNALEVEVVAGAER	1.9209	1.78813	2.27885	1.59515	1.82479	1.26543	1.88359	1.68766	File: JL_PT_21a.wiff, Sample: JL_PT_21a (sample number 1), Elution: 101.947 min, Period: 1, Cycle(s): 3923 (Experiment 2)	ILNALEVEVVAGAER%iTRAQ_8plex_Nterm::::::::::::::::%sample_30%cmpd_621
12.3935.2	B7FXS9	TYPFDPTVESVQVALR	72	NA	TYPFDPTVESVQVALR|B7FXS9	NA	1	NA	NA	0.400059	0.372164	0.406839	0.869655	0.889993	0.701196	0.433004	0.408088	File: JL_PT_21a.wiff, Sample: JL_PT_21a (sample number 1), Elution: 102.304 min, Period: 1, Cycle(s): 3935 (Experiment 2)	TYPFDPTVESVQVALR%iTRAQ_8plex_Nterm:::::::::::::::::%sample_30%cmpd_624
12.3940.2	B7G5Z2	FVTELLQLEAGANR	14	NA	FVTELLQLEAGANR|B7G5Z2	NA	1	NA	FVTELLQLEAGANR	0.101183	0.0758435	0.100051	0.0745049	0.0616906	0.0655465	0.0496652	0.0734774	File: JL_PT_21a.wiff, Sample: JL_PT_21a (sample number 1), Elution: 102.491 min, Period: 1, Cycle(s): 3940 (Experiment 2)	FVTELLQLEAGANR%iTRAQ_8plex_Nterm:::::::::::::::%sample_30%cmpd_626
12.3964.2	B7FS46	ILNALEVEVVAGAER	56	NA	ILNALEVEVVAGAER|B7FS46	NA	1	NA	ILNALEVEVVAGAER	0.149526	0.141223	0.206779	0.196405	0.156792	0.130396	0.158535	0.11023	File: JL_PT_21a.wiff, Sample: JL_PT_21a (sample number 1), Elution: 102.951 min, Period: 1, Cycle(s): 3964 (Experiment 2)	ILNALEVEVVAGAER%iTRAQ_8plex_Nterm::::::::::::::::%sample_30%cmpd_628
12.3964.3	B7FYE8	VITNSATLAPDILAYLDR	8	NA	VITNSATLAPDILAYLDR|B7FYE8	NA	1	NA	VITNSATLAPDILAYLDR	0.259389	0.284988	0.331281	0.364748	0.503883	0.383369	0.206475	0.224242	File: JL_PT_21a.wiff, Sample: JL_PT_21a (sample number 1), Elution: 103.053 min, Period: 1, Cycle(s): 3964 (Experiment 3)	VITNSATLAPDILAYLDR%iTRAQ_8plex_Nterm:::::::::::::::::::%sample_30%cmpd_627
12.3965.2	B7G0T6	IAATAAMEAALQVIGNR	33	NA	IAATAAMEAALQVIGNR|B7G0T6	NA	1	NA	IAATAAMEAALQVIGNR	0.0923681	0.0802386	0.0822786	0.0628959	0.0560011	0.0721115	0.0583562	0.0881783	File: JL_PT_21a.wiff, Sample: JL_PT_21a (sample number 1), Elution: 103.07 min, Period: 1, Cycle(s): 3965 (Experiment 2)	IAATAAMEAALQVIGNR%iTRAQ_8plex_Nterm::::::::::::::::::%sample_30%cmpd_629
12.4007.2	B7FS46	ILNALEVEVVAGAER	56	NA	ILNALEVEVVAGAER|B7FS46	NA	1	NA	ILNALEVEVVAGAER	0.131989	0.163017	0.0733462	0.103528	0.145644	0.149824	0.0932116	0.132282	File: JL_PT_21a.wiff, Sample: JL_PT_21a (sample number 1), Elution: 104.091 min, Period: 1, Cycle(s): 4007 (Experiment 2)	ILNALEVEVVAGAER%iTRAQ_8plex_Nterm::::::::::::::::%sample_30%cmpd_635
12.4024.2	B7GAB0	QVVGELFGVIDGMSR	4	NA	QVVGELFGVIDGMSR|B7GAB0	NA	1	NA	QVVGELFGVIDGMSR	0.0880071	0.0933327	0.0866518	0.0803095	0.0616906	0.117399	0.0932116	0.0808278	File: JL_PT_21a.wiff, Sample: JL_PT_21a (sample number 1), Elution: 104.482 min, Period: 1, Cycle(s): 4024 (Experiment 2)	QVVGELFGVIDGMSR%iTRAQ_8plex_Nterm::::::::::::::::%sample_30%cmpd_637
12.4054.2	B7FS46	ILNALEVEVVAGAER	56	NA	ILNALEVEVVAGAER|B7FS46	NA	1	NA	ILNALEVEVVAGAER	0.0968219	0.0758435	0.117823	0.103528	0.0784111	0.0785427	0.106294	0.0624519	File: JL_PT_21a.wiff, Sample: JL_PT_21a (sample number 1), Elution: 105.095 min, Period: 1, Cycle(s): 4054 (Experiment 2)	ILNALEVEVVAGAER%iTRAQ_8plex_Nterm::::::::::::::::%sample_30%cmpd_639
12.4064.2	B7FXS9	TYPFDPTVESVQVALR	72	NA	TYPFDPTVESVQVALR|B7FXS9	NA	1	NA	TYPFDPTVESVQVALR	0.123174	0.18481	0.140062	0.126747	0.111969	0.162821	0.0976022	0.0845031	File: JL_PT_21a.wiff, Sample: JL_PT_21a (sample number 1), Elution: 105.316 min, Period: 1, Cycle(s): 4064 (Experiment 2)	TYPFDPTVESVQVALR%iTRAQ_8plex_Nterm:::::::::::::::::%sample_30%cmpd_640
12.4094.2	B7FZE1	GSDLIEGVFNLCTK	25	NA	GSDLIEGVFNLCTK|B7FZE1	NA	1	NA	GSDLIEGVFNLCTK	0.109998	0.149922	0.131129	0.382162	0.347117	0.480647	0.167316	0.194839	File: JL_PT_21a.wiff, Sample: JL_PT_21a (sample number 1), Elution: 105.98 min, Period: 1, Cycle(s): 4094 (Experiment 2)	GSDLIEGVFNLCTK%iTRAQ_8plex_Nterm::::::::::::MMTS::iTRAQ_8plex_K:%sample_30%cmpd_643
12.4127.2	B5Y408	LINEADAVILCLPDAASK	12	NA	LINEADAVILCLPDAASK|B5Y408	NA	1	LINEADAVILCLPDAASK	LINEADAVILCLPDAASK	0.149526	0.128129	0.18454	0.184796	0.16794	0.084974	0.123767	0.139633	File: JL_PT_21a.wiff, Sample: JL_PT_21a (sample number 1), Elution: 106.797 min, Period: 1, Cycle(s): 4127 (Experiment 2)	LINEADAVILCLPDAASK%iTRAQ_8plex_Nterm:::::::::::MMTS:::::::iTRAQ_8plex_K:%sample_30%cmpd_649
12.4165.2	A0T0B2	MPAFFETFPVILVDKDGIIR	18	NA	MPAFFETFPVILVDKDGIIR|A0T0B2	NA	1	NA	MPAFFETFPVILVDKDGIIR	0.707753	0.568217	0.415772	0.242845	0.0896745	0.169386	0.598511	1.16185	File: JL_PT_21a.wiff, Sample: JL_PT_21a (sample number 1), Elution: 107.596 min, Period: 1, Cycle(s): 4165 (Experiment 2)	MPAFFETFPVILVDKDGIIR%iTRAQ_8plex_Nterm:::::::::::::::iTRAQ_8plex_K::::::%sample_30%cmpd_651
12.4194.2	B7FXS9	TYPFDPTVESVQVALR	72	NA	TYPFDPTVESVQVALR|B7FXS9	NA	1	NA	TYPFDPTVESVQVALR	0.0791924	0.0889374	0.131129	0.173186	0.223911	0.0915392	0.0845199	0.0808278	File: JL_PT_21a.wiff, Sample: JL_PT_21a (sample number 1), Elution: 108.141 min, Period: 1, Cycle(s): 4194 (Experiment 2)	TYPFDPTVESVQVALR%iTRAQ_8plex_Nterm:::::::::::::::::%sample_30%cmpd_652
12.4217.2	B7G0T6	NTAEETAFAICENINPFAMK	33	NA	NTAEETAFAICENINPFAMK|B7G0T6	NA	1	NA	NA	0.299011	0.33288	0.224552	0.0977235	0.128807	0.084974	0.119376	0.180137	File: JL_PT_21a.wiff, Sample: JL_PT_21a (sample number 1), Elution: 108.584 min, Period: 1, Cycle(s): 4217 (Experiment 2)	NTAEETAFAICENINPFAMK%iTRAQ_8plex_Nterm:::::::::::MMTS::::::::Oxidation_M:iTRAQ_8plex_K:%sample_30%cmpd_653
12.4244.2	B7FXS9	TYPFDPTVESVQVALR	72	NA	TYPFDPTVESVQVALR|B7FXS9	NA	1	NA	TYPFDPTVESVQVALR	0.118813	0.154317	0.126756	0.161576	0.179204	0.136961	0.13676	0.158085	File: JL_PT_21a.wiff, Sample: JL_PT_21a (sample number 1), Elution: 109.145 min, Period: 1, Cycle(s): 4244 (Experiment 2)	TYPFDPTVESVQVALR%iTRAQ_8plex_Nterm:::::::::::::::::%sample_30%cmpd_655
12.4249.2	B7S487	IAENVLGLIGQTPLVQLNR	12	NA	IAENVLGLIGQTPLVQLNR|B7S487	NA	1	NA	IAENVLGLIGQTPLVQLNR	0.171517	0.18481	0.246791	0.190601	0.235175	0.149958	0.158535	0.180137	File: JL_PT_21a.wiff, Sample: JL_PT_21a (sample number 1), Elution: 109.281 min, Period: 1, Cycle(s): 4249 (Experiment 2)	IAENVLGLIGQTPLVQLNR%iTRAQ_8plex_Nterm::::::::::::::::::::%sample_30%cmpd_656
12.4266.2	B7G959	VISLGIGDTTQPIPEYILSGLVGGASK	12	NA	VISLGIGDTTQPIPEYILSGLVGGASK|B7G959	NA	1	VISLGIGDTTQPIPEYILSGLVGGASK	VISLGIGDTTQPIPEYILSGLVGGASK	3.01973	3.07772	3.02587	2.45428	2.56925	2.14106	2.92896	2.434	File: JL_PT_21a.wiff, Sample: JL_PT_21a (sample number 1), Elution: 109.673 min, Period: 1, Cycle(s): 4266 (Experiment 2)	VISLGIGDTTQPIPEYILSGLVGGASK%iTRAQ_8plex_Nterm:::::::::::::::::::::::::::iTRAQ_8plex_K:%sample_30%cmpd_657
12.4282.2	B7G959	VISLGIGDTTQPIPEYILSGLVGGASK	12	NA	VISLGIGDTTQPIPEYILSGLVGGASK|B7G959	NA	1	NA	VISLGIGDTTQPIPEYILSGLVGGASK	1.54723	1.77064	1.87863	1.31663	1.81921	1.36271	1.75724	1.49279	File: JL_PT_21a.wiff, Sample: JL_PT_21a (sample number 1), Elution: 109.996 min, Period: 1, Cycle(s): 4282 (Experiment 2)	VISLGIGDTTQPIPEYILSGLVGGASK%iTRAQ_8plex_Nterm:::::::::::::::::::::::::::iTRAQ_8plex_K:%sample_30%cmpd_658
12.4283.2	B5Y3K6	DIGTAAATILTQTTEGLQPFLTK	8	NA	DIGTAAATILTQTTEGLQPFLTK|B5Y3K6	NA	1	NA	DIGTAAATILTQTTEGLQPFLTK	0.501201	0.511534	0.762574	1.11346	1.09158	1.05788	0.572345	0.514676	File: JL_PT_21a.wiff, Sample: JL_PT_21a (sample number 1), Elution: 110.064 to 110.285 min, Period: 1, Cycle(s): 4283 (Experiment 2), 4284 (Experiment 3)	DIGTAAATILTQTTEGLQPFLTK%iTRAQ_8plex_Nterm:::::::::::::::::::::::iTRAQ_8plex_K:%sample_30%cmpd_661
12.4301.2	B7FT02	YQTVLLDMDGVLAEVSR	2	NA	YQTVLLDMDGVLAEVSR|B7FT02	NA	1	NA	YQTVLLDMDGVLAEVSR	0.0704706	0.0933327	0.122289	0.149967	0.0896745	0.149824	0.114986	0.0808278	File: JL_PT_21a.wiff, Sample: JL_PT_21a (sample number 1), Elution: 110.574 min, Period: 1, Cycle(s): 4301 (Experiment 2)	YQTVLLDMDGVLAEVSR%iTRAQ_8plex_Nterm::::::::::::::::::%sample_30%cmpd_662
12.4329.2	B7G0T6	NTAEETAFAICENINPFAMK	33	NA	NTAEETAFAICENINPFAMK|B7G0T6	NA	1	NA	NTAEETAFAICENINPFAMK	0.73856	0.786064	0.602526	0.266064	0.285572	0.208243	0.380762	0.327154	File: JL_PT_21a.wiff, Sample: JL_PT_21a (sample number 1), Elution: 111.102 to 111.255 min, Period: 1, Cycle(s): 4329, 4332 (Experiment 2)	NTAEETAFAICENINPFAMK%iTRAQ_8plex_Nterm:::::::::::MMTS:::::::::iTRAQ_8plex_K:%sample_30%cmpd_664
12.4378.3	B7GE46	YEDVAEVLIQEGLAVTQR	17	NA	YEDVAEVLIQEGLAVTQR|B7GE46	NA	1	NA	YEDVAEVLIQEGLAVTQR	0.184693	0.176111	0.180073	0.109333	0.151218	0.0979705	0.119376	0.124931	File: JL_PT_21a.wiff, Sample: JL_PT_21a (sample number 1), Elution: 112.242 min, Period: 1, Cycle(s): 4378 (Experiment 3)	YEDVAEVLIQEGLAVTQR%iTRAQ_8plex_Nterm:::::::::::::::::::%sample_30%cmpd_665
12.4379.2	B7FXS9	TYPFDPTVESVQVALR	72	NA	TYPFDPTVESVQVALR|B7FXS9	NA	1	NA	TYPFDPTVESVQVALR	0.0572027	0.0889374	0.131129	0.132552	0.190351	0.0655465	0.101993	0.135958	File: JL_PT_21a.wiff, Sample: JL_PT_21a (sample number 1), Elution: 112.259 min, Period: 1, Cycle(s): 4379 (Experiment 2)	TYPFDPTVESVQVALR%iTRAQ_8plex_Nterm:::::::::::::::::%sample_30%cmpd_667
12.4435.2	B7FXS9	TYPFDPTVESVQVALR	72	NA	TYPFDPTVESVQVALR|B7FXS9	NA	1	NA	TYPFDPTVESVQVALR	0.118813	0.132524	0.126756	0.132552	0.139955	0.182383	0.101993	0.0992042	File: JL_PT_21a.wiff, Sample: JL_PT_21a (sample number 1), Elution: 113.263 min, Period: 1, Cycle(s): 4435 (Experiment 2)	TYPFDPTVESVQVALR%iTRAQ_8plex_Nterm:::::::::::::::::%sample_30%cmpd_668
12.4491.2	B7FXS9	TYPFDPTVESVQVALR	72	NA	TYPFDPTVESVQVALR|B7FXS9	NA	1	NA	TYPFDPTVESVQVALR	0.0748315	0.145527	0.0333398	0.155771	0.128807	0.110967	0.0976022	0.0992042	File: JL_PT_21a.wiff, Sample: JL_PT_21a (sample number 1), Elution: 114.266 min, Period: 1, Cycle(s): 4491 (Experiment 2)	TYPFDPTVESVQVALR%iTRAQ_8plex_Nterm:::::::::::::::::%sample_30%cmpd_669
12.4548.2	B7FXS9	TYPFDPTVESVQVALR	72	NA	TYPFDPTVESVQVALR|B7FXS9	NA	1	NA	TYPFDPTVESVQVALR	0.0484815	0.0671448	0.0778124	0.109333	0.134381	0.117399	0.106294	0.102879	File: JL_PT_21a.wiff, Sample: JL_PT_21a (sample number 1), Elution: 115.287 min, Period: 1, Cycle(s): 4548 (Experiment 2)	TYPFDPTVESVQVALR%iTRAQ_8plex_Nterm:::::::::::::::::%sample_30%cmpd_670
12.4598.2	B7FXS9	TYPFDPTVESVQVALR	72	NA	TYPFDPTVESVQVALR|B7FXS9	NA	1	NA	TYPFDPTVESVQVALR	0.0748315	0.0976363	0.0955844	0.120943	0.145644	0.136961	0.106294	0.117581	File: JL_PT_21a.wiff, Sample: JL_PT_21a (sample number 1), Elution: 116.291 min, Period: 1, Cycle(s): 4598 (Experiment 2)	TYPFDPTVESVQVALR%iTRAQ_8plex_Nterm:::::::::::::::::%sample_30%cmpd_673
12.4704.2	B7FXS9	TYPFDPTVESVQVALR	72	NA	TYPFDPTVESVQVALR|B7FXS9	NA	1	NA	TYPFDPTVESVQVALR	0.0528421	0.0584464	0.0911181	0.22543	0.17363	0.110967	0.0758284	0.0881783	File: JL_PT_21a.wiff, Sample: JL_PT_21a (sample number 1), Elution: 118.299 min, Period: 1, Cycle(s): 4704 (Experiment 2)	TYPFDPTVESVQVALR%iTRAQ_8plex_Nterm:::::::::::::::::%sample_30%cmpd_677
12.4760.2	B7FXS9	TYPFDPTVESVQVALR	72	NA	TYPFDPTVESVQVALR|B7FXS9	NA	1	NA	TYPFDPTVESVQVALR	0.039668	0.0758435	0.0866518	0.115138	0.117659	0.0979705	0.0540554	0.0698022	File: JL_PT_21a.wiff, Sample: JL_PT_21a (sample number 1), Elution: 119.302 min, Period: 1, Cycle(s): 4760 (Experiment 2)	TYPFDPTVESVQVALR%iTRAQ_8plex_Nterm:::::::::::::::::%sample_30%cmpd_678
12.4784.2	B5Y3R0	QAAPCVLFFDELDSIAQQR	23	NA	QAAPCVLFFDELDSIAQQR|B5Y3R0	NA	1	NA	QAAPCVLFFDELDSIAQQR	0.114359	0.0671448	0.157834	0.138357	0.207189	0.201812	0.106294	0.139633	File: JL_PT_21a.wiff, Sample: JL_PT_21a (sample number 1), Elution: 119.762 min, Period: 1, Cycle(s): 4784 (Experiment 2)	QAAPCVLFFDELDSIAQQR%iTRAQ_8plex_Nterm:::::MMTS:::::::::::::::%sample_30%cmpd_679
12.4813.2	B7FXS9	TYPFDPTVESVQVALR	72	NA	TYPFDPTVESVQVALR|B7FXS9	NA	1	NA	TYPFDPTVESVQVALR	0.0923681	0.0715399	0.0644139	0.126747	0.111969	0.104536	0.0889106	0.0624519	File: JL_PT_21a.wiff, Sample: JL_PT_21a (sample number 1), Elution: 120.306 min, Period: 1, Cycle(s): 4813 (Experiment 2)	TYPFDPTVESVQVALR%iTRAQ_8plex_Nterm:::::::::::::::::%sample_30%cmpd_680
12.5840.2	B7FS46	ILNALEVEVVAGAER	56	NA	ILNALEVEVVAGAER|B7FS46	NA	1	NA	ILNALEVEVVAGAER	0.0616562	0.0366561	0.0555749	0.0570916	0.0728376	0.0721115	0.0714379	0.0587768	File: JL_PT_21a.wiff, Sample: JL_PT_21a (sample number 1), Elution: 139.056 min, Period: 1, Cycle(s): 5840 (Experiment 2)	ILNALEVEVVAGAER%iTRAQ_8plex_Nterm::::::::::::::::%sample_30%cmpd_704
13.3025.2	B7GDK7	SLGGAYAM	2	NA	SLGGAYAM|B7GDK7	NA	1	NA	SLGGAYAM	0.066017	0.0497482	0.0600409	0.0919188	0.0839848	0.110967	0.0540554	0.0587768	File: JL_PT_21b.wiff, Sample: JL_PT_21b (sample number 1), Elution: 54.087 min, Period: 1, Cycle(s): 3025 (Experiment 2)	SLGGAYAM%iTRAQ_8plex_Nterm::::::::Oxidation_M:%sample_31%cmpd_51
13.3177.2	B7GAR0	AGIDGPTL	3	NA	AGIDGPTL|B7GAR0	NA	1	NA	NA	0.118813	0.0671448	0.06888	0.0628959	0.128807	0.130396	0.0845199	0.0845031	File: JL_PT_21b.wiff, Sample: JL_PT_21b (sample number 1), Elution: 66.682 min, Period: 1, Cycle(s): 3177 (Experiment 2)	AGIDGPTL%iTRAQ_8plex_Nterm:::::::::%sample_31%cmpd_220
13.3179.3	B7GA38	LTASAGGAFSVR	49	NA	LTASAGGAFSVR|B7GA38	NA	1	NA	LTASAGGAFSVR	0.483571	0.363373	0.700323	0.103528	0.184778	0.175818	0.759716	0.919123	File: JL_PT_21b.wiff, Sample: JL_PT_21b (sample number 1), Elution: 67.023 min, Period: 1, Cycle(s): 3179 (Experiment 3)	LTASAGGAFSVR%iTRAQ_8plex_Nterm:::::::::::::%sample_31%cmpd_222
13.3195.2	B7G4Z7	VWDTTGLR	7	NA	VWDTTGLR|B7G4Z7	NA	1	NA	NA	0.457218	0.446153	0.251164	0.231235	0.352691	0.357509	0.284882	0.349281	File: JL_PT_21b.wiff, Sample: JL_PT_21b (sample number 1), Elution: 68.776 min, Period: 1, Cycle(s): 3195 (Experiment 2)	VWDTTGLR%iTRAQ_8plex_Nterm:::::::::%sample_31%cmpd_245
13.3213.3	B7FYK5	VLADAGVE	4	NA	VLADAGVE|B7FYK5	NA	1	NA	VLADAGVE	0.189147	0.0933327	0.166767	0.0745049	0.145644	0.110967	0.0801294	0.147059	File: JL_PT_21b.wiff, Sample: JL_PT_21b (sample number 1), Elution: 71.023 min, Period: 1, Cycle(s): 3213 (Experiment 3)	VLADAGVE%iTRAQ_8plex_Nterm:::::::::%sample_31%cmpd_275
13.3240.2	B5Y4H4	VTLVDSGEV	9	NA	VTLVDSGEV|B5Y4H4	NA	1	NA	VTLVDSGEV	0.193508	0.241401	0.326815	0.364748	0.29672	0.564927	0.284882	0.213216	File: JL_PT_21b.wiff, Sample: JL_PT_21b (sample number 1), Elution: 74.087 min, Period: 1, Cycle(s): 3240 (Experiment 2)	VTLVDSGEV%iTRAQ_8plex_Nterm::::::::::%sample_31%cmpd_318
13.3250.2	B7FQQ4	VVIVLAGR	11	NA	VVIVLAGR|B7FQQ4	NA	1	NA	VVIVLAGR	0.874777	0.873148	0.744802	0.173186	0.190351	0.234237	0.485246	0.386036	File: JL_PT_21b.wiff, Sample: JL_PT_21b (sample number 1), Elution: 75.279 min, Period: 1, Cycle(s): 3250 (Experiment 2)	VVIVLAGR%iTRAQ_8plex_Nterm:::::::::%sample_31%cmpd_333
13.3251.2	B7FY40	LGTIFR	2	NA	LGTIFR|B7FY40	NA	1	NA	NA	0.197869	0.289384	0.251257	0.115138	0.207189	0.130396	0.289272	0.172786	File: JL_PT_21b.wiff, Sample: JL_PT_21b (sample number 1), Elution: 75.398 min, Period: 1, Cycle(s): 3251 (Experiment 2)	LGTIFR%iTRAQ_8plex_Nterm:::::::%sample_31%cmpd_336
13.3252.2	A0T0B9	EQIFEMPIGGAAIMR	28	NA	EQIFEMPIGGAAIMR|A0T0B9	NA	1	NA	EQIFEMPIGGAAIMR	0.149526	0.237097	0.19338	0.144162	0.111969	0.110967	0.123767	0.121256	File: JL_PT_21b.wiff, Sample: JL_PT_21b (sample number 1), Elution: 75.517 min, Period: 1, Cycle(s): 3252 (Experiment 2)	EQIFEMPIGGAAIMR%iTRAQ_8plex_Nterm::::::Oxidation_M::::::::Oxidation_M::%sample_31%cmpd_338
13.3253.2	B7G8W6	DLVPSVWR	3	NA	DLVPSVWR|B7G8W6	NA	1	NA	DLVPSVWR	0.61988	0.546423	0.571354	0.469236	0.369529	0.461218	0.367679	0.378685	File: JL_PT_21b.wiff, Sample: JL_PT_21b (sample number 1), Elution: 75.636 min, Period: 1, Cycle(s): 3253 (Experiment 2)	DLVPSVWR%iTRAQ_8plex_Nterm:::::::::%sample_31%cmpd_339
13.3261.3	B7FUR7	FASDIIIR	6	NA	FASDIIIR|B7FUR7	NA	1	NA	FASDIIIR	0.624242	0.341671	0.486863	0.353138	0.291146	0.214809	0.385063	0.544154	File: JL_PT_21b.wiff, Sample: JL_PT_21b (sample number 1), Elution: 76.589 min, Period: 1, Cycle(s): 3261 (Experiment 3)	FASDIIIR%iTRAQ_8plex_Nterm:::::::::%sample_31%cmpd_351
13.3265.2	B7G7W5	IALGDTGLVVR	16	NA	IALGDTGLVVR|B7G7W5	NA	1	NA	IALGDTGLVVR	0.562721	0.51593	0.740335	1.24117	1.0132	1.12273	0.546269	0.713299	File: JL_PT_21b.wiff, Sample: JL_PT_21b (sample number 1), Elution: 76.913 min, Period: 1, Cycle(s): 3265 (Experiment 2)	IALGDTGLVVR%iTRAQ_8plex_Nterm::::::::::::%sample_31%cmpd_359
13.3283.2	B5Y4T4	IVADCIR	7	NA	IVADCIR|B5Y4T4	NA	1	NA	NA	0.439681	0.311086	0.420145	0.324113	0.464634	0.441789	0.315438	0.246295	File: JL_PT_21b.wiff, Sample: JL_PT_21b (sample number 1), Elution: 78.394 min, Period: 1, Cycle(s): 3283 (Experiment 2)	IVADCIR%iTRAQ_8plex_Nterm:::::MMTS:::%sample_31%cmpd_380
13.3284.2	B7GBF1	FNSLILAR	8	NA	FNSLILAR|B7GBF1	NA	1	NA	FNSLILAR	0.668224	0.672699	0.847065	0.660678	0.6214	0.506641	1.08643	0.632365	File: JL_PT_21b.wiff, Sample: JL_PT_21b (sample number 1), Elution: 78.513 min, Period: 1, Cycle(s): 3284 (Experiment 2)	FNSLILAR%iTRAQ_8plex_Nterm:::::::::%sample_31%cmpd_381
13.3286.2	B7FPY8	IAGLEVLR	39	NA	IAGLEVLR|B7FPY8	NA	1	NA	IAGLEVLR	1.90772	2.24122	2.21222	2.48911	2.54684	1.8428	2.63271	2.76494	File: JL_PT_21b.wiff, Sample: JL_PT_21b (sample number 1), Elution: 78.751 to 79.874 min, Period: 1, Cycle(s): 3286 (Experiment 2), 3295 (Experiment 3)	IAGLEVLR%iTRAQ_8plex_Nterm:::::::::%sample_31%cmpd_399
13.3288.2	B7FQ72	AVAAGLNPLDLR	60	NA	AVAAGLNPLDLR|B7FQ72	NA	1	NA	AVAAGLNPLDLR	0.0748315	0.0889374	0.0733462	0.132552	0.067264	0.0915392	0.0889106	0.0992042	File: JL_PT_21b.wiff, Sample: JL_PT_21b (sample number 1), Elution: 78.989 min, Period: 1, Cycle(s): 3288 (Experiment 2)	AVAAGLNPLDLR%iTRAQ_8plex_Nterm:::::::::::::%sample_31%cmpd_388
13.3289.2	B7G3I7	VSVNDFIIR	5	NA	VSVNDFIIR|B7G3I7	NA	1	NA	VSVNDFIIR	0.589074	0.842655	0.611366	0.718727	0.638122	0.61035	0.611593	0.716899	File: JL_PT_21b.wiff, Sample: JL_PT_21b (sample number 1), Elution: 79.108 min, Period: 1, Cycle(s): 3289 (Experiment 2)	VSVNDFIIR%iTRAQ_8plex_Nterm::::::::::%sample_31%cmpd_390
13.3292.2	B7GDZ3	ILTEIYR	3	NA	ILTEIYR|B7GDZ3	NA	1	NA	ILTEIYR	0.66377	0.642206	0.758108	0.643263	0.750065	0.448221	0.781491	0.768431	File: JL_PT_21b.wiff, Sample: JL_PT_21b (sample number 1), Elution: 79.466 min, Period: 1, Cycle(s): 3292 (Experiment 2)	ILTEIYR%iTRAQ_8plex_Nterm::::::::%sample_31%cmpd_395
13.3292.3	B7G997	LIIPGYIGGR	22	NA	LIIPGYIGGR|B7G997	NA	1	NA	LIIPGYIGGR	1.32314	1.64436	1.55407	0.399577	0.4255	0.513072	1.4523	0.992707	File: JL_PT_21b.wiff, Sample: JL_PT_21b (sample number 1), Elution: 79.568 min, Period: 1, Cycle(s): 3292 (Experiment 3)	LIIPGYIGGR%iTRAQ_8plex_Nterm:::::::::::%sample_31%cmpd_394
13.3296.3	B7FX58	AFDELVLR	9	NA	AFDELVLR|B7FX58	NA	1	NA	AFDELVLR	0.237491	0.276289	0.131129	0.364748	0.195925	0.318518	0.228249	0.183813	File: JL_PT_21b.wiff, Sample: JL_PT_21b (sample number 1), Elution: 79.993 min, Period: 1, Cycle(s): 3296 (Experiment 3)	AFDELVLR%iTRAQ_8plex_Nterm:::::::::%sample_31%cmpd_400
13.3303.2	B7GCP9	MSVLADCLK	6	NA	MSVLADCLK|B7GCP9	NA	1	NA	NA	0.360531	0.467947	0.215619	0.184796	0.16794	0.149824	0.250024	0.180137	File: JL_PT_21b.wiff, Sample: JL_PT_21b (sample number 1), Elution: 80.725 min, Period: 1, Cycle(s): 3303 (Experiment 2)	MSVLADCLK%iTRAQ_8plex_Nterm:Oxidation_M::::::MMTS::iTRAQ_8plex_K:%sample_31%cmpd_413
13.3304.2	B7FVX9	LATGIFLTK	18	NA	LATGIFLTK|B7FVX9	NA	1	NA	LATGIFLTK	0.193508	0.163017	0.233391	0.231235	0.240749	0.175818	0.23264	0.16176	File: JL_PT_21b.wiff, Sample: JL_PT_21b (sample number 1), Elution: 80.844 min, Period: 1, Cycle(s): 3304 (Experiment 2)	LATGIFLTK%iTRAQ_8plex_Nterm:::::::::iTRAQ_8plex_K:%sample_31%cmpd_415
13.3305.2	Q9LE93	LVSWYDNEAGYSMR	25	NA	LVSWYDNEAGYSMR|Q9LE93	NA	1	NA	LVSWYDNEAGYSMR	0.237491	0.337275	0.313415	0.20221	0.17363	0.175818	0.219557	0.216891	File: JL_PT_21b.wiff, Sample: JL_PT_21b (sample number 1), Elution: 80.964 min, Period: 1, Cycle(s): 3305 (Experiment 2)	LVSWYDNEAGYSMR%iTRAQ_8plex_Nterm:::::::::::::Oxidation_M::%sample_31%cmpd_416
13.3317.2	A0T0B9	EQIFEMPIGGAAIMR	28	NA	EQIFEMPIGGAAIMR|A0T0B9	NA	1	NA	EQIFEMPIGGAAIMR	0.312187	0.385167	0.27787	0.248649	0.218337	0.247235	0.197783	0.213216	File: JL_PT_21b.wiff, Sample: JL_PT_21b (sample number 1), Elution: 81.628 min, Period: 1, Cycle(s): 3317 (Experiment 2)	EQIFEMPIGGAAIMR%iTRAQ_8plex_Nterm::::::Oxidation_M::::::::::%sample_31%cmpd_425
13.3319.2	B7GCV6	LGNIVPDFR	2	NA	LGNIVPDFR|B7GCV6	NA	1	NA	LGNIVPDFR	0.329724	0.420055	0.291269	0.782581	0.934817	0.817902	0.271799	0.275698	File: JL_PT_21b.wiff, Sample: JL_PT_21b (sample number 1), Elution: 81.815 min, Period: 1, Cycle(s): 3319 (Experiment 2)	LGNIVPDFR%iTRAQ_8plex_Nterm::::::::::%sample_31%cmpd_428
13.3321.3	B7G1J9	VNVCPFTVR	6	NA	VNVCPFTVR|B7G1J9	NA	1	NA	VNVCPFTVR	0.971465	0.794763	1.18949	1.66481	1.7464	1.31086	0.703084	0.55518	File: JL_PT_21b.wiff, Sample: JL_PT_21b (sample number 1), Elution: 82.155 min, Period: 1, Cycle(s): 3321 (Experiment 3)	VNVCPFTVR%iTRAQ_8plex_Nterm::::MMTS::::::%sample_31%cmpd_431
13.3329.2	B7GB86	FSDLICK	19	NA	FSDLICK|B7GB86	NA	1	NA	FSDLICK	4.53612	4.34552	3.26603	1.54871	1.93115	1.61569	2.93765	2.53699	File: JL_PT_21b.wiff, Sample: JL_PT_21b (sample number 1), Elution: 82.802 min, Period: 1, Cycle(s): 3329 (Experiment 2)	FSDLICK%iTRAQ_8plex_Nterm::::::MMTS:iTRAQ_8plex_K:%sample_31%cmpd_443
13.3330.3	B7G9A5	IAAFLPGR	1	NA	IAAFLPGR|B7G9A5	NA	1	NA	IAAFLPGR	0.474849	0.441849	0.504636	0.370553	0.543017	0.273095	0.472252	0.183813	File: JL_PT_21b.wiff, Sample: JL_PT_21b (sample number 1), Elution: 83.023 min, Period: 1, Cycle(s): 3330 (Experiment 3)	IAAFLPGR%iTRAQ_8plex_Nterm:::::::::%sample_31%cmpd_444
13.3331.2	B7FUS9	LFPGVAGGPGWVK	5	NA	LFPGVAGGPGWVK|B7FUS9	NA	1	NA	LFPGVAGGPGWVK	0.360531	0.328576	0.380133	0.248649	0.347117	0.376938	0.489636	0.606636	File: JL_PT_21b.wiff, Sample: JL_PT_21b (sample number 1), Elution: 83.04 min, Period: 1, Cycle(s): 3331 (Experiment 2)	LFPGVAGGPGWVK%iTRAQ_8plex_Nterm:::::::::::::iTRAQ_8plex_K:%sample_31%cmpd_446
13.3339.3	A0T0B9	EQIFEMPIGGAAIMR	28	NA	EQIFEMPIGGAAIMR|A0T0B9	NA	1	NA	NA	0.303372	0.319877	0.335655	0.306698	0.229601	0.324949	0.223948	0.183813	File: JL_PT_21b.wiff, Sample: JL_PT_21b (sample number 1), Elution: 83.84 min, Period: 1, Cycle(s): 3339 (Experiment 3)	EQIFEMPIGGAAIMR%iTRAQ_8plex_Nterm::::::::::::::Oxidation_M::%sample_31%cmpd_456
13.3342.2	B7FT14	IVLTIIK	19	NA	IVLTIIK|B7FT14	NA	1	NA	NA	0.356169	0.280593	0.282336	0.0803095	0.151218	0.0785427	0.149843	0.121256	File: JL_PT_21b.wiff, Sample: JL_PT_21b (sample number 1), Elution: 83.142 to 84.044 min, Period: 1, Cycle(s): 3342 (Experiment 2), 3331 (Experiment 3)	IVLTIIK%iTRAQ_8plex_Nterm:::::::iTRAQ_8plex_K:%sample_31%cmpd_461
13.3342.3	B7FPE9	YTNPTFGSLDLAIR	2	NA	YTNPTFGSLDLAIR|B7FPE9	NA	1	NA	YTNPTFGSLDLAIR	0.228675	0.215303	0.255631	0.21382	0.139955	0.169386	0.197783	0.227917	File: JL_PT_21b.wiff, Sample: JL_PT_21b (sample number 1), Elution: 84.147 min, Period: 1, Cycle(s): 3342 (Experiment 3)	YTNPTFGSLDLAIR%iTRAQ_8plex_Nterm:::::::::::::::%sample_31%cmpd_460
13.3343.2	B7G7J9	FFGPGVYADVVK	2	NA	FFGPGVYADVVK|B7G7J9	NA	1	NA	FFGPGVYADVVK	0.413236	0.337275	0.37576	0.149967	0.212763	0.27966	0.371981	0.444842	File: JL_PT_21b.wiff, Sample: JL_PT_21b (sample number 1), Elution: 84.164 min, Period: 1, Cycle(s): 3343 (Experiment 2)	FFGPGVYADVVK%iTRAQ_8plex_Nterm::::::::::::iTRAQ_8plex_K:%sample_31%cmpd_462
13.3344.2	B7FXS9	TYPFDPTVESVQVALR	72	NA	TYPFDPTVESVQVALR|B7FXS9	NA	1	NA	TYPFDPTVESVQVALR	16.9046	20.0166	23.2169	33.964	40.59	34.8294	25.5184	22.4027	File: JL_PT_21b.wiff, Sample: JL_PT_21b (sample number 1), Elution: 84.232 to 86.308 min, Period: 1, Cycle(s): 3344, 3353, 3364 (Experiment 2)	TYPFDPTVESVQVALR%iTRAQ_8plex_Nterm:::::::::::::::::%sample_31%cmpd_489
13.3344.3	B7FQ72	GFISPYFITDAK	60	NA	GFISPYFITDAK|B7FQ72	NA	1	NA	GFISPYFITDAK	0.307733	0.454944	0.322348	0.289284	0.397514	0.227672	0.419921	0.503649	File: JL_PT_21b.wiff, Sample: JL_PT_21b (sample number 1), Elution: 84.334 min, Period: 1, Cycle(s): 3344 (Experiment 3)	GFISPYFITDAK%iTRAQ_8plex_Nterm::::::::::::iTRAQ_8plex_K:%sample_31%cmpd_463
13.3345.2	B7FVU7	VANDPFVGTLTFTR	20	NA	VANDPFVGTLTFTR|B7FVU7	NA	1	NA	VANDPFVGTLTFTR	0.255028	0.154317	0.27787	0.173186	0.128807	0.110967	0.145542	0.264672	File: JL_PT_21b.wiff, Sample: JL_PT_21b (sample number 1), Elution: 84.351 min, Period: 1, Cycle(s): 3345 (Experiment 2)	VANDPFVGTLTFTR%iTRAQ_8plex_Nterm:::::::::::::::%sample_31%cmpd_465
13.3346.2	B5Y573	CCEVSLEVPTAR	5	NA	CCEVSLEVPTAR|B5Y573	NA	1	NA	NA	0.066017	0.0976363	0.0778124	0.0919188	0.100822	0.156389	0.0932116	0.0808278	File: JL_PT_21b.wiff, Sample: JL_PT_21b (sample number 1), Elution: 84.47 min, Period: 1, Cycle(s): 3346 (Experiment 2)	CCEVSLEVPTAR%iTRAQ_8plex_Nterm:MMTS:MMTS:::::::::::%sample_31%cmpd_467
13.3348.2	B7FXS9	TYPFDPTVESVQVALR	72	NA	TYPFDPTVESVQVALR|B7FXS9	NA	1	NA	TYPFDPTVESVQVALR	0.382522	0.376467	0.317882	0.666483	0.649386	0.487212	0.358987	0.330829	File: JL_PT_21b.wiff, Sample: JL_PT_21b (sample number 1), Elution: 84.708 to 85.406 min, Period: 1, Cycle(s): 3348 (Experiment 2), 3353 (Experiment 3)	TYPFDPTVESVQVALR%iTRAQ_8plex_Nterm:::::::::::::::::%sample_31%cmpd_475
13.3350.2	B7FX33	GFCFVTMPAK	5	NA	GFCFVTMPAK|B7FX33	NA	1	NA	GFCFVTMPAK	0.756097	0.733777	0.775881	0.921899	1.13629	1.00603	0.73355	0.639715	File: JL_PT_21b.wiff, Sample: JL_PT_21b (sample number 1), Elution: 84.947 min, Period: 1, Cycle(s): 3350 (Experiment 2)	GFCFVTMPAK%iTRAQ_8plex_Nterm:::MMTS:::::::iTRAQ_8plex_K:%sample_31%cmpd_472
13.3352.2	B7FU06	ADIAFTSLLQR	15	NA	ADIAFTSLLQR|B7FU06	NA	1	NA	ADIAFTSLLQR	3.25273	4.15817	4.00858	5.35046	4.86966	3.91819	3.86985	4.59231	File: JL_PT_21b.wiff, Sample: JL_PT_21b (sample number 1), Elution: 85.185 min, Period: 1, Cycle(s): 3352 (Experiment 2)	ADIAFTSLLQR%iTRAQ_8plex_Nterm::::::::::::%sample_31%cmpd_474
13.3360.2	B7FYD8	LVPDDVIIGVVK	3	NA	LVPDDVIIGVVK|B7FYD8	NA	1	NA	NA	0.206684	0.145527	0.166767	0.0861141	0.145644	0.188815	0.145542	0.213216	File: JL_PT_21b.wiff, Sample: JL_PT_21b (sample number 1), Elution: 85.934 min, Period: 1, Cycle(s): 3360 (Experiment 2)	LVPDDVIIGVVK%iTRAQ_8plex_Nterm::::::::::::iTRAQ_8plex_K:%sample_31%cmpd_484
13.3361.3	B7FPI8	LLGGAFTPSGVPTYPVR	5	NA	LLGGAFTPSGVPTYPVR|B7FPI8	NA	1	NA	LLGGAFTPSGVPTYPVR	0.655048	0.655301	0.775881	0.486651	0.498193	0.441789	0.50702	0.625014	File: JL_PT_21b.wiff, Sample: JL_PT_21b (sample number 1), Elution: 86.104 min, Period: 1, Cycle(s): 3361 (Experiment 3)	LLGGAFTPSGVPTYPVR%iTRAQ_8plex_Nterm::::::::::::::::::%sample_31%cmpd_485
13.3369.2	B7FS46	VVDLLAPYAK	56	NA	VVDLLAPYAK|B7FS46	NA	1	NA	NA	16.5705	18.6704	16.2452	11.6188	13.5621	9.71009	17.4864	19.1929	File: JL_PT_21b.wiff, Sample: JL_PT_21b (sample number 1), Elution: 86.598 to 87.636 min, Period: 1, Cycle(s): 3369, 3379 (Experiment 2)	VVDLLAPYAK%iTRAQ_8plex_Nterm::::::::::iTRAQ_8plex_K:%sample_31%cmpd_506
13.3370.2	B5Y536	VVAFAVEPLSVK	2	NA	VVAFAVEPLSVK|B5Y536	NA	1	NA	VVAFAVEPLSVK	0.21986	0.149922	0.131129	0.173186	0.151218	0.04612	0.0889106	0.121256	File: JL_PT_21b.wiff, Sample: JL_PT_21b (sample number 1), Elution: 86.666 min, Period: 1, Cycle(s): 3370 (Experiment 2)	VVAFAVEPLSVK%iTRAQ_8plex_Nterm::::::::::::iTRAQ_8plex_K:%sample_31%cmpd_493
13.3380.2	B7GAE4	LLAVLTK	3	NA	LLAVLTK|B7GAE4	NA	1	NA	NA	0.145165	0.0976363	0.0733462	0.0745049	0.0728376	0.0721115	0.0889106	0.0881783	File: JL_PT_21b.wiff, Sample: JL_PT_21b (sample number 1), Elution: 87.755 min, Period: 1, Cycle(s): 3380 (Experiment 2)	LLAVLTK%iTRAQ_8plex_Nterm:::::::iTRAQ_8plex_K:%sample_31%cmpd_508
13.3380.3	B7G0M9	FVSLIASSPSIR	11	NA	FVSLIASSPSIR|B7G0M9	NA	1	NA	FVSLIASSPSIR	0.118813	0.0366561	0.0955844	0.0919188	0.139955	0.0915392	0.080219	0.066127	File: JL_PT_21b.wiff, Sample: JL_PT_21b (sample number 1), Elution: 87.857 min, Period: 1, Cycle(s): 3380 (Experiment 3)	FVSLIASSPSIR%iTRAQ_8plex_Nterm:::::::::::::%sample_31%cmpd_507
13.3382.3	B7FT67	VAIAYEPVWAIGTGK	6	NA	VAIAYEPVWAIGTGK|B7FT67	NA	1	NA	VAIAYEPVWAIGTGK	2.84834	3.04283	3.49717	4.74686	4.61221	5.21536	3.71742	2.46708	File: JL_PT_21b.wiff, Sample: JL_PT_21b (sample number 1), Elution: 88.096 min, Period: 1, Cycle(s): 3382 (Experiment 3)	VAIAYEPVWAIGTGK%iTRAQ_8plex_Nterm:::::::::::::::iTRAQ_8plex_K:%sample_31%cmpd_511
13.3384.3	B7G3I6	ATQEGVWDPLGLMTLGTGK	10	NA	ATQEGVWDPLGLMTLGTGK|B7G3I6	NA	1	NA	ATQEGVWDPLGLMTLGTGK	0.633057	0.642298	0.606899	0.416992	0.4255	0.318518	0.698693	1.04049	File: JL_PT_21b.wiff, Sample: JL_PT_21b (sample number 1), Elution: 88.334 min, Period: 1, Cycle(s): 3384 (Experiment 3)	ATQEGVWDPLGLMTLGTGK%iTRAQ_8plex_Nterm:::::::::::::Oxidation_M::::::iTRAQ_8plex_K:%sample_31%cmpd_515
13.3385.3	B5Y536	YAGGFPIGFLAK	2	NA	YAGGFPIGFLAK|B5Y536	NA	1	NA	YAGGFPIGFLAK	0.641872	0.476646	0.553581	0.364748	0.431074	0.318518	0.533186	0.647066	File: JL_PT_21b.wiff, Sample: JL_PT_21b (sample number 1), Elution: 88.453 min, Period: 1, Cycle(s): 3385 (Experiment 3)	YAGGFPIGFLAK%iTRAQ_8plex_Nterm::::::::::::iTRAQ_8plex_K:%sample_31%cmpd_517
13.3391.2	B7FS46	VVDLLAPYAK	56	NA	VVDLLAPYAK|B7FS46	NA	1	NA	VVDLLAPYAK	0.597889	0.698889	0.651378	0.376357	0.45906	0.344512	0.476554	0.625014	File: JL_PT_21b.wiff, Sample: JL_PT_21b (sample number 1), Elution: 88.657 to 89.747 min, Period: 1, Cycle(s): 3391, 3401 (Experiment 2)	VVDLLAPYAK%iTRAQ_8plex_Nterm::::::::::iTRAQ_8plex_K:%sample_31%cmpd_535
13.3392.2	B7FS46	SIAELGIYPAVDPLDSTSR	56	NA	SIAELGIYPAVDPLDSTSR|B7FS46	NA	1	NA	SIAELGIYPAVDPLDSTSR	2.73403	2.84678	3.48387	5.71036	6.19068	4.28801	6.70927	3.84965	File: JL_PT_21b.wiff, Sample: JL_PT_21b (sample number 1), Elution: 88.776 to 89.866 min, Period: 1, Cycle(s): 3392, 3402 (Experiment 2)	SIAELGIYPAVDPLDSTSR%iTRAQ_8plex_Nterm::::::::::::::::::::%sample_31%cmpd_537
13.3395.3	B7FRM6	QQFEAFGDFCYR	20	NA	QQFEAFGDFCYR|B7FRM6	NA	1	NA	QQFEAFGDFCYR	0.21986	0.16732	0.237858	0.167381	0.17363	0.0915392	0.154233	0.180062	File: JL_PT_21b.wiff, Sample: JL_PT_21b (sample number 1), Elution: 89.185 min, Period: 1, Cycle(s): 3395 (Experiment 3)	QQFEAFGDFCYR%iTRAQ_8plex_Nterm::::::::::MMTS:::%sample_31%cmpd_525
13.3399.2	A0T0B9	EQIFEMPIGGAAIMR	28	NA	EQIFEMPIGGAAIMR|A0T0B9	NA	1	NA	EQIFEMPIGGAAIMR	0.558267	0.716287	0.655844	0.480846	0.375103	0.590921	0.476554	0.419114	File: JL_PT_21b.wiff, Sample: JL_PT_21b (sample number 1), Elution: 89.491 to 89.508 min, Period: 1, Cycle(s): 3399 (Experiment 2), 3398 (Experiment 3)	EQIFEMPIGGAAIMR%iTRAQ_8plex_Nterm::::::::::::::::%sample_31%cmpd_531
13.3400.2	B7GEF3	EVLISILAK	13	NA	EVLISILAK|B7GEF3	NA	1	NA	EVLISILAK	0.189147	0.136828	0.126756	0.0628959	0.0616906	0.0785427	0.0583562	0.121256	File: JL_PT_21b.wiff, Sample: JL_PT_21b (sample number 1), Elution: 89.627 min, Period: 1, Cycle(s): 3400 (Experiment 2)	EVLISILAK%iTRAQ_8plex_Nterm:::::::::iTRAQ_8plex_K:%sample_31%cmpd_533
13.3403.2	B7G5R3	IAWEELFAK	11	NA	IAWEELFAK|B7G5R3	NA	1	NA	IAWEELFAK	0.290195	0.193509	0.26903	0.318308	0.156792	0.331515	0.141151	0.176462	File: JL_PT_21b.wiff, Sample: JL_PT_21b (sample number 1), Elution: 89.985 min, Period: 1, Cycle(s): 3403 (Experiment 2)	IAWEELFAK%iTRAQ_8plex_Nterm:::::::::iTRAQ_8plex_K:%sample_31%cmpd_539
13.3403.3	B7G1R8	FGTVDVLINNAGITR	11	NA	FGTVDVLINNAGITR|B7G1R8	NA	1	NA	FGTVDVLINNAGITR	0.237491	0.232701	0.148902	0.173186	0.279882	0.123964	0.197783	0.16176	File: JL_PT_21b.wiff, Sample: JL_PT_21b (sample number 1), Elution: 90.087 min, Period: 1, Cycle(s): 3403 (Experiment 3)	FGTVDVLINNAGITR%iTRAQ_8plex_Nterm::::::::::::::::%sample_31%cmpd_538
13.3405.2	B5Y4J2	GITIDIALWK	2	NA	GITIDIALWK|B5Y4J2	NA	1	NA	NA	0.488025	0.354674	0.135595	0.184796	0.218337	0.350943	0.202173	0.246295	File: JL_PT_21b.wiff, Sample: JL_PT_21b (sample number 1), Elution: 90.223 to 90.461 min, Period: 1, Cycle(s): 3405, 3413 (Experiment 2)	GITIDIALWK%iTRAQ_8plex_Nterm::::::::::iTRAQ_8plex_K:%sample_31%cmpd_544
13.3414.2	B5Y5F0	LAYYPEEFFGK	10	NA	LAYYPEEFFGK|B5Y5F0	NA	1	NA	LAYYPEEFFGK	0.448403	0.563821	0.531342	0.411187	0.509457	0.467649	0.306656	0.680145	File: JL_PT_21b.wiff, Sample: JL_PT_21b (sample number 1), Elution: 90.58 min, Period: 1, Cycle(s): 3414 (Experiment 2)	LAYYPEEFFGK%iTRAQ_8plex_Nterm:::::::::::iTRAQ_8plex_K:%sample_31%cmpd_546
13.3436.3	B7G9I9	LVFITWNPDTANVR	5	NA	LVFITWNPDTANVR|B7G9I9	NA	1	NA	LVFITWNPDTANVR	0.233037	0.271894	0.331281	0.329918	0.235175	0.136961	0.106294	0.169111	File: JL_PT_21b.wiff, Sample: JL_PT_21b (sample number 1), Elution: 91.619 min, Period: 1, Cycle(s): 3436 (Experiment 3)	LVFITWNPDTANVR%iTRAQ_8plex_Nterm:::::::::::::::%sample_31%cmpd_555
13.3470.2	B7GAG0	MSVCALAFTENAR	7	NA	MSVCALAFTENAR|B7GAG0	NA	1	NA	MSVCALAFTENAR	0.175878	0.149922	0.135595	0.173186	0.123233	0.110967	0.128068	0.0845031	File: JL_PT_21b.wiff, Sample: JL_PT_21b (sample number 1), Elution: 92.402 min, Period: 1, Cycle(s): 3470 (Experiment 2)	MSVCALAFTENAR%iTRAQ_8plex_Nterm::::MMTS::::::::::%sample_31%cmpd_561
13.3472.2	B7G5I7	VLDDVLAFK	12	NA	VLDDVLAFK|B7G5I7	NA	1	NA	VLDDVLAFK	0.567083	0.406961	0.535808	0.115138	0.156792	0.162821	0.258806	0.426465	File: JL_PT_21b.wiff, Sample: JL_PT_21b (sample number 1), Elution: 92.538 min, Period: 1, Cycle(s): 3472 (Experiment 2)	VLDDVLAFK%iTRAQ_8plex_Nterm:::::::::iTRAQ_8plex_K:%sample_31%cmpd_563
13.3497.2	B7G003	VLDTAGGFLEYVK	2	NA	VLDTAGGFLEYVK|B7G003	NA	1	NA	VLDTAGGFLEYVK	0.259389	0.241401	0.317882	0.422797	0.45906	0.474215	0.271799	0.378685	File: JL_PT_21b.wiff, Sample: JL_PT_21b (sample number 1), Elution: 93.219 min, Period: 1, Cycle(s): 3497 (Experiment 2)	VLDTAGGFLEYVK%iTRAQ_8plex_Nterm:::::::::::::iTRAQ_8plex_K:%sample_31%cmpd_568
13.3498.2	B7FRD6	ADVEALMPWLK	12	NA	ADVEALMPWLK|B7FRD6	NA	1	NA	NA	0.250667	0.189114	0.317882	0.167381	0.179204	0.149958	0.132459	0.294075	File: JL_PT_21b.wiff, Sample: JL_PT_21b (sample number 1), Elution: 93.287 min, Period: 1, Cycle(s): 3498 (Experiment 2)	ADVEALMPWLK%iTRAQ_8plex_Nterm:::::::::::iTRAQ_8plex_K:%sample_31%cmpd_569
13.3504.2	B7GCP9	MSVLADCLK	6	NA	MSVLADCLK|B7GCP9	NA	1	NA	MSVLADCLK	1.05062	1.10409	0.882611	0.428602	0.386251	0.519638	0.716166	0.496299	File: JL_PT_21b.wiff, Sample: JL_PT_21b (sample number 1), Elution: 93.542 min, Period: 1, Cycle(s): 3504 (Experiment 2)	MSVLADCLK%iTRAQ_8plex_Nterm:::::::MMTS::iTRAQ_8plex_K:%sample_31%cmpd_572
13.3508.2	B7FPZ6	TTYLIPLLQGQIR	1	NA	TTYLIPLLQGQIR|B7FPZ6	NA	1	NA	NA	0.193508	0.106335	0.18454	0.0977235	0.100822	0.110967	0.167316	0.139633	File: JL_PT_21b.wiff, Sample: JL_PT_21b (sample number 1), Elution: 93.661 min, Period: 1, Cycle(s): 3508 (Experiment 2)	TTYLIPLLQGQIR%iTRAQ_8plex_Nterm::::::::::::::%sample_31%cmpd_573
13.3521.2	B7GC21	VAPLQVVIVPIISK	2	NA	VAPLQVVIVPIISK|B7GC21	NA	1	NA	VAPLQVVIVPIISK	0.299011	0.324181	0.229018	0.318308	0.302294	0.201812	0.289272	0.2904	File: JL_PT_21b.wiff, Sample: JL_PT_21b (sample number 1), Elution: 93.985 min, Period: 1, Cycle(s): 3521 (Experiment 2)	VAPLQVVIVPIISK%iTRAQ_8plex_Nterm::::::::::::::iTRAQ_8plex_K:%sample_31%cmpd_575
13.3530.3	B7G5C7	SLVLVCLSEDASPR	9	NA	SLVLVCLSEDASPR|B7G5C7	NA	1	NA	SLVLVCLSEDASPR	0.114359	0.141223	0.140062	0.0977235	0.128807	0.110967	0.0889106	0.11023	File: JL_PT_21b.wiff, Sample: JL_PT_21b (sample number 1), Elution: 94.393 min, Period: 1, Cycle(s): 3530 (Experiment 3)	SLVLVCLSEDASPR%iTRAQ_8plex_Nterm::::::MMTS:::::::::%sample_31%cmpd_577
13.3542.2	B7G1X4	IAPDFSSFISSVER	23	NA	IAPDFSSFISSVER|B7G1X4	NA	1	NA	IAPDFSSFISSVER	0.189147	0.16732	0.157834	0.0977235	0.123233	0.0785427	0.171617	0.24997	File: JL_PT_21b.wiff, Sample: JL_PT_21b (sample number 1), Elution: 94.699 min, Period: 1, Cycle(s): 3542 (Experiment 2)	IAPDFSSFISSVER%iTRAQ_8plex_Nterm:::::::::::::::%sample_31%cmpd_582
13.3542.3	B7G6Q6	LGACEAPPAIVSTYLGK	41	NA	LGACEAPPAIVSTYLGK|B7G6Q6	NA	1	NA	LGACEAPPAIVSTYLGK	3.7318	4.78122	3.23933	1.98989	1.78565	1.6871	2.85494	2.92306	File: JL_PT_21b.wiff, Sample: JL_PT_21b (sample number 1), Elution: 94.801 min, Period: 1, Cycle(s): 3542 (Experiment 3)	LGACEAPPAIVSTYLGK%iTRAQ_8plex_Nterm::::MMTS:::::::::::::iTRAQ_8plex_K:%sample_31%cmpd_581
13.3552.2	B7FSN7	ILNDVTITQLCK	8	NA	ILNDVTITQLCK|B7FSN7	NA	1	NA	ILNDVTITQLCK	0.72093	0.677095	0.664777	0.486651	0.537443	0.42236	0.768408	0.54783	File: JL_PT_21b.wiff, Sample: JL_PT_21b (sample number 1), Elution: 95.125 min, Period: 1, Cycle(s): 3552 (Experiment 2)	ILNDVTITQLCK%iTRAQ_8plex_Nterm:::::::::::MMTS:iTRAQ_8plex_K:%sample_31%cmpd_585
13.3556.2	B7G5C7	SLVLVCLSEDASPR	9	NA	SLVLVCLSEDASPR|B7G5C7	NA	1	NA	SLVLVCLSEDASPR	0.0616562	0.0715399	0.0555749	0.0919188	0.0952482	0.130396	0.067137	0.0514268	File: JL_PT_21b.wiff, Sample: JL_PT_21b (sample number 1), Elution: 95.295 min, Period: 1, Cycle(s): 3556 (Experiment 2)	SLVLVCLSEDASPR%iTRAQ_8plex_Nterm::::::MMTS:::::::::%sample_31%cmpd_587
13.3574.3	A0T0C9	ADLNVGGILMLPEGFK	17	NA	ADLNVGGILMLPEGFK|A0T0C9	NA	1	NA	ADLNVGGILMLPEGFK	2.26812	1.78373	1.95428	0.817411	0.811726	0.655773	1.7964	2.70614	File: JL_PT_21b.wiff, Sample: JL_PT_21b (sample number 1), Elution: 95.856 min, Period: 1, Cycle(s): 3574 (Experiment 3)	ADLNVGGILMLPEGFK%iTRAQ_8plex_Nterm::::::::::::::::iTRAQ_8plex_K:%sample_31%cmpd_590
13.3669.2	A0T0J2	ILDNLGIAIISTSK	1	NA	ILDNLGIAIISTSK|A0T0J2	NA	1	NA	ILDNLGIAIISTSK	0.334178	0.319877	0.304576	0.23704	0.151218	0.195246	0.27619	0.198514	File: JL_PT_21b.wiff, Sample: JL_PT_21b (sample number 1), Elution: 97.677 min, Period: 1, Cycle(s): 3669 (Experiment 2)	ILDNLGIAIISTSK%iTRAQ_8plex_Nterm::::::::::::::iTRAQ_8plex_K:%sample_31%cmpd_595
13.3670.2	B7FUA4	AAVTLSSDPINPIVFGPGPNEEFFR	25	NA	AAVTLSSDPINPIVFGPGPNEEFFR|B7FUA4	NA	1	NA	AAVTLSSDPINPIVFGPGPNEEFFR	0.488025	0.528933	0.615832	1.07851	0.828448	0.707627	0.485246	0.613987	File: JL_PT_21b.wiff, Sample: JL_PT_21b (sample number 1), Elution: 97.745 min, Period: 1, Cycle(s): 3670 (Experiment 2)	AAVTLSSDPINPIVFGPGPNEEFFR%iTRAQ_8plex_Nterm::::::::::::::::::::::::::%sample_31%cmpd_596
13.3720.2	A0T0J2	ILDNLGIAIISTSK	1	NA	ILDNLGIAIISTSK|A0T0J2	NA	1	NA	ILDNLGIAIISTSK	0.158341	0.224002	0.206779	0.20221	0.139955	0.175818	0.250024	0.253645	File: JL_PT_21b.wiff, Sample: JL_PT_21b (sample number 1), Elution: 98.698 min, Period: 1, Cycle(s): 3720 (Experiment 2)	ILDNLGIAIISTSK%iTRAQ_8plex_Nterm::::::::::::::iTRAQ_8plex_K:%sample_31%cmpd_599
13.3723.2	B7FXS9	TYPFDPTVESVQVALR	72	NA	TYPFDPTVESVQVALR|B7FXS9	NA	1	NA	TYPFDPTVESVQVALR	0.0880071	0.158621	0.189006	0.242845	0.29672	0.227672	0.193392	0.147059	File: JL_PT_21b.wiff, Sample: JL_PT_21b (sample number 1), Elution: 98.903 min, Period: 1, Cycle(s): 3723 (Experiment 2)	TYPFDPTVESVQVALR%iTRAQ_8plex_Nterm:::::::::::::::::%sample_31%cmpd_601
13.3751.3	A0T0M5	TLSLLDEELVGLAPVK	11	NA	TLSLLDEELVGLAPVK|A0T0M5	NA	1	TLSLLDEELVGLAPVK	TLSLLDEELVGLAPVK	1.24399	1.091	0.909317	0.625848	0.660534	0.675202	0.7771	0.816211	File: JL_PT_21b.wiff, Sample: JL_PT_21b (sample number 1), Elution: 99.583 min, Period: 1, Cycle(s): 3751 (Experiment 3)	TLSLLDEELVGLAPVK%iTRAQ_8plex_Nterm::::::::::::::::iTRAQ_8plex_K:%sample_31%cmpd_603
13.3754.2	B5Y5U1	AWIDLFENAPIGGGLAK	7	NA	AWIDLFENAPIGGGLAK|B5Y5U1	NA	1	NA	AWIDLFENAPIGGGLAK	1.61321	2.60723	2.26992	2.48899	2.5804	2.874	2.11881	1.75375	File: JL_PT_21b.wiff, Sample: JL_PT_21b (sample number 1), Elution: 99.736 min, Period: 1, Cycle(s): 3754 (Experiment 2)	AWIDLFENAPIGGGLAK%iTRAQ_8plex_Nterm:::::::::::::::::iTRAQ_8plex_K:%sample_31%cmpd_607
13.3762.2	B7FS46	ILNALEVEVVAGAER	56	NA	ILNALEVEVVAGAER|B7FS46	NA	1	NA	ILNALEVEVVAGAER	0.0616562	0.0845422	0.06888	0.109333	0.0728376	0.0721115	0.0932116	0.0881783	File: JL_PT_21b.wiff, Sample: JL_PT_21b (sample number 1), Elution: 99.924 min, Period: 1, Cycle(s): 3762 (Experiment 2)	ILNALEVEVVAGAER%iTRAQ_8plex_Nterm::::::::::::::::%sample_31%cmpd_608
13.3768.2	B7FXS9	TYPFDPTVESVQVALR	72	NA	TYPFDPTVESVQVALR|B7FXS9	NA	1	NA	TYPFDPTVESVQVALR	0.109998	0.197813	0.162301	0.242845	0.285572	0.182383	0.189091	0.213216	File: JL_PT_21b.wiff, Sample: JL_PT_21b (sample number 1), Elution: 100.077 min, Period: 1, Cycle(s): 3768 (Experiment 2)	TYPFDPTVESVQVALR%iTRAQ_8plex_Nterm:::::::::::::::::%sample_31%cmpd_609
13.3791.2	B7G8H7	IAEAAGAVAVMALER	12	NA	IAEAAGAVAVMALER|B7G8H7	NA	1	NA	IAEAAGAVAVMALER	0.0791924	0.0497482	0.037805	0.0396795	0.0616906	0.0655465	0.0583562	0.0514268	File: JL_PT_21b.wiff, Sample: JL_PT_21b (sample number 1), Elution: 100.519 min, Period: 1, Cycle(s): 3791 (Experiment 2)	IAEAAGAVAVMALER%iTRAQ_8plex_Nterm::::::::::::::::%sample_31%cmpd_610
13.3794.2	B7G8E5	IFDPVGLAQWAPADFLRK	7	NA	IFDPVGLAQWAPADFLRK|B7G8E5	NA	1	NA	NA	0.316548	0.228306	0.482397	0.834825	0.744491	0.603918	0.690001	0.900746	File: JL_PT_21b.wiff, Sample: JL_PT_21b (sample number 1), Elution: 100.672 to 100.774 min, Period: 1, Cycle(s): 3794, 3797 (Experiment 2)	IFDPVGLAQWAPADFLRK%iTRAQ_8plex_Nterm::::::::::::::::::iTRAQ_8plex_K:%sample_31%cmpd_612
13.3800.2	B7FS46	ILNALEVEVVAGAER	56	NA	ILNALEVEVVAGAER|B7FS46	NA	1	NA	ILNALEVEVVAGAER	0.967103	0.977722	1.56738	0.869655	1.1587	0.746619	1.30418	1.16553	File: JL_PT_21b.wiff, Sample: JL_PT_21b (sample number 1), Elution: 100.928 min, Period: 1, Cycle(s): 3800 (Experiment 2)	ILNALEVEVVAGAER%iTRAQ_8plex_Nterm::::::::::::::::%sample_31%cmpd_613
13.3823.2	B7G5Z2	FVTELLQLEAGANR	14	NA	FVTELLQLEAGANR|B7G5Z2	NA	1	NA	FVTELLQLEAGANR	0.0880071	0.0671448	0.0778124	0.0570916	0.0952482	0.0655465	0.067137	0.0514268	File: JL_PT_21b.wiff, Sample: JL_PT_21b (sample number 1), Elution: 101.523 min, Period: 1, Cycle(s): 3823 (Experiment 2)	FVTELLQLEAGANR%iTRAQ_8plex_Nterm:::::::::::::::%sample_31%cmpd_617
13.3844.2	B7FS46	ILNALEVEVVAGAER	56	NA	ILNALEVEVVAGAER|B7FS46	NA	1	NA	ILNALEVEVVAGAER	0.193508	0.132524	0.10889	0.0977235	0.100822	0.143392	0.132459	0.106555	File: JL_PT_21b.wiff, Sample: JL_PT_21b (sample number 1), Elution: 101.983 min, Period: 1, Cycle(s): 3844 (Experiment 2)	ILNALEVEVVAGAER%iTRAQ_8plex_Nterm::::::::::::::::%sample_31%cmpd_619
13.3846.2	B7FXS9	TYPFDPTVESVQVALR	72	NA	TYPFDPTVESVQVALR|B7FXS9	NA	1	NA	TYPFDPTVESVQVALR	0.0923681	0.197813	0.242324	0.446016	0.447796	0.350943	0.263107	0.139633	File: JL_PT_21b.wiff, Sample: JL_PT_21b (sample number 1), Elution: 102.068 min, Period: 1, Cycle(s): 3846 (Experiment 2)	TYPFDPTVESVQVALR%iTRAQ_8plex_Nterm:::::::::::::::::%sample_31%cmpd_620
13.3849.3	B7FYE8	VITNSATLAPDILAYLDR	8	NA	VITNSATLAPDILAYLDR|B7FYE8	NA	1	NA	VITNSATLAPDILAYLDR	0.127535	0.176111	0.237858	0.219625	0.397514	0.208243	0.223948	0.24997	File: JL_PT_21b.wiff, Sample: JL_PT_21b (sample number 1), Elution: 102.272 min, Period: 1, Cycle(s): 3849 (Experiment 3)	VITNSATLAPDILAYLDR%iTRAQ_8plex_Nterm:::::::::::::::::::%sample_31%cmpd_621
13.3850.2	B7G0T6	IAATAAMEAALQVIGNR	33	NA	IAATAAMEAALQVIGNR|B7G0T6	NA	1	NA	IAATAAMEAALQVIGNR	0.0968219	0.106335	0.0955844	0.0861141	0.0784111	0.0525507	0.0627465	0.0771526	File: JL_PT_21b.wiff, Sample: JL_PT_21b (sample number 1), Elution: 102.289 min, Period: 1, Cycle(s): 3850 (Experiment 2)	IAATAAMEAALQVIGNR%iTRAQ_8plex_Nterm::::::::::::::::::%sample_31%cmpd_624
13.3858.2	B7G5Z2	FVTELLQLEAGANR	14	NA	FVTELLQLEAGANR|B7G5Z2	NA	1	NA	FVTELLQLEAGANR	0.066017	0.0584464	0.100051	0.115138	0.0839848	0.0525507	0.0583562	0.066127	File: JL_PT_21b.wiff, Sample: JL_PT_21b (sample number 1), Elution: 102.527 min, Period: 1, Cycle(s): 3858 (Experiment 2)	FVTELLQLEAGANR%iTRAQ_8plex_Nterm:::::::::::::::%sample_31%cmpd_625
13.3882.2	B7FS46	ILNALEVEVVAGAER	56	NA	ILNALEVEVVAGAER|B7FS46	NA	1	NA	ILNALEVEVVAGAER	0.123174	0.0889374	0.0955844	0.126747	0.100822	0.0655465	0.0932116	0.102879	File: JL_PT_21b.wiff, Sample: JL_PT_21b (sample number 1), Elution: 102.986 min, Period: 1, Cycle(s): 3882 (Experiment 2)	ILNALEVEVVAGAER%iTRAQ_8plex_Nterm::::::::::::::::%sample_31%cmpd_626
13.3887.2	B7FXS9	TYPFDPTVESVQVALR	72	NA	TYPFDPTVESVQVALR|B7FXS9	NA	1	NA	TYPFDPTVESVQVALR	0.237491	0.228306	0.215619	0.231235	0.207189	0.325083	0.250024	0.198514	File: JL_PT_21b.wiff, Sample: JL_PT_21b (sample number 1), Elution: 103.174 min, Period: 1, Cycle(s): 3887 (Experiment 2)	TYPFDPTVESVQVALR%iTRAQ_8plex_Nterm:::::::::::::::::%sample_31%cmpd_628
13.3911.2	B7GAB0	QVVGELFGVIDGMSR	4	NA	QVVGELFGVIDGMSR|B7GAB0	NA	1	NA	QVVGELFGVIDGMSR	0.0748315	0.0671448	0.0955844	0.0977235	0.106396	0.0655465	0.0627465	0.106555	File: JL_PT_21b.wiff, Sample: JL_PT_21b (sample number 1), Elution: 103.633 min, Period: 1, Cycle(s): 3911 (Experiment 2)	QVVGELFGVIDGMSR%iTRAQ_8plex_Nterm::::::::::::::::%sample_31%cmpd_629
13.3935.2	B7FXS9	TYPFDPTVESVQVALR	72	NA	TYPFDPTVESVQVALR|B7FXS9	NA	1	NA	TYPFDPTVESVQVALR	0.237491	0.219607	0.215619	0.208015	0.257586	0.0979705	0.210865	0.216891	File: JL_PT_21b.wiff, Sample: JL_PT_21b (sample number 1), Elution: 104.195 min, Period: 1, Cycle(s): 3935 (Experiment 2)	TYPFDPTVESVQVALR%iTRAQ_8plex_Nterm:::::::::::::::::%sample_31%cmpd_631
13.3988.2	B7FXS9	TYPFDPTVESVQVALR	72	NA	TYPFDPTVESVQVALR|B7FXS9	NA	1	NA	TYPFDPTVESVQVALR	0.184693	0.110731	0.0955844	0.266064	0.26316	0.110967	0.202173	0.176462	File: JL_PT_21b.wiff, Sample: JL_PT_21b (sample number 1), Elution: 105.198 min, Period: 1, Cycle(s): 3988 (Experiment 2)	TYPFDPTVESVQVALR%iTRAQ_8plex_Nterm:::::::::::::::::%sample_31%cmpd_633
13.3990.2	B7FZE1	GSDLIEGVFNLCTK	25	NA	GSDLIEGVFNLCTK|B7FZE1	NA	1	NA	GSDLIEGVFNLCTK	0.0968219	0.189114	0.131129	0.283479	0.363839	0.409363	0.215167	0.154409	File: JL_PT_21b.wiff, Sample: JL_PT_21b (sample number 1), Elution: 105.334 min, Period: 1, Cycle(s): 3990 (Experiment 2)	GSDLIEGVFNLCTK%iTRAQ_8plex_Nterm::::::::::::MMTS::iTRAQ_8plex_K:%sample_31%cmpd_634
13.4017.2	B7FXY3	IALEPPVPVEAVAQAAVAGALGK	3	NA	IALEPPVPVEAVAQAAVAGALGK|B7FXY3	NA	1	NA	NA	0.28138	0.141223	0.229018	0.399577	0.207189	0.214809	0.297964	0.283049	File: JL_PT_21b.wiff, Sample: JL_PT_21b (sample number 1), Elution: 106.1 min, Period: 1, Cycle(s): 4017 (Experiment 2)	IALEPPVPVEAVAQAAVAGALGK%iTRAQ_8plex_Nterm:::::::::::::::::::::::iTRAQ_8plex_K:%sample_31%cmpd_640
13.4032.2	B7FXS9	TYPFDPTVESVQVALR	72	NA	TYPFDPTVESVQVALR|B7FXS9	NA	1	NA	TYPFDPTVESVQVALR	0.140804	0.0715399	0.157834	0.23704	0.26316	0.292523	0.202173	0.176462	File: JL_PT_21b.wiff, Sample: JL_PT_21b (sample number 1), Elution: 106.458 min, Period: 1, Cycle(s): 4032 (Experiment 2)	TYPFDPTVESVQVALR%iTRAQ_8plex_Nterm:::::::::::::::::%sample_31%cmpd_642
13.4054.2	A0T0B2	MPAFFETFPVILVDKDGIIR	18	NA	MPAFFETFPVILVDKDGIIR|A0T0B2	NA	1	NA	MPAFFETFPVILVDKDGIIR	1.37149	1.10409	1.00711	0.428602	0.397514	0.402798	1.41744	2.59572	File: JL_PT_21b.wiff, Sample: JL_PT_21b (sample number 1), Elution: 106.883 to 106.968 min, Period: 1, Cycle(s): 4054, 4056 (Experiment 2)	MPAFFETFPVILVDKDGIIR%iTRAQ_8plex_Nterm:::::::::::::::iTRAQ_8plex_K::::::%sample_31%cmpd_643
13.4082.2	B7FXS9	TYPFDPTVESVQVALR	72	NA	TYPFDPTVESVQVALR|B7FXS9	NA	1	NA	TYPFDPTVESVQVALR	0.0704706	0.0933327	0.0911181	0.138357	0.201615	0.162821	0.128068	0.0918536	File: JL_PT_21b.wiff, Sample: JL_PT_21b (sample number 1), Elution: 107.461 min, Period: 1, Cycle(s): 4082 (Experiment 2)	TYPFDPTVESVQVALR%iTRAQ_8plex_Nterm:::::::::::::::::%sample_31%cmpd_644
13.4135.2	B7FXS9	TYPFDPTVESVQVALR	72	NA	TYPFDPTVESVQVALR|B7FXS9	NA	1	NA	TYPFDPTVESVQVALR	0.105637	0.123825	0.0955844	0.260259	0.195925	0.162821	0.132459	0.154409	File: JL_PT_21b.wiff, Sample: JL_PT_21b (sample number 1), Elution: 108.465 min, Period: 1, Cycle(s): 4135 (Experiment 2)	TYPFDPTVESVQVALR%iTRAQ_8plex_Nterm:::::::::::::::::%sample_31%cmpd_646
13.4145.2	B7S487	IAENVLGLIGQTPLVQLNR	12	NA	IAENVLGLIGQTPLVQLNR|B7S487	NA	1	NA	IAENVLGLIGQTPLVQLNR	0.21986	0.102032	0.122289	0.266064	0.330279	0.175818	0.149843	0.172786	File: JL_PT_21b.wiff, Sample: JL_PT_21b (sample number 1), Elution: 108.686 min, Period: 1, Cycle(s): 4145 (Experiment 2)	IAENVLGLIGQTPLVQLNR%iTRAQ_8plex_Nterm::::::::::::::::::::%sample_31%cmpd_647
13.4164.2	B7G959	VISLGIGDTTQPIPEYILSGLVGGASK	12	NA	VISLGIGDTTQPIPEYILSGLVGGASK|B7G959	NA	1	VISLGIGDTTQPIPEYILSGLVGGASK	VISLGIGDTTQPIPEYILSGLVGGASK	4.83509	4.99906	4.94682	3.58019	4.46671	3.39938	4.28366	3.73563	File: JL_PT_21b.wiff, Sample: JL_PT_21b (sample number 1), Elution: 109.061 to 109.197 min, Period: 1, Cycle(s): 4164, 4169 (Experiment 2)	VISLGIGDTTQPIPEYILSGLVGGASK%iTRAQ_8plex_Nterm:::::::::::::::::::::::::::iTRAQ_8plex_K:%sample_31%cmpd_648
13.4177.2	B7FXS9	TYPFDPTVESVQVALR	72	NA	TYPFDPTVESVQVALR|B7FXS9	NA	1	NA	TYPFDPTVESVQVALR	0.0528421	0.0845422	0.0733462	0.149967	0.123233	0.136961	0.114986	0.0587768	File: JL_PT_21b.wiff, Sample: JL_PT_21b (sample number 1), Elution: 109.486 min, Period: 1, Cycle(s): 4177 (Experiment 2)	TYPFDPTVESVQVALR%iTRAQ_8plex_Nterm:::::::::::::::::%sample_31%cmpd_651
13.4181.2	B5Y3K6	DIGTAAATILTQTTEGLQPFLTK	8	NA	DIGTAAATILTQTTEGLQPFLTK|B5Y3K6	NA	1	NA	DIGTAAATILTQTTEGLQPFLTK	0.369346	0.202209	0.491329	0.776776	0.834138	0.571492	0.45917	0.352957	File: JL_PT_21b.wiff, Sample: JL_PT_21b (sample number 1), Elution: 109.605 min, Period: 1, Cycle(s): 4181 (Experiment 2)	DIGTAAATILTQTTEGLQPFLTK%iTRAQ_8plex_Nterm:::::::::::::::::::::::iTRAQ_8plex_K:%sample_31%cmpd_652
13.4200.2	B7FT02	YQTVLLDMDGVLAEVSR	2	NA	YQTVLLDMDGVLAEVSR|B7FT02	NA	1	NA	YQTVLLDMDGVLAEVSR	0.197869	0.163017	0.153368	0.231235	0.279882	0.149824	0.145542	0.143383	File: JL_PT_21b.wiff, Sample: JL_PT_21b (sample number 1), Elution: 109.98 to 110.15 min, Period: 1, Cycle(s): 4200, 4207 (Experiment 2)	YQTVLLDMDGVLAEVSR%iTRAQ_8plex_Nterm::::::::::::::::::%sample_31%cmpd_653
13.4224.2	B7FXS9	TYPFDPTVESVQVALR	72	NA	TYPFDPTVESVQVALR|B7FXS9	NA	1	NA	TYPFDPTVESVQVALR	0.0923681	0.106335	0.131129	0.196405	0.190351	0.143392	0.0845199	0.0808278	File: JL_PT_21b.wiff, Sample: JL_PT_21b (sample number 1), Elution: 110.49 min, Period: 1, Cycle(s): 4224 (Experiment 2)	TYPFDPTVESVQVALR%iTRAQ_8plex_Nterm:::::::::::::::::%sample_31%cmpd_654
13.4228.2	B7G0T6	NTAEETAFAICENINPFAMK	33	NA	NTAEETAFAICENINPFAMK|B7G0T6	NA	1	NTAEETAFAICENINPFAMK	NTAEETAFAICENINPFAMK	0.909944	0.973418	0.655844	0.335723	0.251896	0.324949	0.393755	0.393386	File: JL_PT_21b.wiff, Sample: JL_PT_21b (sample number 1), Elution: 110.61 to 110.797 min, Period: 1, Cycle(s): 4228, 4236 (Experiment 2)	NTAEETAFAICENINPFAMK%iTRAQ_8plex_Nterm:::::::::::MMTS:::::::::iTRAQ_8plex_K:%sample_31%cmpd_655
13.4274.2	B7FXS9	TYPFDPTVESVQVALR	72	NA	TYPFDPTVESVQVALR|B7FXS9	NA	1	NA	TYPFDPTVESVQVALR	0.114359	0.128129	0.100051	0.144162	0.184778	0.201812	0.154233	0.102879	File: JL_PT_21b.wiff, Sample: JL_PT_21b (sample number 1), Elution: 111.494 min, Period: 1, Cycle(s): 4274 (Experiment 2)	TYPFDPTVESVQVALR%iTRAQ_8plex_Nterm:::::::::::::::::%sample_31%cmpd_656
13.4275.2	B7FSI8	GIPSLVLLDDLGNVITTDAR	1	NA	GIPSLVLLDDLGNVITTDAR|B7FSI8	NA	1	NA	GIPSLVLLDDLGNVITTDAR	0.180332	0.123825	0.220085	0.103528	0.111969	0.136961	0.189091	0.183813	File: JL_PT_21b.wiff, Sample: JL_PT_21b (sample number 1), Elution: 111.562 min, Period: 1, Cycle(s): 4275 (Experiment 2)	GIPSLVLLDDLGNVITTDAR%iTRAQ_8plex_Nterm:::::::::::::::::::::%sample_31%cmpd_657
13.4276.2	B7GE46	YEDVAEVLIQEGLAVTQR	17	NA	YEDVAEVLIQEGLAVTQR|B7GE46	NA	1	NA	YEDVAEVLIQEGLAVTQR	0.0704706	0.141223	0.113357	0.155771	0.128807	0.0979705	0.114986	0.0771526	File: JL_PT_21b.wiff, Sample: JL_PT_21b (sample number 1), Elution: 111.63 min, Period: 1, Cycle(s): 4276 (Experiment 2)	YEDVAEVLIQEGLAVTQR%iTRAQ_8plex_Nterm:::::::::::::::::::%sample_31%cmpd_658
13.4324.2	B7FXS9	TYPFDPTVESVQVALR	72	NA	TYPFDPTVESVQVALR|B7FXS9	NA	1	NA	TYPFDPTVESVQVALR	0.175878	0.141223	0.211152	0.219625	0.29672	0.266663	0.219557	0.213216	File: JL_PT_21b.wiff, Sample: JL_PT_21b (sample number 1), Elution: 112.498 min, Period: 1, Cycle(s): 4324 (Experiment 2)	TYPFDPTVESVQVALR%iTRAQ_8plex_Nterm:::::::::::::::::%sample_31%cmpd_659
13.4380.2	B7FXS9	TYPFDPTVESVQVALR	72	NA	TYPFDPTVESVQVALR|B7FXS9	NA	1	NA	TYPFDPTVESVQVALR	0.0704706	0.0845422	0.117823	0.155771	0.235175	0.136961	0.0889106	0.0845031	File: JL_PT_21b.wiff, Sample: JL_PT_21b (sample number 1), Elution: 113.502 min, Period: 1, Cycle(s): 4380 (Experiment 2)	TYPFDPTVESVQVALR%iTRAQ_8plex_Nterm:::::::::::::::::%sample_31%cmpd_660
13.4436.2	B7FXS9	TYPFDPTVESVQVALR	72	NA	TYPFDPTVESVQVALR|B7FXS9	NA	1	NA	TYPFDPTVESVQVALR	0.127535	0.0933327	0.0733462	0.149967	0.117659	0.0721115	0.0845199	0.113905	File: JL_PT_21b.wiff, Sample: JL_PT_21b (sample number 1), Elution: 114.506 min, Period: 1, Cycle(s): 4436 (Experiment 2)	TYPFDPTVESVQVALR%iTRAQ_8plex_Nterm:::::::::::::::::%sample_31%cmpd_661
13.4489.2	B7FXS9	TYPFDPTVESVQVALR	72	NA	TYPFDPTVESVQVALR|B7FXS9	NA	1	NA	TYPFDPTVESVQVALR	0.0704706	0.0758435	0.10889	0.184796	0.0952482	0.143392	0.101993	0.11023	File: JL_PT_21b.wiff, Sample: JL_PT_21b (sample number 1), Elution: 115.51 min, Period: 1, Cycle(s): 4489 (Experiment 2)	TYPFDPTVESVQVALR%iTRAQ_8plex_Nterm:::::::::::::::::%sample_31%cmpd_663
13.4542.2	B7FXS9	TYPFDPTVESVQVALR	72	NA	TYPFDPTVESVQVALR|B7FXS9	NA	1	NA	TYPFDPTVESVQVALR	0.0791924	0.0410504	0.0778124	0.120943	0.0784111	0.0979705	0.0845199	0.0881783	File: JL_PT_21b.wiff, Sample: JL_PT_21b (sample number 1), Elution: 116.513 min, Period: 1, Cycle(s): 4542 (Experiment 2)	TYPFDPTVESVQVALR%iTRAQ_8plex_Nterm:::::::::::::::::%sample_31%cmpd_665
13.4595.2	B7FXS9	TYPFDPTVESVQVALR	72	NA	TYPFDPTVESVQVALR|B7FXS9	NA	1	NA	TYPFDPTVESVQVALR	0.0572027	0.11943	0.0778124	0.132552	0.151218	0.0721115	0.0889106	0.0624519	File: JL_PT_21b.wiff, Sample: JL_PT_21b (sample number 1), Elution: 117.517 min, Period: 1, Cycle(s): 4595 (Experiment 2)	TYPFDPTVESVQVALR%iTRAQ_8plex_Nterm:::::::::::::::::%sample_31%cmpd_667
13.4651.2	B7FXS9	TYPFDPTVESVQVALR	72	NA	TYPFDPTVESVQVALR|B7FXS9	NA	1	NA	NA	0.0880071	0.110731	0.162301	0.266064	0.139955	0.175818	0.180399	0.0918536	File: JL_PT_21b.wiff, Sample: JL_PT_21b (sample number 1), Elution: 118.52 min, Period: 1, Cycle(s): 4651 (Experiment 2)	TYPFDPTVESVQVALR%iTRAQ_8plex_Nterm:::::::::::::::::%sample_31%cmpd_668
13.4691.2	B5Y3R0	QAAPCVLFFDELDSIAQQR	23	NA	QAAPCVLFFDELDSIAQQR|B5Y3R0	NA	1	NA	QAAPCVLFFDELDSIAQQR	0.15398	0.149922	0.153368	0.283479	0.229601	0.22124	0.162925	0.143308	File: JL_PT_21b.wiff, Sample: JL_PT_21b (sample number 1), Elution: 119.252 min, Period: 1, Cycle(s): 4691 (Experiment 2)	QAAPCVLFFDELDSIAQQR%iTRAQ_8plex_Nterm:::::MMTS:::::::::::::::%sample_31%cmpd_669
13.4715.2	B7FXS9	TYPFDPTVESVQVALR	72	NA	TYPFDPTVESVQVALR|B7FXS9	NA	1	NA	TYPFDPTVESVQVALR	0.066017	0.0366561	0.0644139	0.0745049	0.0448549	0.0721115	0.0409747	0.066127	File: JL_PT_21b.wiff, Sample: JL_PT_21b (sample number 1), Elution: 119.711 min, Period: 1, Cycle(s): 4715 (Experiment 2)	TYPFDPTVESVQVALR%iTRAQ_8plex_Nterm:::::::::::::::::%sample_31%cmpd_670
13.4778.2	B7FXS9	TYPFDPTVESVQVALR	72	NA	TYPFDPTVESVQVALR|B7FXS9	NA	1	NA	TYPFDPTVESVQVALR	0.0616562	0.0366561	0.0778124	0.0628959	0.100822	0.110967	0.080219	0.0624519	File: JL_PT_21b.wiff, Sample: JL_PT_21b (sample number 1), Elution: 120.833 min, Period: 1, Cycle(s): 4778 (Experiment 2)	TYPFDPTVESVQVALR%iTRAQ_8plex_Nterm:::::::::::::::::%sample_31%cmpd_671
13.5791.2	B7FXS9	TYPFDPTVESVQVALR	72	NA	TYPFDPTVESVQVALR|B7FXS9	NA	1	NA	TYPFDPTVESVQVALR	0.0572027	0.0715399	0.0333398	0.126747	0.117659	0.110967	0.0976022	0.066127	File: JL_PT_21b.wiff, Sample: JL_PT_21b (sample number 1), Elution: 139.037 min, Period: 1, Cycle(s): 5791 (Experiment 2)	TYPFDPTVESVQVALR%iTRAQ_8plex_Nterm:::::::::::::::::%sample_31%cmpd_690
13.5801.2	B7FS46	ILNALEVEVVAGAER	56	NA	ILNALEVEVVAGAER|B7FS46	NA	1	NA	ILNALEVEVVAGAER	0.0572027	0.0497482	0.0600409	0.0919188	0.067264	0.0655465	0.0627465	0.0771526	File: JL_PT_21b.wiff, Sample: JL_PT_21b (sample number 1), Elution: 139.31 min, Period: 1, Cycle(s): 5801 (Experiment 2)	ILNALEVEVVAGAER%iTRAQ_8plex_Nterm::::::::::::::::%sample_31%cmpd_692
14.2678.2	B5Y4T9	FNYK	1	NA	FNYK|B5Y4T9	NA	1	NA	NA	0.0440283	0.0540515	0.0600409	0.0919188	0.0896745	0.110967	0.0453647	0.066127	File: JL_PT_c18_22a.wiff, Sample: JL_PT_c18_22a (sample number 1), Elution: 46.502 min, Period: 1, Cycle(s): 2678 (Experiment 2)	FNYK%iTRAQ_8plex_Nterm:::::%sample_41%cmpd_19
14.2717.2	B7GAV8	NGDILP	1	NA	NGDILP|B7GAV8	NA	1	NA	NA	0.039668	0.0366561	0.037805	0.0745049	0.0616906	0.0525507	0.0409747	0.0551018	File: JL_PT_c18_22a.wiff, Sample: JL_PT_c18_22a (sample number 1), Elution: 47.421 min, Period: 1, Cycle(s): 2717 (Experiment 2)	NGDILP%iTRAQ_8plex_Nterm:::::::%sample_41%cmpd_25
14.2773.3	B7GDK7	SLGGAYAM	2	NA	SLGGAYAM|B7GDK7	NA	1	SLGGAYAM	SLGGAYAM	0.0791924	0.0715399	0.0955844	0.271869	0.229601	0.182383	0.0889106	0.0808278	File: JL_PT_c18_22a.wiff, Sample: JL_PT_c18_22a (sample number 1), Elution: 50.62 min, Period: 1, Cycle(s): 2773 (Experiment 3)	SLGGAYAM%iTRAQ_8plex_Nterm::::::::Oxidation_M:%sample_41%cmpd_62
14.2791.2	B7GDK7	SLGGAYAM	2	NA	SLGGAYAM|B7GDK7	NA	1	NA	SLGGAYAM	0.105637	0.0758435	0.0733462	0.138357	0.179204	0.162821	0.0583562	0.0587768	File: JL_PT_c18_22a.wiff, Sample: JL_PT_c18_22a (sample number 1), Elution: 51.539 min, Period: 1, Cycle(s): 2791 (Experiment 2)	SLGGAYAM%iTRAQ_8plex_Nterm::::::::Oxidation_M:%sample_41%cmpd_76
14.2848.2	B7FR80	AVDASVYE	6	NA	AVDASVYE|B7FR80	NA	1	AVDASVYE	NA	0.189147	0.128129	0.104517	0.358943	0.386251	0.292523	0.210776	0.187488	File: JL_PT_c18_22a.wiff, Sample: JL_PT_c18_22a (sample number 1), Elution: 56.339 min, Period: 1, Cycle(s): 2848 (Experiment 2)	AVDASVYE%iTRAQ_8plex_Nterm:::::::::%sample_41%cmpd_144
14.2879.3	B7G8F2	IAADGLE	3	NA	IAADGLE|B7G8F2	NA	1	IAADGLE	IAADGLE	0.101183	0.0976363	0.157834	0.0803095	0.067264	0.0591155	0.0976022	0.132282	File: JL_PT_c18_22a.wiff, Sample: JL_PT_c18_22a (sample number 1), Elution: 60.134 min, Period: 1, Cycle(s): 2879 (Experiment 3)	IAADGLE%iTRAQ_8plex_Nterm::::::::%sample_41%cmpd_197
14.2884.3	B7G150	MTPAEIFSR	22	NA	MTPAEIFSR|B7G150	NA	1	MTPAEIFSR	NA	0.562721	0.616108	0.673617	0.614359	0.789314	0.577924	0.607292	0.67647	File: JL_PT_c18_22a.wiff, Sample: JL_PT_c18_22a (sample number 1), Elution: 60.73 min, Period: 1, Cycle(s): 2884 (Experiment 3)	MTPAEIFSR%iTRAQ_8plex_Nterm:Oxidation_M:::::::::%sample_41%cmpd_206
14.2889.3	B7FS83	GAGTAGFQV	1	NA	GAGTAGFQV|B7FS83	NA	1	GAGTAGFQV	NA	0.202323	0.18481	0.251257	0.393772	0.358265	0.299089	0.180399	0.180137	File: JL_PT_c18_22a.wiff, Sample: JL_PT_c18_22a (sample number 1), Elution: 61.325 min, Period: 1, Cycle(s): 2889 (Experiment 3)	GAGTAGFQV%iTRAQ_8plex_Nterm::::::::::%sample_41%cmpd_214
14.2897.2	B7FRV4	MDVIR	1	NA	MDVIR|B7FRV4	NA	1	NA	NA	0.360531	0.454944	0.424612	0.393772	0.492619	0.487212	0.406838	0.352957	File: JL_PT_c18_22a.wiff, Sample: JL_PT_c18_22a (sample number 1), Elution: 62.176 to 62.755 min, Period: 1, Cycle(s): 2897 (Experiment 2), 2901 (Experiment 3)	MDVIR%iTRAQ_8plex_Nterm:Oxidation_M:::::%sample_41%cmpd_237
14.2898.2	B7GE51	FLMTDGSR	20	NA	FLMTDGSR|B7GE51	NA	1	NA	NA	0.325363	0.306782	0.313508	0.602749	0.800462	0.441789	0.341514	0.34193	File: JL_PT_c18_22a.wiff, Sample: JL_PT_c18_22a (sample number 1), Elution: 62.295 min, Period: 1, Cycle(s): 2898 (Experiment 2)	FLMTDGSR%iTRAQ_8plex_Nterm:::::::::%sample_41%cmpd_231
14.2899.2	B7FW76	AFLIR	2	NA	AFLIR|B7FW76	NA	1	NA	NA	0.193508	0.206604	0.175607	0.231235	0.319131	0.182383	0.149843	0.180137	File: JL_PT_c18_22a.wiff, Sample: JL_PT_c18_22a (sample number 1), Elution: 62.415 min, Period: 1, Cycle(s): 2899 (Experiment 2)	AFLIR%iTRAQ_8plex_Nterm::::::%sample_41%cmpd_233
14.2913.2	B5Y3H6	MGGMGLIR	3	NA	MGGMGLIR|B5Y3H6	NA	1	MGGMGLIR	MGGMGLIR	1.12977	0.925435	0.704789	0.411187	0.470208	0.448221	0.433004	0.466895	File: JL_PT_c18_22a.wiff, Sample: JL_PT_c18_22a (sample number 1), Elution: 64.083 min, Period: 1, Cycle(s): 2913 (Experiment 2)	MGGMGLIR%iTRAQ_8plex_Nterm:::::::::%sample_41%cmpd_254
14.2933.3	B5Y3D6	FVAAPAFR	4	NA	FVAAPAFR|B5Y3D6	NA	1	FVAAPAFR	FVAAPAFR	0.444042	0.41566	0.504636	0.509871	0.515031	0.325083	0.450478	0.426465	File: JL_PT_c18_22a.wiff, Sample: JL_PT_c18_22a (sample number 1), Elution: 66.567 min, Period: 1, Cycle(s): 2933 (Experiment 3)	FVAAPAFR%iTRAQ_8plex_Nterm:::::::::%sample_41%cmpd_288
14.2934.2	B7GDN1	LYTGSILR	13	NA	LYTGSILR|B7GDN1	NA	1	NA	LYTGSILR	0.975918	1.01261	1.03382	0.602749	0.453486	0.513072	1.1039	0.716975	File: JL_PT_c18_22a.wiff, Sample: JL_PT_c18_22a (sample number 1), Elution: 66.584 min, Period: 1, Cycle(s): 2934 (Experiment 2)	LYTGSILR%iTRAQ_8plex_Nterm:::::::::%sample_41%cmpd_290
14.2936.3	B7G133	FGTILR	2	NA	FGTILR|B7G133	NA	1	FGTILR	FGTILR	0.369346	0.315481	0.322348	0.370553	0.397514	0.292523	0.271799	0.29775	File: JL_PT_c18_22a.wiff, Sample: JL_PT_c18_22a (sample number 1), Elution: 66.925 min, Period: 1, Cycle(s): 2936 (Experiment 3)	FGTILR%iTRAQ_8plex_Nterm:::::::%sample_41%cmpd_293
14.2937.2	B7FYK5	VLADAGVE	4	NA	VLADAGVE|B7FYK5	NA	1	VLADAGVE	VLADAGVE	0.250667	0.302387	0.317882	0.132552	0.190351	0.104536	0.141151	0.165436	File: JL_PT_c18_22a.wiff, Sample: JL_PT_c18_22a (sample number 1), Elution: 66.942 min, Period: 1, Cycle(s): 2937 (Experiment 2)	VLADAGVE%iTRAQ_8plex_Nterm:::::::::%sample_41%cmpd_296
14.2942.3	B7G2T6	FGTAVWAR	1	NA	FGTAVWAR|B7G2T6	NA	1	NA	NA	1.20892	1.21306	1.24281	1.03219	1.10842	0.66877	1.14306	0.922874	File: JL_PT_c18_22a.wiff, Sample: JL_PT_c18_22a (sample number 1), Elution: 67.639 min, Period: 1, Cycle(s): 2942 (Experiment 3)	FGTAVWAR%iTRAQ_8plex_Nterm:::::::::%sample_41%cmpd_301
14.2943.3	B7G1X4	MLGAGLVDAR	23	NA	MLGAGLVDAR|B7G1X4	NA	1	MLGAGLVDAR	MLGAGLVDAR	1.64847	1.34373	1.01605	0.486651	0.694093	0.480647	1.01671	1.49647	File: JL_PT_c18_22a.wiff, Sample: JL_PT_c18_22a (sample number 1), Elution: 67.759 min, Period: 1, Cycle(s): 2943 (Experiment 3)	MLGAGLVDAR%iTRAQ_8plex_Nterm:::::::::::%sample_41%cmpd_302
14.2962.2	B7G442	AAFGLLPGR	1	NA	AAFGLLPGR|B7G442	NA	1	AAFGLLPGR	AAFGLLPGR	2.1847	1.68355	2.19445	2.39623	3.37526	1.6871	2.02732	1.48177	File: JL_PT_c18_22a.wiff, Sample: JL_PT_c18_22a (sample number 1), Elution: 69.665 min, Period: 1, Cycle(s): 2962 (Experiment 2)	AAFGLLPGR%iTRAQ_8plex_Nterm::::::::::%sample_41%cmpd_329
14.2963.2	B5Y4X4	LVTPLTLQR	15	NA	LVTPLTLQR|B5Y4X4	NA	1	NA	LVTPLTLQR	1.92971	1.28275	1.63409	0.88707	0.548591	0.616915	1.64836	1.77963	File: JL_PT_c18_22a.wiff, Sample: JL_PT_c18_22a (sample number 1), Elution: 69.733 min, Period: 1, Cycle(s): 2963 (Experiment 2)	LVTPLTLQR%iTRAQ_8plex_Nterm::::::::::%sample_41%cmpd_330
14.2966.2	B7G150	MTPAEIFSR	22	NA	MTPAEIFSR|B7G150	NA	1	MTPAEIFSR	MTPAEIFSR	1.71435	2.34149	2.32779	2.51813	2.58609	2.65358	2.01863	2.2245	File: JL_PT_c18_22a.wiff, Sample: JL_PT_c18_22a (sample number 1), Elution: 70.09 min, Period: 1, Cycle(s): 2966 (Experiment 2)	MTPAEIFSR%iTRAQ_8plex_Nterm::::::::::%sample_41%cmpd_336
14.2970.2	B7FSL4	ALVLLNR	3	NA	ALVLLNR|B7FSL4	NA	1	ALVLLNR	ALVLLNR	0.597889	0.555122	0.491329	0.480846	0.403088	0.253666	0.23264	0.643391	File: JL_PT_c18_22a.wiff, Sample: JL_PT_c18_22a (sample number 1), Elution: 70.567 min, Period: 1, Cycle(s): 2970 (Experiment 2)	ALVLLNR%iTRAQ_8plex_Nterm::::::::%sample_41%cmpd_343
14.2971.2	A0T0B5	IGGVMIMGDR	16	NA	IGGVMIMGDR|A0T0B5	NA	1	IGGVMIMGDR	IGGVMIMGDR	2.6198	3.47862	3.44395	1.06702	1.04119	1.09687	2.07087	2.11049	File: JL_PT_c18_22a.wiff, Sample: JL_PT_c18_22a (sample number 1), Elution: 70.686 min, Period: 1, Cycle(s): 2971 (Experiment 2)	IGGVMIMGDR%iTRAQ_8plex_Nterm:::::::::::%sample_41%cmpd_345
14.2972.2	B7G4Z7	FAILDR	7	NA	FAILDR|B7G4Z7	NA	1	NA	NA	0.439681	0.263194	0.295643	0.306698	0.195925	0.227672	0.258806	0.34193	File: JL_PT_c18_22a.wiff, Sample: JL_PT_c18_22a (sample number 1), Elution: 70.805 min, Period: 1, Cycle(s): 2972 (Experiment 2)	FAILDR%iTRAQ_8plex_Nterm:::::::%sample_41%cmpd_347
14.2972.3	B7FRM6	LLDDLSR	20	NA	LLDDLSR|B7FRM6	NA	1	NA	NA	0.514377	0.459247	0.46025	0.480846	0.548591	0.519638	0.219557	0.34193	File: JL_PT_c18_22a.wiff, Sample: JL_PT_c18_22a (sample number 1), Elution: 70.907 min, Period: 1, Cycle(s): 2972 (Experiment 3)	LLDDLSR%iTRAQ_8plex_Nterm::::::::%sample_41%cmpd_346
14.2973.3	B7FP19	EILDGYLR	26	NA	EILDGYLR|B7FP19	NA	1	EILDGYLR	EILDGYLR	1.66164	1.83611	2.03878	0.788386	0.537443	0.636344	1.43492	1.88621	File: JL_PT_c18_22a.wiff, Sample: JL_PT_c18_22a (sample number 1), Elution: 71.026 min, Period: 1, Cycle(s): 2973 (Experiment 3)	EILDGYLR%iTRAQ_8plex_Nterm:::::::::%sample_41%cmpd_348
14.2975.2	B7FQQ4	VVIVLAGR	11	NA	VVIVLAGR|B7FQQ4	NA	1	VVIVLAGR	VVIVLAGR	0.888046	0.820861	0.793747	0.266064	0.246322	0.123964	0.402537	0.54783	File: JL_PT_c18_22a.wiff, Sample: JL_PT_c18_22a (sample number 1), Elution: 71.162 min, Period: 1, Cycle(s): 2975 (Experiment 2)	VVIVLAGR%iTRAQ_8plex_Nterm:::::::::%sample_41%cmpd_350
14.2976.2	B7G4A0	LGIYDTTSSTWK	15	NA	LGIYDTTSSTWK|B7G4A0	NA	1	LGIYDTTSSTWK	LGIYDTTSSTWK	2.67696	1.94499	1.85649	1.95518	2.13275	1.69353	1.99246	3.07023	File: JL_PT_c18_22a.wiff, Sample: JL_PT_c18_22a (sample number 1), Elution: 71.281 min, Period: 1, Cycle(s): 2976 (Experiment 2)	LGIYDTTSSTWK%iTRAQ_8plex_Nterm::::::::::::iTRAQ_8plex_K:%sample_41%cmpd_352
14.2980.3	B7FZ17	IICNDLR	2	NA	IICNDLR|B7FZ17	NA	1	IICNDLR	NA	0.321002	0.511534	0.420145	1.18893	1.36029	1.10987	0.472252	0.411764	File: JL_PT_c18_22a.wiff, Sample: JL_PT_c18_22a (sample number 1), Elution: 71.86 min, Period: 1, Cycle(s): 2980 (Experiment 3)	IICNDLR%iTRAQ_8plex_Nterm:::MMTS:::::%sample_41%cmpd_359
14.2981.3	B7FPB9	MTLPFFSNAR	13	NA	MTLPFFSNAR|B7FPB9	NA	1	MTLPFFSNAR	MTLPFFSNAR	0.0836461	0.115034	0.0866518	0.155771	0.0784111	0.0979705	0.0976022	0.0918536	File: JL_PT_c18_22a.wiff, Sample: JL_PT_c18_22a (sample number 1), Elution: 71.979 min, Period: 1, Cycle(s): 2981 (Experiment 3)	MTLPFFSNAR%iTRAQ_8plex_Nterm:Oxidation_M::::::::::%sample_41%cmpd_361
14.2982.3	B7GBX2	NIEILGLR	7	NA	NIEILGLR|B7GBX2	NA	1	NA	NIEILGLR	0.962742	0.921131	0.993807	0.799996	0.85086	0.999594	0.602901	0.639715	File: JL_PT_c18_22a.wiff, Sample: JL_PT_c18_22a (sample number 1), Elution: 72.098 min, Period: 1, Cycle(s): 2982 (Experiment 3)	NIEILGLR%iTRAQ_8plex_Nterm:::::::::%sample_41%cmpd_363
14.2985.3	B7FQ72	ALLYCSTK	60	NA	ALLYCSTK|B7FQ72	NA	1	ALLYCSTK	NA	0.786904	0.746872	0.718096	0.387967	0.408662	0.532501	0.855507	0.68022	File: JL_PT_c18_22a.wiff, Sample: JL_PT_c18_22a (sample number 1), Elution: 72.456 min, Period: 1, Cycle(s): 2985 (Experiment 3)	ALLYCSTK%iTRAQ_8plex_Nterm:::::MMTS:::iTRAQ_8plex_K:%sample_41%cmpd_368
14.2990.2	B7G8W9	VPVDVLAQSGATS	6	NA	VPVDVLAQSGATS|B7G8W9	NA	1	VPVDVLAQSGATS	NA	1.666	1.63566	1.91874	3.76607	3.0003	3.30866	2.06217	3.20622	File: JL_PT_c18_22a.wiff, Sample: JL_PT_c18_22a (sample number 1), Elution: 72.949 min, Period: 1, Cycle(s): 2990 (Experiment 2)	VPVDVLAQSGATS%iTRAQ_8plex_Nterm::::::::::::::%sample_41%cmpd_378
14.2990.3	B5Y5H1	FTIPALR	1	NA	FTIPALR|B5Y5H1	NA	1	FTIPALR	NA	0.197869	0.258891	0.335748	0.21382	0.246322	0.110967	0.223948	0.2904	File: JL_PT_c18_22a.wiff, Sample: JL_PT_c18_22a (sample number 1), Elution: 73.052 min, Period: 1, Cycle(s): 2990 (Experiment 3)	FTIPALR%iTRAQ_8plex_Nterm::::::::%sample_41%cmpd_377
14.2996.2	B7FP19	GIDTVLFER	26	NA	GIDTVLFER|B7FP19	NA	1	GIDTVLFER	GIDTVLFER	4.57147	5.75297	5.5028	2.11759	1.76324	2.07635	5.55574	6.22503	File: JL_PT_c18_22a.wiff, Sample: JL_PT_c18_22a (sample number 1), Elution: 72.694 to 73.613 min, Period: 1, Cycle(s): 2996 (Experiment 2), 2987 (Experiment 3)	GIDTVLFER%iTRAQ_8plex_Nterm::::::::::%sample_41%cmpd_387
14.2999.2	B7FPY8	IAGLEVLR	39	NA	IAGLEVLR|B7FPY8	NA	1	IAGLEVLR	IAGLEVLR	0.584713	0.68149	0.655844	0.718727	0.839712	0.532635	0.816349	0.753729	File: JL_PT_c18_22a.wiff, Sample: JL_PT_c18_22a (sample number 1), Elution: 73.971 min, Period: 1, Cycle(s): 2999 (Experiment 2)	IAGLEVLR%iTRAQ_8plex_Nterm:::::::::%sample_41%cmpd_392
14.3001.2	B7GEJ6	ALGGGVPIGAMMAR	7	NA	ALGGGVPIGAMMAR|B7GEJ6	NA	1	ALGGGVPIGAMMAR	ALGGGVPIGAMMAR	0.360531	0.35037	0.300109	0.364748	0.481472	0.428792	0.315438	0.117581	File: JL_PT_c18_22a.wiff, Sample: JL_PT_c18_22a (sample number 1), Elution: 74.209 min, Period: 1, Cycle(s): 3001 (Experiment 2)	ALGGGVPIGAMMAR%iTRAQ_8plex_Nterm:::::::::::::::%sample_41%cmpd_395
14.3002.3	B7FVX9	LVTEWVTR	18	NA	LVTEWVTR|B7FVX9	NA	1	NA	LVTEWVTR	1.81549	2.13674	2.4523	4.21886	4.50038	3.61993	2.24946	1.8127	File: JL_PT_c18_22a.wiff, Sample: JL_PT_c18_22a (sample number 1), Elution: 74.43 min, Period: 1, Cycle(s): 3002 (Experiment 3)	LVTEWVTR%iTRAQ_8plex_Nterm:::::::::%sample_41%cmpd_396
14.3003.3	B5Y4X4	VSLLCK	15	NA	VSLLCK|B5Y4X4	NA	1	NA	NA	0.391337	0.376467	0.104517	0.173186	0.111969	0.149958	0.258806	0.286724	File: JL_PT_c18_22a.wiff, Sample: JL_PT_c18_22a (sample number 1), Elution: 74.549 min, Period: 1, Cycle(s): 3003 (Experiment 3)	VSLLCK%iTRAQ_8plex_Nterm:::::MMTS:iTRAQ_8plex_K:%sample_41%cmpd_398
14.3004.3	B7FUT7	FYPFMSGK	7	NA	FYPFMSGK|B7FUT7	NA	1	FYPFMSGK	FYPFMSGK	0.501201	0.611805	0.562514	0.457626	0.447912	0.325083	0.568044	0.716975	File: JL_PT_c18_22a.wiff, Sample: JL_PT_c18_22a (sample number 1), Elution: 74.668 min, Period: 1, Cycle(s): 3004 (Experiment 3)	FYPFMSGK%iTRAQ_8plex_Nterm::::::::iTRAQ_8plex_K:%sample_41%cmpd_399
14.3007.3	A0T0L0	FLVFNK	2	NA	FLVFNK|A0T0L0	NA	1	NA	NA	0.307826	0.176111	0.197846	0.184796	0.218337	0.123964	0.241332	0.319803	File: JL_PT_c18_22a.wiff, Sample: JL_PT_c18_22a (sample number 1), Elution: 75.026 min, Period: 1, Cycle(s): 3007 (Experiment 3)	FLVFNK%iTRAQ_8plex_Nterm::::::iTRAQ_8plex_K:%sample_41%cmpd_403
14.3009.2	B7FQ72	AVAAGLNPLDLR	60	NA	AVAAGLNPLDLR|B7FQ72	NA	1	AVAAGLNPLDLR	AVAAGLNPLDLR	0.123174	0.141223	0.10889	0.550384	0.16794	0.0721115	0.128068	0.183813	File: JL_PT_c18_22a.wiff, Sample: JL_PT_c18_22a (sample number 1), Elution: 75.162 min, Period: 1, Cycle(s): 3009 (Experiment 2)	AVAAGLNPLDLR%iTRAQ_8plex_Nterm:::::::::::::%sample_41%cmpd_408
14.3015.3	A0T0C9	YLTYPFYAGGNR	17	NA	YLTYPFYAGGNR|A0T0C9	NA	1	YLTYPFYAGGNR	YLTYPFYAGGNR	0.575898	0.555122	0.513569	0.178991	0.419926	0.201812	0.563653	0.477921	File: JL_PT_c18_22a.wiff, Sample: JL_PT_c18_22a (sample number 1), Elution: 75.979 min, Period: 1, Cycle(s): 3015 (Experiment 3)	YLTYPFYAGGNR%iTRAQ_8plex_Nterm:::::::::::::%sample_41%cmpd_417
14.3017.2	B7GDH3	ECAELWPR	10	NA	ECAELWPR|B7GDH3	NA	1	ECAELWPR	ECAELWPR	2.40007	2.25001	2.31895	1.33405	1.00205	1.33685	2.00993	1.59578	File: JL_PT_c18_22a.wiff, Sample: JL_PT_c18_22a (sample number 1), Elution: 76.115 min, Period: 1, Cycle(s): 3017 (Experiment 2)	ECAELWPR%iTRAQ_8plex_Nterm::MMTS:::::::%sample_41%cmpd_422
14.3018.3	B7S404	YATLVPITDAEYR	19	NA	YATLVPITDAEYR|B7S404	NA	1	YATLVPITDAEYR	YATLVPITDAEYR	0.162702	0.241401	0.304576	0.20221	0.128807	0.182383	0.237031	0.227917	File: JL_PT_c18_22a.wiff, Sample: JL_PT_c18_22a (sample number 1), Elution: 76.336 min, Period: 1, Cycle(s): 3018 (Experiment 3)	YATLVPITDAEYR%iTRAQ_8plex_Nterm::::::::::::::%sample_41%cmpd_423
14.3019.3	B7FUK7	IEMGLYGSVVPK	7	NA	IEMGLYGSVVPK|B7FUK7	NA	1	IEMGLYGSVVPK	IEMGLYGSVVPK	0.857239	0.990817	0.967102	1.3979	0.554165	0.980165	0.729249	0.779457	File: JL_PT_c18_22a.wiff, Sample: JL_PT_c18_22a (sample number 1), Elution: 76.456 min, Period: 1, Cycle(s): 3019 (Experiment 3)	IEMGLYGSVVPK%iTRAQ_8plex_Nterm::::::::::::iTRAQ_8plex_K:%sample_41%cmpd_425
14.3021.2	B7GDJ7	GLLPNILR	1	NA	GLLPNILR|B7GDJ7	NA	1	NA	NA	0.962742	0.786064	1.0916	0.701312	0.78374	0.461218	0.999329	1.23544	File: JL_PT_c18_22a.wiff, Sample: JL_PT_c18_22a (sample number 1), Elution: 76.592 min, Period: 1, Cycle(s): 3021 (Experiment 2)	GLLPNILR%iTRAQ_8plex_Nterm:::::::::%sample_41%cmpd_430
14.3022.2	B7GE51	ELVAVMGLNR	20	NA	ELVAVMGLNR|B7GE51	NA	1	ELVAVMGLNR	ELVAVMGLNR	0.101183	0.0758435	0.0733462	0.0687004	0.0728376	0.0525507	0.0714379	0.0808278	File: JL_PT_c18_22a.wiff, Sample: JL_PT_c18_22a (sample number 1), Elution: 76.711 min, Period: 1, Cycle(s): 3022 (Experiment 2)	ELVAVMGLNR%iTRAQ_8plex_Nterm:::::::::::%sample_41%cmpd_432
14.3024.2	B7GCM8	ILGTEALLK	6	NA	ILGTEALLK|B7GCM8	NA	1	ILGTEALLK	ILGTEALLK	0.55836	0.389562	0.549114	0.608554	0.58215	0.513072	0.581127	0.503649	File: JL_PT_c18_22a.wiff, Sample: JL_PT_c18_22a (sample number 1), Elution: 76.949 min, Period: 1, Cycle(s): 3024 (Experiment 2)	ILGTEALLK%iTRAQ_8plex_Nterm:::::::::iTRAQ_8plex_K:%sample_41%cmpd_436
14.3025.2	B7G9P5	AVGGLSQLYWDR	15	NA	AVGGLSQLYWDR|B7G9P5	NA	1	AVGGLSQLYWDR	AVGGLSQLYWDR	0.0923681	0.254495	0.317975	0.289284	0.145644	0.175818	0.332822	0.349281	File: JL_PT_c18_22a.wiff, Sample: JL_PT_c18_22a (sample number 1), Elution: 77.068 min, Period: 1, Cycle(s): 3025 (Experiment 2)	AVGGLSQLYWDR%iTRAQ_8plex_Nterm:::::::::::::%sample_41%cmpd_438
14.3032.3	B7G2R8	VLSDFALGK	10	NA	VLSDFALGK|B7G2R8	NA	1	VLSDFALGK	NA	0.483571	0.376467	0.522502	0.254454	0.246322	0.58449	0.454779	0.841939	File: JL_PT_c18_22a.wiff, Sample: JL_PT_c18_22a (sample number 1), Elution: 77.494 to 77.8 min, Period: 1, Cycle(s): 3032, 3035 (Experiment 3)	VLSDFALGK%iTRAQ_8plex_Nterm:::::::::iTRAQ_8plex_K:%sample_41%cmpd_443
14.3033.2	B7FPM3	FVAPSLFATK	9	NA	FVAPSLFATK|B7FPM3	NA	1	NA	FVAPSLFATK	13.2921	10.5063	8.06851	2.40784	2.26698	2.53031	7.1109	10.1809	File: JL_PT_c18_22a.wiff, Sample: JL_PT_c18_22a (sample number 1), Elution: 77.511 to 78.005 min, Period: 1, Cycle(s): 3033, 3038 (Experiment 2)	FVAPSLFATK%iTRAQ_8plex_Nterm::::::::::iTRAQ_8plex_K:%sample_41%cmpd_448
14.3034.2	B7G4H1	AFGLISCSK	13	NA	AFGLISCSK|B7G4H1	NA	1	AFGLISCSK	NA	2.96266	2.11055	2.17221	1.91454	2.51897	1.19415	2.14497	2.8569	File: JL_PT_c18_22a.wiff, Sample: JL_PT_c18_22a (sample number 1), Elution: 77.63 to 78.719 min, Period: 1, Cycle(s): 3034, 3044 (Experiment 2)	AFGLISCSK%iTRAQ_8plex_Nterm:::::::MMTS::iTRAQ_8plex_K:%sample_41%cmpd_458
14.3036.2	B7FRC9	ITNTYMLFGK	2	NA	ITNTYMLFGK|B7FRC9	NA	1	ITNTYMLFGK	ITNTYMLFGK	0.448403	0.41566	0.411305	0.231235	0.201615	0.227672	0.315438	0.158085	File: JL_PT_c18_22a.wiff, Sample: JL_PT_c18_22a (sample number 1), Elution: 77.817 min, Period: 1, Cycle(s): 3036 (Experiment 2)	ITNTYMLFGK%iTRAQ_8plex_Nterm::::::::::iTRAQ_8plex_K:%sample_41%cmpd_444
14.3037.2	B7FWC9	LSPIVVLATNR	3	NA	LSPIVVLATNR|B7FWC9	NA	1	LSPIVVLATNR	LSPIVVLATNR	0.0748315	0.123825	0.10889	0.126747	0.0448549	0.0915392	0.101993	0.0881783	File: JL_PT_c18_22a.wiff, Sample: JL_PT_c18_22a (sample number 1), Elution: 77.885 min, Period: 1, Cycle(s): 3037 (Experiment 2)	LSPIVVLATNR%iTRAQ_8plex_Nterm::::::::::::%sample_41%cmpd_446
14.3037.3	B7FP33	AILLSTTEGVPLGR	1	NA	AILLSTTEGVPLGR|B7FP33	NA	1	AILLSTTEGVPLGR	AILLSTTEGVPLGR	0.228675	0.271894	0.229018	0.370553	0.17363	0.260098	0.263107	0.264672	File: JL_PT_c18_22a.wiff, Sample: JL_PT_c18_22a (sample number 1), Elution: 77.988 min, Period: 1, Cycle(s): 3037 (Experiment 3)	AILLSTTEGVPLGR%iTRAQ_8plex_Nterm:::::::::::::::%sample_41%cmpd_445
14.3039.2	B7GCM8	TAFQIPFDATVR	6	NA	TAFQIPFDATVR|B7GCM8	NA	1	NA	TAFQIPFDATVR	0.233037	0.26759	0.233391	0.231235	0.223911	0.130396	0.206475	0.24997	File: JL_PT_c18_22a.wiff, Sample: JL_PT_c18_22a (sample number 1), Elution: 78.124 min, Period: 1, Cycle(s): 3039 (Experiment 2)	TAFQIPFDATVR%iTRAQ_8plex_Nterm:::::::::::::%sample_41%cmpd_450
14.3040.2	B7FUU0	FGFSAPGDIVMK	37	NA	FGFSAPGDIVMK|B7FUU0	NA	1	FGFSAPGDIVMK	FGFSAPGDIVMK	2.18907	2.13234	1.29613	0.492456	0.543017	0.506641	1.07335	1.23911	File: JL_PT_c18_22a.wiff, Sample: JL_PT_c18_22a (sample number 1), Elution: 78.243 min, Period: 1, Cycle(s): 3040 (Experiment 2)	FGFSAPGDIVMK%iTRAQ_8plex_Nterm::::::::::::iTRAQ_8plex_K:%sample_41%cmpd_452
14.3041.2	Q9LE93	VLDLIK	25	NA	VLDLIK|Q9LE93	NA	1	NA	NA	0.501201	0.389562	0.438011	0.376357	0.223911	0.467649	0.363289	0.511075	File: JL_PT_c18_22a.wiff, Sample: JL_PT_c18_22a (sample number 1), Elution: 78.362 to 79.434 min, Period: 1, Cycle(s): 3041, 3050 (Experiment 2)	VLDLIK%iTRAQ_8plex_Nterm::::::iTRAQ_8plex_K:%sample_41%cmpd_468
14.3042.3	B7FT14	GILMCETMSK	19	NA	GILMCETMSK|B7FT14	NA	1	GILMCETMSK	GILMCETMSK	1.43746	1.07799	1.04275	0.300894	0.307868	0.370372	0.668226	0.533128	File: JL_PT_c18_22a.wiff, Sample: JL_PT_c18_22a (sample number 1), Elution: 78.583 min, Period: 1, Cycle(s): 3042 (Experiment 3)	GILMCETMSK%iTRAQ_8plex_Nterm:::::MMTS:::::iTRAQ_8plex_K:%sample_41%cmpd_454
14.3045.3	B7G7Q5	SGLALLASTPALAR	13	NA	SGLALLASTPALAR|B7G7Q5	NA	1	SGLALLASTPALAR	SGLALLASTPALAR	0.15398	0.180415	0.113357	0.0977235	0.139955	0.0915392	0.13685	0.0918536	File: JL_PT_c18_22a.wiff, Sample: JL_PT_c18_22a (sample number 1), Elution: 78.941 min, Period: 1, Cycle(s): 3045 (Experiment 3)	SGLALLASTPALAR%iTRAQ_8plex_Nterm:::::::::::::::%sample_41%cmpd_459
14.3046.2	B7FUS9	LFPGVAGGPGWVK	5	NA	LFPGVAGGPGWVK|B7FUS9	NA	1	LFPGVAGGPGWVK	LFPGVAGGPGWVK	1.45064	1.40911	1.68751	1.57205	1.39943	1.03845	2.07087	2.29801	File: JL_PT_c18_22a.wiff, Sample: JL_PT_c18_22a (sample number 1), Elution: 78.958 min, Period: 1, Cycle(s): 3046 (Experiment 2)	LFPGVAGGPGWVK%iTRAQ_8plex_Nterm:::::::::::::iTRAQ_8plex_K:%sample_41%cmpd_462
14.3046.3	B7FUU0	VAMEAGVSGLWYK	37	NA	VAMEAGVSGLWYK|B7FUU0	NA	1	VAMEAGVSGLWYK	VAMEAGVSGLWYK	4.26814	4.26723	3.60846	2.22789	1.99839	2.32276	2.92466	3.61434	File: JL_PT_c18_22a.wiff, Sample: JL_PT_c18_22a (sample number 1), Elution: 79.06 min, Period: 1, Cycle(s): 3046 (Experiment 3)	VAMEAGVSGLWYK%iTRAQ_8plex_Nterm:::::::::::::iTRAQ_8plex_K:%sample_41%cmpd_461
14.3047.3	B7FXR6	ALPEVLAGSAEFR	5	NA	ALPEVLAGSAEFR|B7FXR6	NA	1	ALPEVLAGSAEFR	ALPEVLAGSAEFR	0.167156	0.145618	0.215619	0.161576	0.106396	0.130396	0.106294	0.172786	File: JL_PT_c18_22a.wiff, Sample: JL_PT_c18_22a (sample number 1), Elution: 79.179 min, Period: 1, Cycle(s): 3047 (Experiment 3)	ALPEVLAGSAEFR%iTRAQ_8plex_Nterm::::::::::::::%sample_41%cmpd_463
14.3048.3	B7GC36	TLISFVYPK	4	NA	TLISFVYPK|B7GC36	NA	1	TLISFVYPK	NA	0.41769	0.389562	0.273403	0.277674	0.285572	0.30552	0.358987	0.577233	File: JL_PT_c18_22a.wiff, Sample: JL_PT_c18_22a (sample number 1), Elution: 79.298 min, Period: 1, Cycle(s): 3048 (Experiment 3)	TLISFVYPK%iTRAQ_8plex_Nterm:::::::::iTRAQ_8plex_K:%sample_41%cmpd_465
14.3049.2	A0T0F1	IAQIPVGDEFLGR	41	NA	IAQIPVGDEFLGR|A0T0F1	NA	1	IAQIPVGDEFLGR	IAQIPVGDEFLGR	6.58902	7.08185	7.24138	3.04638	2.67005	3.12054	7.2894	6.88316	File: JL_PT_c18_22a.wiff, Sample: JL_PT_c18_22a (sample number 1), Elution: 79.315 to 83.11 min, Period: 1, Cycle(s): 3049, 3058, 3067, 3083 (Experiment 2), 3077 (Experiment 3)	IAQIPVGDEFLGR%iTRAQ_8plex_Nterm::::::::::::::%sample_41%cmpd_515
14.3051.2	B7GDS3	ASFVLPAFAQR	2	NA	ASFVLPAFAQR|B7GDS3	NA	1	ASFVLPAFAQR	ASFVLPAFAQR	0.105637	0.0802386	0.0911181	0.0977235	0.111969	0.110967	0.128068	0.0992042	File: JL_PT_c18_22a.wiff, Sample: JL_PT_c18_22a (sample number 1), Elution: 79.553 min, Period: 1, Cycle(s): 3051 (Experiment 2)	ASFVLPAFAQR%iTRAQ_8plex_Nterm::::::::::::%sample_41%cmpd_470
14.3051.3	B7FT14	IVLTIIK	19	NA	IVLTIIK|B7FT14	NA	1	NA	NA	0.312187	0.271894	0.242324	0.0687004	0.067264	0.0915392	0.154233	0.128607	File: JL_PT_c18_22a.wiff, Sample: JL_PT_c18_22a (sample number 1), Elution: 79.655 min, Period: 1, Cycle(s): 3051 (Experiment 3)	IVLTIIK%iTRAQ_8plex_Nterm:::::::iTRAQ_8plex_K:%sample_41%cmpd_469
14.3056.2	B7FQ72	GFISPYFITDAK	60	NA	GFISPYFITDAK|B7FQ72	NA	1	GFISPYFITDAK	GFISPYFITDAK	7.78017	8.76355	7.45484	4.62508	5.56953	4.00917	8.83156	11.2067	File: JL_PT_c18_22a.wiff, Sample: JL_PT_c18_22a (sample number 1), Elution: 80.149 to 81.17 min, Period: 1, Cycle(s): 3056, 3065 (Experiment 2)	GFISPYFITDAK%iTRAQ_8plex_Nterm::::::::::::iTRAQ_8plex_K:%sample_41%cmpd_491
14.3056.3	B7FVH9	FGVFSPAVYAAK	1	NA	FGVFSPAVYAAK|B7FVH9	NA	1	FGVFSPAVYAAK	FGVFSPAVYAAK	2.17589	2.03647	1.60748	0.817411	0.806152	0.895751	1.55248	1.58468	File: JL_PT_c18_22a.wiff, Sample: JL_PT_c18_22a (sample number 1), Elution: 80.251 min, Period: 1, Cycle(s): 3056 (Experiment 3)	FGVFSPAVYAAK%iTRAQ_8plex_Nterm::::::::::::iTRAQ_8plex_K:%sample_41%cmpd_478
14.3059.2	B5Y493	ILPASFWNK	6	NA	ILPASFWNK|B5Y493	NA	1	ILPASFWNK	NA	2.83081	2.56364	2.38567	1.10185	1.04119	1.34328	1.88359	1.81638	File: JL_PT_c18_22a.wiff, Sample: JL_PT_c18_22a (sample number 1), Elution: 80.506 min, Period: 1, Cycle(s): 3059 (Experiment 2)	ILPASFWNK%iTRAQ_8plex_Nterm:::::::::iTRAQ_8plex_K:%sample_41%cmpd_481
14.3060.2	B7G503	TPGDFGWTLMAPK	8	NA	TPGDFGWTLMAPK|B7G503	NA	1	TPGDFGWTLMAPK	TPGDFGWTLMAPK	2.57146	2.2892	2.18998	1.58947	1.74652	1.14229	2.07087	4.14016	File: JL_PT_c18_22a.wiff, Sample: JL_PT_c18_22a (sample number 1), Elution: 80.626 min, Period: 1, Cycle(s): 3060 (Experiment 2)	TPGDFGWTLMAPK%iTRAQ_8plex_Nterm:::::::::::::iTRAQ_8plex_K:%sample_41%cmpd_483
14.3060.3	B7GEG9	VSGCLPAAGAWPPR	14	NA	VSGCLPAAGAWPPR|B7GEG9	NA	1	VSGCLPAAGAWPPR	VSGCLPAAGAWPPR	0.123174	0.0802386	0.157834	0.167381	0.100822	0.169386	0.193392	0.158085	File: JL_PT_c18_22a.wiff, Sample: JL_PT_c18_22a (sample number 1), Elution: 80.728 min, Period: 1, Cycle(s): 3060 (Experiment 3)	VSGCLPAAGAWPPR%iTRAQ_8plex_Nterm::::MMTS:::::::::::%sample_41%cmpd_482
14.3063.3	B7FNY2	STGVGIIDAFTGR	1	NA	STGVGIIDAFTGR|B7FNY2	NA	1	STGVGIIDAFTGR	STGVGIIDAFTGR	0.123174	0.132524	0.140062	0.120943	0.106396	0.149958	0.0627465	0.169111	File: JL_PT_c18_22a.wiff, Sample: JL_PT_c18_22a (sample number 1), Elution: 81.034 min, Period: 1, Cycle(s): 3063 (Experiment 3)	STGVGIIDAFTGR%iTRAQ_8plex_Nterm::::::::::::::%sample_41%cmpd_486
14.3065.3	B7G753	IVDLIAGK	7	NA	IVDLIAGK|B7G753	NA	1	IVDLIAGK	IVDLIAGK	0.263843	0.224002	0.180073	0.370553	0.223911	0.273095	0.106294	0.172786	File: JL_PT_c18_22a.wiff, Sample: JL_PT_c18_22a (sample number 1), Elution: 81.272 min, Period: 1, Cycle(s): 3065 (Experiment 3)	IVDLIAGK%iTRAQ_8plex_Nterm::::::::iTRAQ_8plex_K:%sample_41%cmpd_490
14.3066.3	B7FZ72	LADEFGWDVSEAR	35	NA	LADEFGWDVSEAR|B7FZ72	NA	1	LADEFGWDVSEAR	LADEFGWDVSEAR	0.149526	0.206604	0.224552	0.22543	0.235175	0.188815	0.171617	0.154409	File: JL_PT_c18_22a.wiff, Sample: JL_PT_c18_22a (sample number 1), Elution: 81.391 min, Period: 1, Cycle(s): 3066 (Experiment 3)	LADEFGWDVSEAR%iTRAQ_8plex_Nterm::::::::::::::%sample_41%cmpd_492
14.3068.2	B7G4J1	IVSALFK	9	NA	IVSALFK|B7G4J1	NA	1	IVSALFK	NA	1.08578	1.06929	0.976034	0.823216	1.03561	0.681767	0.973163	0.908172	File: JL_PT_c18_22a.wiff, Sample: JL_PT_c18_22a (sample number 1), Elution: 80.609 to 81.647 min, Period: 1, Cycle(s): 3068-3069 (Experiment 2), 3059 (Experiment 3)	IVSALFK%iTRAQ_8plex_Nterm:::::::iTRAQ_8plex_K:%sample_41%cmpd_495
14.3070.2	B7FPB9	MTLPFFSNAR	13	NA	MTLPFFSNAR|B7FPB9	NA	1	MTLPFFSNAR	MTLPFFSNAR	0.206684	0.337275	0.215619	0.306698	0.268734	0.292523	0.297964	0.231593	File: JL_PT_c18_22a.wiff, Sample: JL_PT_c18_22a (sample number 1), Elution: 81.766 min, Period: 1, Cycle(s): 3070 (Experiment 2)	MTLPFFSNAR%iTRAQ_8plex_Nterm:::::::::::%sample_41%cmpd_497
14.3071.3	B7FY73	EITMLDGVLSSR	12	NA	EITMLDGVLSSR|B7FY73	NA	1	EITMLDGVLSSR	EITMLDGVLSSR	0.13635	0.202209	0.104517	0.155771	0.0784111	0.136961	0.193392	0.205865	File: JL_PT_c18_22a.wiff, Sample: JL_PT_c18_22a (sample number 1), Elution: 81.987 min, Period: 1, Cycle(s): 3071 (Experiment 3)	EITMLDGVLSSR%iTRAQ_8plex_Nterm:::::::::::::%sample_41%cmpd_498
14.3073.3	A0T0L0	FLVFNKQL	2	NA	FLVFNKQL|A0T0L0	NA	1	NA	NA	0.294557	0.26759	0.166767	0.341528	0.223911	0.182383	0.27619	0.29775	File: JL_PT_c18_22a.wiff, Sample: JL_PT_c18_22a (sample number 1), Elution: 82.225 min, Period: 1, Cycle(s): 3073 (Experiment 3)	FLVFNKQL%iTRAQ_8plex_Nterm::::::iTRAQ_8plex_K:::%sample_41%cmpd_501
14.3075.3	B7FNU8	VGTLLPTVPDELPR	5	NA	VGTLLPTVPDELPR|B7FNU8	NA	1	VGTLLPTVPDELPR	VGTLLPTVPDELPR	0.408874	0.254495	0.322348	0.144162	0.151218	0.201812	0.263107	0.235268	File: JL_PT_c18_22a.wiff, Sample: JL_PT_c18_22a (sample number 1), Elution: 82.463 min, Period: 1, Cycle(s): 3075 (Experiment 3)	VGTLLPTVPDELPR%iTRAQ_8plex_Nterm:::::::::::::::%sample_41%cmpd_505
14.3076.3	B7FQ44	NAFTGCFGFTK	14	NA	NAFTGCFGFTK|B7FQ44	NA	1	NAFTGCFGFTK	NAFTGCFGFTK	1.18692	1.36113	1.11831	2.15242	3.13466	2.57573	1.15175	0.944776	File: JL_PT_c18_22a.wiff, Sample: JL_PT_c18_22a (sample number 1), Elution: 82.583 min, Period: 1, Cycle(s): 3076 (Experiment 3)	NAFTGCFGFTK%iTRAQ_8plex_Nterm::::::MMTS:::::iTRAQ_8plex_K:%sample_41%cmpd_507
14.3077.2	B7FYD8	LVPDDVIIGVVK	3	NA	LVPDDVIIGVVK|B7FYD8	NA	1	LVPDDVIIGVVK	LVPDDVIIGVVK	0.685762	0.68149	0.709256	0.446016	0.408662	0.467649	0.768408	0.875093	File: JL_PT_c18_22a.wiff, Sample: JL_PT_c18_22a (sample number 1), Elution: 82.6 min, Period: 1, Cycle(s): 3077 (Experiment 2)	LVPDDVIIGVVK%iTRAQ_8plex_Nterm::::::::::::iTRAQ_8plex_K:%sample_41%cmpd_508
14.3093.2	B7FYY9	FEVELFKVE	2	NA	FEVELFKVE|B7FYY9	NA	1	NA	NA	0.338539	0.245796	0.224552	0.254454	0.223911	0.409363	0.385063	0.352957	File: JL_PT_c18_22a.wiff, Sample: JL_PT_c18_22a (sample number 1), Elution: 83.842 min, Period: 1, Cycle(s): 3093 (Experiment 2)	FEVELFKVE%iTRAQ_8plex_Nterm:::::::iTRAQ_8plex_K:::%sample_41%cmpd_524
14.3103.2	B7G1X4	GWPETILALK	23	NA	GWPETILALK|B7G1X4	NA	1	GWPETILALK	GWPETILALK	0.386883	0.345974	0.264564	0.184796	0.134381	0.149958	0.171617	0.352957	File: JL_PT_c18_22a.wiff, Sample: JL_PT_c18_22a (sample number 1), Elution: 84.114 min, Period: 1, Cycle(s): 3103 (Experiment 2)	GWPETILALK%iTRAQ_8plex_Nterm::::::::::iTRAQ_8plex_K:%sample_41%cmpd_527
14.3103.3	A0T0F1	IAQIPVGDEFLGR	41	NA	IAQIPVGDEFLGR|A0T0F1	NA	1	IAQIPVGDEFLGR	NA	0.140711	0.136828	0.189006	0.126747	0.111969	0.136961	0.149843	0.165436	File: JL_PT_c18_22a.wiff, Sample: JL_PT_c18_22a (sample number 1), Elution: 84.216 min, Period: 1, Cycle(s): 3103 (Experiment 3)	IAQIPVGDEFLGR%iTRAQ_8plex_Nterm::::::::::::::%sample_41%cmpd_526
14.3109.2	B7FT67	VAIAYEPVWAIGTGK	6	NA	VAIAYEPVWAIGTGK|B7FT67	NA	1	VAIAYEPVWAIGTGK	VAIAYEPVWAIGTGK	3.0638	3.43073	3.59953	4.81664	4.86977	5.61117	3.70873	2.75399	File: JL_PT_c18_22a.wiff, Sample: JL_PT_c18_22a (sample number 1), Elution: 84.522 min, Period: 1, Cycle(s): 3109 (Experiment 2)	VAIAYEPVWAIGTGK%iTRAQ_8plex_Nterm:::::::::::::::iTRAQ_8plex_K:%sample_41%cmpd_532
14.3112.2	B7FP35	IDGVIVALGGK	3	NA	IDGVIVALGGK|B7FP35	NA	1	NA	IDGVIVALGGK	0.263843	0.16732	0.189006	0.178991	0.17363	0.136961	0.0976022	0.147059	File: JL_PT_c18_22a.wiff, Sample: JL_PT_c18_22a (sample number 1), Elution: 84.778 min, Period: 1, Cycle(s): 3112 (Experiment 2)	IDGVIVALGGK%iTRAQ_8plex_Nterm:::::::::::iTRAQ_8plex_K:%sample_41%cmpd_537
14.3113.2	B5Y3P1	GGPAGDLYIFLK	5	NA	GGPAGDLYIFLK|B5Y3P1	NA	1	GGPAGDLYIFLK	GGPAGDLYIFLK	0.901222	1.02571	1.06053	0.620043	0.710931	0.428792	1.08643	1.02579	File: JL_PT_c18_22a.wiff, Sample: JL_PT_c18_22a (sample number 1), Elution: 84.897 min, Period: 1, Cycle(s): 3113 (Experiment 2)	GGPAGDLYIFLK%iTRAQ_8plex_Nterm::::::::::::iTRAQ_8plex_K:%sample_41%cmpd_539
14.3113.3	B7FTU0	LLDYTVDREELVWR	6	NA	LLDYTVDREELVWR|B7FTU0	NA	1	LLDYTVDREELVWR	LLDYTVDREELVWR	2.16271	2.52445	2.71917	2.72131	2.55253	1.96607	2.86802	3.19152	File: JL_PT_c18_22a.wiff, Sample: JL_PT_c18_22a (sample number 1), Elution: 84.999 min, Period: 1, Cycle(s): 3113 (Experiment 3)	LLDYTVDREELVWR%iTRAQ_8plex_Nterm:::::::::::::::%sample_41%cmpd_538
14.3121.3	B7FRB6	TSLLNILAGR	11	NA	TSLLNILAGR|B7FRB6	NA	1	NA	TSLLNILAGR	2.07039	2.03647	2.46123	3.85303	4.05819	3.28924	1.56556	1.61048	File: JL_PT_c18_22a.wiff, Sample: JL_PT_c18_22a (sample number 1), Elution: 85.492 min, Period: 1, Cycle(s): 3121 (Experiment 3)	TSLLNILAGR%iTRAQ_8plex_Nterm:::::::::::%sample_41%cmpd_543
14.3122.2	B7G166	SVVFELFGQQR	2	NA	SVVFELFGQQR|B7G166	NA	1	SVVFELFGQQR	SVVFELFGQQR	0.127535	0.0671448	0.0778124	0.120943	0.100822	0.175818	0.080219	0.176462	File: JL_PT_c18_22a.wiff, Sample: JL_PT_c18_22a (sample number 1), Elution: 85.509 min, Period: 1, Cycle(s): 3122 (Experiment 2)	SVVFELFGQQR%iTRAQ_8plex_Nterm::::::::::::%sample_41%cmpd_545
14.3125.2	B7FZL9	FLGSMEGAVLGGK	3	NA	FLGSMEGAVLGGK|B7FZL9	NA	1	NA	FLGSMEGAVLGGK	0.892407	0.864449	0.855998	0.713043	0.671797	0.629913	0.737941	0.922874	File: JL_PT_c18_22a.wiff, Sample: JL_PT_c18_22a (sample number 1), Elution: 85.663 min, Period: 1, Cycle(s): 3125 (Experiment 2)	FLGSMEGAVLGGK%iTRAQ_8plex_Nterm:::::::::::::iTRAQ_8plex_K:%sample_41%cmpd_548
14.3127.2	A0T0I1	ALSVFDELTK	6	NA	ALSVFDELTK|A0T0I1	NA	1	ALSVFDELTK	ALSVFDELTK	0.21986	0.197813	0.251257	0.0977235	0.0896745	0.156389	0.206475	0.20954	File: JL_PT_c18_22a.wiff, Sample: JL_PT_c18_22a (sample number 1), Elution: 85.799 min, Period: 1, Cycle(s): 3127 (Experiment 2)	ALSVFDELTK%iTRAQ_8plex_Nterm::::::::::iTRAQ_8plex_K:%sample_41%cmpd_550
14.3127.3	B7FUR6	SIVSCLFQK	4	NA	SIVSCLFQK|B7FUR6	NA	1	SIVSCLFQK	SIVSCLFQK	0.0836461	0.110731	0.06888	0.103528	0.195925	0.143392	0.0889106	0.066127	File: JL_PT_c18_22a.wiff, Sample: JL_PT_c18_22a (sample number 1), Elution: 85.901 min, Period: 1, Cycle(s): 3127 (Experiment 3)	SIVSCLFQK%iTRAQ_8plex_Nterm:::::MMTS::::iTRAQ_8plex_K:%sample_41%cmpd_549
14.3131.2	B7FUR4	ILEIEGLPQLK	32	NA	ILEIEGLPQLK|B7FUR4	NA	1	ILEIEGLPQLK	ILEIEGLPQLK	0.633057	0.742476	1.25165	0.834825	0.526179	0.707761	0.524494	0.558856	File: JL_PT_c18_22a.wiff, Sample: JL_PT_c18_22a (sample number 1), Elution: 86.02 min, Period: 1, Cycle(s): 3131 (Experiment 2)	ILEIEGLPQLK%iTRAQ_8plex_Nterm:::::::::::iTRAQ_8plex_K:%sample_41%cmpd_552
14.3140.2	B7S404	QAVFDWLAER	19	NA	QAVFDWLAER|B7S404	NA	1	QAVFDWLAER	QAVFDWLAER	0.0836461	0.102032	0.0333398	0.103528	0.123233	0.0979705	0.0714379	0.135958	File: JL_PT_c18_22a.wiff, Sample: JL_PT_c18_22a (sample number 1), Elution: 86.377 min, Period: 1, Cycle(s): 3140 (Experiment 2)	QAVFDWLAER%iTRAQ_8plex_Nterm:::::::::::%sample_41%cmpd_556
14.3140.3	B7FQQ8	TALFLNLANDPTIER	32	NA	TALFLNLANDPTIER|B7FQQ8	NA	1	TALFLNLANDPTIER	TALFLNLANDPTIER	0.549545	0.529025	0.482397	0.596823	0.828448	0.493644	0.520103	0.46322	File: JL_PT_c18_22a.wiff, Sample: JL_PT_c18_22a (sample number 1), Elution: 86.479 min, Period: 1, Cycle(s): 3140 (Experiment 3)	TALFLNLANDPTIER%iTRAQ_8plex_Nterm::::::::::::::::%sample_41%cmpd_555
14.3141.2	B7FRB6	TSLLNILAGR	11	NA	TSLLNILAGR|B7FRB6	NA	1	NA	TSLLNILAGR	3.2132	3.31745	4.23535	5.35058	5.41834	5.06636	5.00689	3.24297	File: JL_PT_c18_22a.wiff, Sample: JL_PT_c18_22a (sample number 1), Elution: 86.496 min, Period: 1, Cycle(s): 3141 (Experiment 2)	TSLLNILAGR%iTRAQ_8plex_Nterm:::::::::::%sample_41%cmpd_557
14.3142.2	B7G5R3	IAWEELFAK	11	NA	IAWEELFAK|B7G5R3	NA	1	IAWEELFAK	NA	0.99791	0.799159	0.984967	1.36307	1.07475	1.20715	0.511411	0.739027	File: JL_PT_c18_22a.wiff, Sample: JL_PT_c18_22a (sample number 1), Elution: 86.36 to 86.564 min, Period: 1, Cycle(s): 3142 (Experiment 2), 3139 (Experiment 3)	IAWEELFAK%iTRAQ_8plex_Nterm:::::::::iTRAQ_8plex_K:%sample_41%cmpd_558
14.3145.2	B7G9C2	SLVDSLEAFYK	9	NA	SLVDSLEAFYK|B7G9C2	NA	1	SLVDSLEAFYK	SLVDSLEAFYK	3.89011	3.77494	3.23942	2.5936	2.86595	2.89999	3.95704	6.39035	File: JL_PT_c18_22a.wiff, Sample: JL_PT_c18_22a (sample number 1), Elution: 86.667 min, Period: 1, Cycle(s): 3145 (Experiment 2)	SLVDSLEAFYK%iTRAQ_8plex_Nterm:::::::::::iTRAQ_8plex_K:%sample_41%cmpd_559
14.3150.2	A0T0I1	ALSVFDELTK	6	NA	ALSVFDELTK|A0T0I1	NA	1	ALSVFDELTK	ALSVFDELTK	0.55836	0.550818	0.420238	0.22543	0.251896	0.253666	0.450478	0.599286	File: JL_PT_c18_22a.wiff, Sample: JL_PT_c18_22a (sample number 1), Elution: 86.803 min, Period: 1, Cycle(s): 3150 (Experiment 2)	ALSVFDELTK%iTRAQ_8plex_Nterm::::::::::iTRAQ_8plex_K:%sample_41%cmpd_560
14.3160.2	B7G6H0	ELPAEGGGVCLLENLR	8	NA	ELPAEGGGVCLLENLR|B7G6H0	NA	1	ELPAEGGGVCLLENLR	ELPAEGGGVCLLENLR	0.457218	0.694585	0.673617	0.86385	0.733343	0.902317	0.602901	0.426465	File: JL_PT_c18_22a.wiff, Sample: JL_PT_c18_22a (sample number 1), Elution: 87.075 min, Period: 1, Cycle(s): 3160 (Experiment 2)	ELPAEGGGVCLLENLR%iTRAQ_8plex_Nterm::::::::::MMTS:::::::%sample_41%cmpd_562
14.3161.2	B7FYP9	AIEVLAALK	1	NA	AIEVLAALK|B7FYP9	NA	1	AIEVLAALK	AIEVLAALK	0.0923681	0.0889374	0.0600409	0.0803095	0.0839848	0.084974	0.106294	0.0440771	File: JL_PT_c18_22a.wiff, Sample: JL_PT_c18_22a (sample number 1), Elution: 87.143 min, Period: 1, Cycle(s): 3161 (Experiment 2)	AIEVLAALK%iTRAQ_8plex_Nterm:::::::::iTRAQ_8plex_K:%sample_41%cmpd_564
14.3161.3	B7G627	QIPGLEWLADGPR	1	NA	QIPGLEWLADGPR|B7G627	NA	1	QIPGLEWLADGPR	QIPGLEWLADGPR	0.202323	0.158621	0.180073	0.190601	0.235175	0.27966	0.210865	0.165436	File: JL_PT_c18_22a.wiff, Sample: JL_PT_c18_22a (sample number 1), Elution: 87.245 min, Period: 1, Cycle(s): 3161 (Experiment 3)	QIPGLEWLADGPR%iTRAQ_8plex_Nterm::::::::::::::%sample_41%cmpd_563
14.3162.2	A0T0C0	TLTLLEASELVTK	17	NA	TLTLLEASELVTK|A0T0C0	NA	1	TLTLLEASELVTK	TLTLLEASELVTK	2.92313	2.01467	1.5363	0.805801	0.666224	0.558495	0.977554	1.88254	File: JL_PT_c18_22a.wiff, Sample: JL_PT_c18_22a (sample number 1), Elution: 87.262 min, Period: 1, Cycle(s): 3162 (Experiment 2)	TLTLLEASELVTK%iTRAQ_8plex_Nterm:::::::::::::iTRAQ_8plex_K:%sample_41%cmpd_566
14.3163.2	B7FQQ8	TALFLNLANDPTIER	32	NA	TALFLNLANDPTIER|B7FQQ8	NA	1	TALFLNLANDPTIER	TALFLNLANDPTIER	0.681401	0.738081	0.615832	0.602749	0.755755	0.616915	0.541878	0.606636	File: JL_PT_c18_22a.wiff, Sample: JL_PT_c18_22a (sample number 1), Elution: 87.381 min, Period: 1, Cycle(s): 3163 (Experiment 2)	TALFLNLANDPTIER%iTRAQ_8plex_Nterm::::::::::::::::%sample_41%cmpd_567
14.3164.2	B7S404	AGLTADTLLAELR	19	NA	AGLTADTLLAELR|B7S404	NA	1	AGLTADTLLAELR	AGLTADTLLAELR	0.0616562	0.0627498	0.0822786	0.0628959	0.0560011	0.0785427	0.0540554	0.0698022	File: JL_PT_c18_22a.wiff, Sample: JL_PT_c18_22a (sample number 1), Elution: 87.449 min, Period: 1, Cycle(s): 3164 (Experiment 2)	AGLTADTLLAELR%iTRAQ_8plex_Nterm::::::::::::::%sample_41%cmpd_568
14.3165.2	B7G964	QAAMIPLLDLAQR	5	NA	QAAMIPLLDLAQR|B7G964	NA	1	QAAMIPLLDLAQR	QAAMIPLLDLAQR	0.118813	0.0845422	0.144528	0.0919188	0.117659	0.0785427	0.101993	0.124931	File: JL_PT_c18_22a.wiff, Sample: JL_PT_c18_22a (sample number 1), Elution: 87.517 min, Period: 1, Cycle(s): 3165 (Experiment 2)	QAAMIPLLDLAQR%iTRAQ_8plex_Nterm::::::::::::::%sample_41%cmpd_569
14.3170.2	B7G6V4	MGGLLEAFQDGPR	1	NA	MGGLLEAFQDGPR|B7G6V4	NA	1	MGGLLEAFQDGPR	MGGLLEAFQDGPR	0.0923681	0.136828	0.0600409	0.0919188	0.106396	0.04612	0.0758284	0.0992042	File: JL_PT_c18_22a.wiff, Sample: JL_PT_c18_22a (sample number 1), Elution: 87.653 min, Period: 1, Cycle(s): 3170 (Experiment 2)	MGGLLEAFQDGPR%iTRAQ_8plex_Nterm::::::::::::::%sample_41%cmpd_570
14.3171.2	B7G7J0	STFIDFFEQEPR	2	NA	STFIDFFEQEPR|B7G7J0	NA	1	NA	STFIDFFEQEPR	0.197869	0.206604	0.135595	0.277674	0.29672	0.195246	0.167316	0.227917	File: JL_PT_c18_22a.wiff, Sample: JL_PT_c18_22a (sample number 1), Elution: 87.721 min, Period: 1, Cycle(s): 3171 (Experiment 2)	STFIDFFEQEPR%iTRAQ_8plex_Nterm:::::::::::::%sample_41%cmpd_571
14.3187.2	B7G5I7	VLDDVLAFK	12	NA	VLDDVLAFK|B7G5I7	NA	1	VLDDVLAFK	VLDDVLAFK	0.131989	0.154317	0.144528	0.0803095	0.139955	0.104536	0.141151	0.117581	File: JL_PT_c18_22a.wiff, Sample: JL_PT_c18_22a (sample number 1), Elution: 88.045 min, Period: 1, Cycle(s): 3187 (Experiment 2)	VLDDVLAFK%iTRAQ_8plex_Nterm:::::::::iTRAQ_8plex_K:%sample_41%cmpd_572
14.3209.2	B7FUR4	YLNFDQLPDFVK	32	NA	YLNFDQLPDFVK|B7FUR4	NA	1	YLNFDQLPDFVK	YLNFDQLPDFVK	1.73198	1.97988	1.94545	3.71383	4.38844	3.8859	2.43244	3.49298	File: JL_PT_c18_22a.wiff, Sample: JL_PT_c18_22a (sample number 1), Elution: 88.521 min, Period: 1, Cycle(s): 3209 (Experiment 2)	YLNFDQLPDFVK%iTRAQ_8plex_Nterm::::::::::::iTRAQ_8plex_K:%sample_41%cmpd_574
14.3231.2	B5Y495	GLIAVYDDLVK	10	NA	GLIAVYDDLVK|B5Y495	NA	1	GLIAVYDDLVK	GLIAVYDDLVK	0.241852	0.132524	0.166767	0.306698	0.145644	0.286092	0.1847	0.187488	File: JL_PT_c18_22a.wiff, Sample: JL_PT_c18_22a (sample number 1), Elution: 89.355 min, Period: 1, Cycle(s): 3231 (Experiment 2)	GLIAVYDDLVK%iTRAQ_8plex_Nterm:::::::::::iTRAQ_8plex_K:%sample_41%cmpd_583
14.3294.2	B7GCT7	IVEQLAPYLVTNR	1	NA	IVEQLAPYLVTNR|B7GCT7	NA	1	IVEQLAPYLVTNR	IVEQLAPYLVTNR	0.15398	0.0802386	0.037805	0.0977235	0.0839848	0.169386	0.110685	0.0808278	File: JL_PT_c18_22a.wiff, Sample: JL_PT_c18_22a (sample number 1), Elution: 90.682 min, Period: 1, Cycle(s): 3294 (Experiment 2)	IVEQLAPYLVTNR%iTRAQ_8plex_Nterm::::::::::::::%sample_41%cmpd_588
14.3302.2	B7S404	YMEGLVEGLVGAK	19	NA	YMEGLVEGLVGAK|B7S404	NA	1	YMEGLVEGLVGAK	YMEGLVEGLVGAK	0.575898	0.537724	0.549114	0.498261	0.487045	0.500075	0.589819	0.540479	File: JL_PT_c18_22a.wiff, Sample: JL_PT_c18_22a (sample number 1), Elution: 90.869 min, Period: 1, Cycle(s): 3302 (Experiment 2)	YMEGLVEGLVGAK%iTRAQ_8plex_Nterm:::::::::::::iTRAQ_8plex_K:%sample_41%cmpd_589
14.3323.2	B7FX73	TLDLIEKNLFE	1	NA	TLDLIEKNLFE|B7FX73	NA	1	NA	NA	0.215499	0.245796	0.135595	0.370553	0.503883	0.532635	0.32413	0.323553	File: JL_PT_c18_22a.wiff, Sample: JL_PT_c18_22a (sample number 1), Elution: 91.328 min, Period: 1, Cycle(s): 3323 (Experiment 2)	TLDLIEKNLFE%iTRAQ_8plex_Nterm:::::::iTRAQ_8plex_K:::::%sample_41%cmpd_591
14.3338.2	A0T0M6	GLEIGLAHGYFLMGPFVK	4	NA	GLEIGLAHGYFLMGPFVK|A0T0M6	NA	1	NA	GLEIGLAHGYFLMGPFVK	1.20446	1.0562	0.873771	1.42112	1.49453	1.06445	1.05157	1.58468	File: JL_PT_c18_22a.wiff, Sample: JL_PT_c18_22a (sample number 1), Elution: 91.686 to 92.128 min, Period: 1, Cycle(s): 3338 (Experiment 2), 3346 (Experiment 3)	GLEIGLAHGYFLMGPFVK%iTRAQ_8plex_Nterm::::::::::::::::::iTRAQ_8plex_K:%sample_41%cmpd_596
14.3339.2	B7G6H0	NVFDVIEALQK	8	NA	NVFDVIEALQK|B7G6H0	NA	1	NVFDVIEALQK	NVFDVIEALQK	0.386883	0.380863	0.406839	0.324113	0.257586	0.409363	0.176008	0.367658	File: JL_PT_c18_22a.wiff, Sample: JL_PT_c18_22a (sample number 1), Elution: 91.754 min, Period: 1, Cycle(s): 3339 (Experiment 2)	NVFDVIEALQK%iTRAQ_8plex_Nterm:::::::::::iTRAQ_8plex_K:%sample_41%cmpd_593
14.3342.2	B7G9F9	MVLGGAVGWFLGGK	2	NA	MVLGGAVGWFLGGK|B7G9F9	NA	1	MVLGGAVGWFLGGK	MVLGGAVGWFLGGK	0.47921	0.428754	0.495796	0.271869	0.285572	0.389935	1.08643	1.22433	File: JL_PT_c18_22a.wiff, Sample: JL_PT_c18_22a (sample number 1), Elution: 91.907 min, Period: 1, Cycle(s): 3342 (Experiment 2)	MVLGGAVGWFLGGK%iTRAQ_8plex_Nterm:Oxidation_M:::::::::::::iTRAQ_8plex_K:%sample_41%cmpd_595
14.3375.2	B7G6H0	NVFDVIEALQK	8	NA	NVFDVIEALQK|B7G6H0	NA	1	NVFDVIEALQK	NA	0.277019	0.2501	0.264564	0.149967	0.201615	0.182383	0.193392	0.205865	File: JL_PT_c18_22a.wiff, Sample: JL_PT_c18_22a (sample number 1), Elution: 92.775 min, Period: 1, Cycle(s): 3375 (Experiment 2)	NVFDVIEALQK%iTRAQ_8plex_Nterm:::::::::::iTRAQ_8plex_K:%sample_41%cmpd_600
14.3376.2	B7G0P4	LAAAIGSFMGK	9	NA	LAAAIGSFMGK|B7G0P4	NA	1	LAAAIGSFMGK	LAAAIGSFMGK	0.162702	0.171716	0.233485	0.335723	0.375103	0.234237	0.219557	0.253645	File: JL_PT_c18_22a.wiff, Sample: JL_PT_c18_22a (sample number 1), Elution: 92.843 min, Period: 1, Cycle(s): 3376 (Experiment 2)	LAAAIGSFMGK%iTRAQ_8plex_Nterm:::::::::::iTRAQ_8plex_K:%sample_41%cmpd_601
14.3456.3	B7FQ72	TQTCELENPMILLVEK	60	NA	TQTCELENPMILLVEK|B7FQ72	NA	1	NA	NA	1.20892	1.61387	1.314	0.89868	0.97964	0.66877	1.56126	1.43031	File: JL_PT_c18_22a.wiff, Sample: JL_PT_c18_22a (sample number 1), Elution: 94.817 min, Period: 1, Cycle(s): 3456 (Experiment 3)	TQTCELENPMILLVEK%iTRAQ_8plex_Nterm::::MMTS::::::::::::iTRAQ_8plex_K:%sample_41%cmpd_611
14.3483.2	B7G5Q3	ALPNVLEYIVGK	1	NA	ALPNVLEYIVGK|B7G5Q3	NA	1	ALPNVLEYIVGK	ALPNVLEYIVGK	0.364892	0.276289	0.282336	0.335723	0.246322	0.214809	0.215256	0.143383	File: JL_PT_c18_22a.wiff, Sample: JL_PT_c18_22a (sample number 1), Elution: 95.378 min, Period: 1, Cycle(s): 3483 (Experiment 2)	ALPNVLEYIVGK%iTRAQ_8plex_Nterm::::::::::::iTRAQ_8plex_K:%sample_41%cmpd_615
14.3531.2	A0T0F1	SYCASLMTYLTTSK	41	NA	SYCASLMTYLTTSK|A0T0F1	NA	1	SYCASLMTYLTTSK	SYCASLMTYLTTSK	1.92535	2.13234	1.81201	0.393772	0.470208	0.318518	1.35203	1.68766	File: JL_PT_c18_22a.wiff, Sample: JL_PT_c18_22a (sample number 1), Elution: 96.246 min, Period: 1, Cycle(s): 3531 (Experiment 2)	SYCASLMTYLTTSK%iTRAQ_8plex_Nterm:::MMTS:::::::::::iTRAQ_8plex_K:%sample_41%cmpd_616
14.3539.2	B7FS46	ILNALEVEVVAGAER	56	NA	ILNALEVEVVAGAER|B7FS46	NA	1	ILNALEVEVVAGAER	ILNALEVEVVAGAER	0.105637	0.0933327	0.117823	0.109333	0.0504279	0.0979705	0.0845199	0.0624519	File: JL_PT_c18_22a.wiff, Sample: JL_PT_c18_22a (sample number 1), Elution: 96.433 min, Period: 1, Cycle(s): 3539 (Experiment 2)	ILNALEVEVVAGAER%iTRAQ_8plex_Nterm::::::::::::::::%sample_41%cmpd_617
14.3589.2	B7FS46	ILNALEVEVVAGAER	56	NA	ILNALEVEVVAGAER|B7FS46	NA	1	NA	ILNALEVEVVAGAER	2.00005	1.91449	2.55903	1.99569	1.72411	1.38227	2.17105	2.02595	File: JL_PT_c18_22a.wiff, Sample: JL_PT_c18_22a (sample number 1), Elution: 97.437 min, Period: 1, Cycle(s): 3589 (Experiment 2)	ILNALEVEVVAGAER%iTRAQ_8plex_Nterm::::::::::::::::%sample_41%cmpd_620
14.3604.2	A0T0D2	TVLIMELINNIAK	49	NA	TVLIMELINNIAK|A0T0D2	NA	1	NA	NA	0.259482	0.328576	0.189006	0.0628959	0.0896745	0.0785427	0.1847	0.205865	File: JL_PT_c18_22a.wiff, Sample: JL_PT_c18_22a (sample number 1), Elution: 97.845 to 98.22 min, Period: 1, Cycle(s): 3604, 3614 (Experiment 2)	TVLIMELINNIAK%iTRAQ_8plex_Nterm:::::::::::::iTRAQ_8plex_K:%sample_41%cmpd_626
14.3606.2	B7G5Z2	FVTELLQLEAGANR	14	NA	FVTELLQLEAGANR|B7G5Z2	NA	1	FVTELLQLEAGANR	FVTELLQLEAGANR	0.114359	0.0933327	0.144528	0.109333	0.0616906	0.110967	0.0627465	0.066127	File: JL_PT_c18_22a.wiff, Sample: JL_PT_c18_22a (sample number 1), Elution: 97.93 min, Period: 1, Cycle(s): 3606 (Experiment 2)	FVTELLQLEAGANR%iTRAQ_8plex_Nterm:::::::::::::::%sample_41%cmpd_623
14.3608.2	B7GA11	ILELMAAVDEK	10	NA	ILELMAAVDEK|B7GA11	NA	1	ILELMAAVDEK	ILELMAAVDEK	0.13635	0.158621	0.153368	0.149967	0.0896745	0.136961	0.0714379	0.191163	File: JL_PT_c18_22a.wiff, Sample: JL_PT_c18_22a (sample number 1), Elution: 98.015 min, Period: 1, Cycle(s): 3608 (Experiment 2)	ILELMAAVDEK%iTRAQ_8plex_Nterm:::::::::::iTRAQ_8plex_K:%sample_41%cmpd_625
14.3621.2	B7FS46	ILNALEVEVVAGAER	56	NA	ILNALEVEVVAGAER|B7FS46	NA	1	ILNALEVEVVAGAER	ILNALEVEVVAGAER	0.131989	0.0802386	0.0778124	0.0745049	0.0839848	0.117399	0.145542	0.0992042	File: JL_PT_c18_22a.wiff, Sample: JL_PT_c18_22a (sample number 1), Elution: 98.441 min, Period: 1, Cycle(s): 3621 (Experiment 2)	ILNALEVEVVAGAER%iTRAQ_8plex_Nterm::::::::::::::::%sample_41%cmpd_628
14.3647.2	B7G5Z2	FVTELLQLEAGANR	14	NA	FVTELLQLEAGANR|B7G5Z2	NA	1	FVTELLQLEAGANR	FVTELLQLEAGANR	0.105637	0.176111	0.0778124	0.155771	0.100822	0.123964	0.0889106	0.0881783	File: JL_PT_c18_22a.wiff, Sample: JL_PT_c18_22a (sample number 1), Elution: 98.934 min, Period: 1, Cycle(s): 3647 (Experiment 2)	FVTELLQLEAGANR%iTRAQ_8plex_Nterm:::::::::::::::%sample_41%cmpd_629
14.3666.2	B7FXS8	VVNTATVEFPMTALVEAYQVGNSR	30	NA	VVNTATVEFPMTALVEAYQVGNSR|B7FXS8	NA	1	NA	VVNTATVEFPMTALVEAYQVGNSR	0.316548	0.385167	0.580287	0.666603	0.705357	0.454786	0.528885	0.42279	File: JL_PT_c18_22a.wiff, Sample: JL_PT_c18_22a (sample number 1), Elution: 99.462 min, Period: 1, Cycle(s): 3666 (Experiment 2)	VVNTATVEFPMTALVEAYQVGNSR%iTRAQ_8plex_Nterm:::::::::::::::::::::::::%sample_41%cmpd_633
14.3705.2	B7FRS0	IIADEITAIATPVSGIEDLK	26	NA	IIADEITAIATPVSGIEDLK|B7FRS0	NA	1	NA	IIADEITAIATPVSGIEDLK	0.659409	0.738173	0.651471	0.428602	0.442222	0.435224	0.554961	0.683896	File: JL_PT_c18_22a.wiff, Sample: JL_PT_c18_22a (sample number 1), Elution: 100.278 to 100.415 min, Period: 1, Cycle(s): 3705, 3710 (Experiment 2)	IIADEITAIATPVSGIEDLK%iTRAQ_8plex_Nterm::::::::::::::::::::iTRAQ_8plex_K:%sample_41%cmpd_636
14.3766.2	B7FWR8	GMSIMNSFINDIFER	19	NA	GMSIMNSFINDIFER|B7FWR8	NA	1	GMSIMNSFINDIFER	GMSIMNSFINDIFER	0.13635	0.110731	0.197846	0.126747	0.162366	0.143392	0.162925	0.224242	File: JL_PT_c18_22a.wiff, Sample: JL_PT_c18_22a (sample number 1), Elution: 101.571 min, Period: 1, Cycle(s): 3766 (Experiment 2)	GMSIMNSFINDIFER%iTRAQ_8plex_Nterm::Oxidation_M::::::::::::::%sample_41%cmpd_640
14.3845.2	B7FU90	LAIQALLEVVDSGAK	2	NA	LAIQALLEVVDSGAK|B7FU90	NA	1	LAIQALLEVVDSGAK	LAIQALLEVVDSGAK	0.413328	0.258891	0.366827	0.277674	0.29672	0.201812	0.41562	0.264672	File: JL_PT_c18_22a.wiff, Sample: JL_PT_c18_22a (sample number 1), Elution: 103.12 min, Period: 1, Cycle(s): 3845 (Experiment 2)	LAIQALLEVVDSGAK%iTRAQ_8plex_Nterm:::::::::::::::iTRAQ_8plex_K:%sample_41%cmpd_644
14.3927.2	B7G274	TEPILSGLLQVFQEGR	3	NA	TEPILSGLLQVFQEGR|B7G274	NA	1	TEPILSGLLQVFQEGR	TEPILSGLLQVFQEGR	0.197869	0.136828	0.175607	0.138357	0.134381	0.084974	0.114986	0.176462	File: JL_PT_c18_22a.wiff, Sample: JL_PT_c18_22a (sample number 1), Elution: 104.821 min, Period: 1, Cycle(s): 3927 (Experiment 2)	TEPILSGLLQVFQEGR%iTRAQ_8plex_Nterm:::::::::::::::::%sample_41%cmpd_649
14.3995.2	B7FTY3	VQIIIGSAIQSAIDSAR	11	NA	VQIIIGSAIQSAIDSAR|B7FTY3	NA	1	VQIIIGSAIQSAIDSAR	VQIIIGSAIQSAIDSAR	0.0968219	0.115034	0.10889	0.0745049	0.123233	0.117399	0.106294	0.0881783	File: JL_PT_c18_22a.wiff, Sample: JL_PT_c18_22a (sample number 1), Elution: 106.131 min, Period: 1, Cycle(s): 3995 (Experiment 2)	VQIIIGSAIQSAIDSAR%iTRAQ_8plex_Nterm::::::::::::::::::%sample_41%cmpd_652
14.4004.2	B5Y3K6	DIGTAAATILTQTTEGLQPFLTK	8	NA	DIGTAAATILTQTTEGLQPFLTK|B5Y3K6	NA	1	DIGTAAATILTQTTEGLQPFLTK	DIGTAAATILTQTTEGLQPFLTK	0.883592	0.703284	0.949329	1.26439	1.34903	1.36284	1.0298	0.672794	File: JL_PT_c18_22a.wiff, Sample: JL_PT_c18_22a (sample number 1), Elution: 106.387 min, Period: 1, Cycle(s): 4004 (Experiment 2)	DIGTAAATILTQTTEGLQPFLTK%iTRAQ_8plex_Nterm:::::::::::::::::::::::iTRAQ_8plex_K:%sample_41%cmpd_654
14.4033.2	B7G518	QANLMTFGEAVLATIQR	3	NA	QANLMTFGEAVLATIQR|B7G518	NA	1	NA	QANLMTFGEAVLATIQR	0.123174	0.193509	0.135595	0.0803095	0.0839848	0.0721115	0.0889106	0.180137	File: JL_PT_c18_22a.wiff, Sample: JL_PT_c18_22a (sample number 1), Elution: 106.982 min, Period: 1, Cycle(s): 4033 (Experiment 2)	QANLMTFGEAVLATIQR%iTRAQ_8plex_Nterm::::::::::::::::::%sample_41%cmpd_656
14.4123.2	B7G1A2	GVALGAAPLLLPLLALGAGRDVLTK	45	NA	GVALGAAPLLLPLLALGAGRDVLTK|B7G1A2	NA	1	GVALGAAPLLLPLLALGAGRDVLTK	GVALGAAPLLLPLLALGAGRDVLTK	0.536369	0.306782	0.442384	0.695507	0.677371	0.506641	0.663925	0.860391	File: JL_PT_c18_22a.wiff, Sample: JL_PT_c18_22a (sample number 1), Elution: 108.564 min, Period: 1, Cycle(s): 4123 (Experiment 2)	GVALGAAPLLLPLLALGAGRDVLTK%iTRAQ_8plex_Nterm:::::::::::::::::::::::::iTRAQ_8plex_K:%sample_41%cmpd_657
14.4167.2	B7G1A2	GVALGAAPLLLPLLALGAGRDVLTK	45	NA	GVALGAAPLLLPLLALGAGRDVLTK|B7G1A2	NA	1	GVALGAAPLLLPLLALGAGRDVLTK	GVALGAAPLLLPLLALGAGRDVLTK	1.05943	1.02571	1.23835	2.68648	3.14581	1.27843	2.41935	2.76502	File: JL_PT_c18_22a.wiff, Sample: JL_PT_c18_22a (sample number 1), Elution: 109.568 min, Period: 1, Cycle(s): 4167 (Experiment 2)	GVALGAAPLLLPLLALGAGRDVLTK%iTRAQ_8plex_Nterm:::::::::::::::::::::::::iTRAQ_8plex_K:%sample_41%cmpd_660
14.4532.2	B7G6Q6	ASGNDFAFPIIMAAIISAVDEHGDLMR	41	NA	ASGNDFAFPIIMAAIISAVDEHGDLMR|B7G6Q6	NA	1	ASGNDFAFPIIMAAIISAVDEHGDLMR	ASGNDFAFPIIMAAIISAVDEHGDLMR	0.316548	0.385167	0.357894	0.318308	0.375103	0.227672	0.467862	0.5074	File: JL_PT_c18_22a.wiff, Sample: JL_PT_c18_22a (sample number 1), Elution: 116.339 min, Period: 1, Cycle(s): 4532 (Experiment 2)	ASGNDFAFPIIMAAIISAVDEHGDLMR%iTRAQ_8plex_Nterm::::::::::::::::::::::::::Oxidation_M::%sample_41%cmpd_670
14.4581.2	B7GD91	FVETDAFQQLLENEEQLKTLLESA	5	NA	FVETDAFQQLLENEEQLKTLLESA|B7GD91	NA	1	FVETDAFQQLLENEEQLKTLLESA	NA	1.54296	1.65306	1.72305	2.34979	2.27267	2.66658	3.0597	3.6511	File: JL_PT_c18_22a.wiff, Sample: JL_PT_c18_22a (sample number 1), Elution: 117.224 min, Period: 1, Cycle(s): 4581 (Experiment 2)	FVETDAFQQLLENEEQLKTLLESA%iTRAQ_8plex_Nterm::::::::::::::::::iTRAQ_8plex_K:::::::%sample_41%cmpd_671
14.4625.2	B7FRM6	MDVDDLEKTLEPILAMFIQQR	20	NA	MDVDDLEKTLEPILAMFIQQR|B7FRM6	NA	1	NA	MDVDDLEKTLEPILAMFIQQR	0.81771	0.986422	0.998274	0.87546	0.794888	0.681767	0.73355	0.63604	File: JL_PT_c18_22a.wiff, Sample: JL_PT_c18_22a (sample number 1), Elution: 118.074 min, Period: 1, Cycle(s): 4625 (Experiment 2)	MDVDDLEKTLEPILAMFIQQR%iTRAQ_8plex_Nterm::::::::iTRAQ_8plex_K::::::::::::::%sample_41%cmpd_673
14.4696.2	B7FR48	VLFLTDIAGVLDKEMQLLK	2	NA	VLFLTDIAGVLDKEMQLLK|B7FR48	NA	1	NA	VLFLTDIAGVLDKEMQLLK	0.945112	0.868844	0.762574	1.41532	1.46666	1.5574	1.24324	1.22433	File: JL_PT_c18_22a.wiff, Sample: JL_PT_c18_22a (sample number 1), Elution: 119.333 to 119.521 min, Period: 1, Cycle(s): 4696, 4704 (Experiment 2)	VLFLTDIAGVLDKEMQLLK%iTRAQ_8plex_Nterm:::::::::::::iTRAQ_8plex_K::::::iTRAQ_8plex_K:%sample_41%cmpd_674
15.2776.3	B7GDK7	SLGGAYAM	2	NA	SLGGAYAM|B7GDK7	NA	1	SLGGAYAM	SLGGAYAM	0.039668	0.0715399	0.06888	0.254454	0.201615	0.208243	0.080219	0.0918536	File: JL_PT_c18_22b.wiff, Sample: JL_PT_c18_22b (sample number 1), Elution: 50.451 min, Period: 1, Cycle(s): 2776 (Experiment 3)	SLGGAYAM%iTRAQ_8plex_Nterm::::::::Oxidation_M:%sample_42%cmpd_59
15.2793.2	B7GDK7	SLGGAYAM	2	NA	SLGGAYAM|B7GDK7	NA	1	NA	NA	0.118813	0.0933327	0.0778124	0.21382	0.162366	0.117399	0.0583562	0.066127	File: JL_PT_c18_22b.wiff, Sample: JL_PT_c18_22b (sample number 1), Elution: 51.353 min, Period: 1, Cycle(s): 2793 (Experiment 2)	SLGGAYAM%iTRAQ_8plex_Nterm::::::::Oxidation_M:%sample_42%cmpd_72
15.2846.2	B7GAF1	ANMYK	1	NA	ANMYK|B7GAF1	NA	1	NA	NA	0.105637	0.0715399	0.0555749	0.0745049	0.0504279	0.104536	0.0453647	0.066127	File: JL_PT_c18_22b.wiff, Sample: JL_PT_c18_22b (sample number 1), Elution: 55.421 min, Period: 1, Cycle(s): 2846 (Experiment 2)	ANMYK%iTRAQ_8plex_Nterm:::Oxidation_M:::%sample_42%cmpd_130
15.2883.3	B7G8F2	IAADGLE	3	NA	IAADGLE|B7G8F2	NA	1	IAADGLE	IAADGLE	0.105637	0.176111	0.229018	0.167381	0.111969	0.104536	0.202173	0.128607	File: JL_PT_c18_22b.wiff, Sample: JL_PT_c18_22b (sample number 1), Elution: 59.933 min, Period: 1, Cycle(s): 2883 (Experiment 3)	IAADGLE%iTRAQ_8plex_Nterm::::::::%sample_42%cmpd_191
15.2888.3	B7G150	MTPAEIFSR	22	NA	MTPAEIFSR|B7G150	NA	1	NA	NA	0.501201	0.611805	0.598059	0.666603	0.727769	0.681767	0.502719	0.511075	File: JL_PT_c18_22b.wiff, Sample: JL_PT_c18_22b (sample number 1), Elution: 60.529 min, Period: 1, Cycle(s): 2888 (Experiment 3)	MTPAEIFSR%iTRAQ_8plex_Nterm:Oxidation_M:::::::::%sample_42%cmpd_200
15.2893.2	B7FS83	GAGTAGFQV	1	NA	GAGTAGFQV|B7FS83	NA	1	GAGTAGFQV	NA	0.202323	0.206604	0.229018	0.23704	0.179204	0.318518	0.149843	0.150659	File: JL_PT_c18_22b.wiff, Sample: JL_PT_c18_22b (sample number 1), Elution: 61.023 min, Period: 1, Cycle(s): 2893 (Experiment 2)	GAGTAGFQV%iTRAQ_8plex_Nterm::::::::::%sample_42%cmpd_209
15.2910.3	B7FZL3	GVEEVLPMMR	7	NA	GVEEVLPMMR|B7FZL3	NA	1	NA	NA	0.0923681	0.0671448	0.0555749	0.115138	0.123233	0.0979705	0.101993	0.0845031	File: JL_PT_c18_22b.wiff, Sample: JL_PT_c18_22b (sample number 1), Elution: 63.151 min, Period: 1, Cycle(s): 2910 (Experiment 3)	GVEEVLPMMR%iTRAQ_8plex_Nterm:::::::::Oxidation_M::%sample_42%cmpd_236
15.2916.2	B5Y3H6	MGGMGLIR	3	NA	MGGMGLIR|B5Y3H6	NA	1	NA	MGGMGLIR	0.852878	0.716379	0.624765	0.300894	0.341543	0.253666	0.332822	0.301426	File: JL_PT_c18_22b.wiff, Sample: JL_PT_c18_22b (sample number 1), Elution: 63.765 min, Period: 1, Cycle(s): 2916 (Experiment 2)	MGGMGLIR%iTRAQ_8plex_Nterm:::::::::%sample_42%cmpd_245
15.2921.2	B7G3N4	TTLSASRR	1	NA	TTLSASRR|B7G3N4	NA	1	NA	NA	0.949566	1.23916	1.42073	1.24698	1.64015	1.62882	1.2781	0.996383	File: JL_PT_c18_22b.wiff, Sample: JL_PT_c18_22b (sample number 1), Elution: 64.361 to 66.506 min, Period: 1, Cycle(s): 2921, 2930, 2939 (Experiment 2)	TTLSASRR%iTRAQ_8plex_Nterm:::::::::%sample_42%cmpd_283
15.2922.2	B7FRH5	LAYDEWR	23	NA	LAYDEWR|B7FRH5	NA	1	LAYDEWR	LAYDEWR	0.184693	0.158621	0.304576	0.277674	0.29672	0.260098	0.241332	0.253645	File: JL_PT_c18_22b.wiff, Sample: JL_PT_c18_22b (sample number 1), Elution: 64.48 min, Period: 1, Cycle(s): 2922 (Experiment 2)	LAYDEWR%iTRAQ_8plex_Nterm::::::::%sample_42%cmpd_255
15.2929.3	B7FQ48	FPYVGYR	6	NA	FPYVGYR|B7FQ48	NA	1	NA	NA	0.54073	0.777365	0.651471	0.782581	0.744491	0.720625	0.720557	0.845615	File: JL_PT_c18_22b.wiff, Sample: JL_PT_c18_22b (sample number 1), Elution: 65.416 min, Period: 1, Cycle(s): 2929 (Experiment 3)	FPYVGYR%iTRAQ_8plex_Nterm::::::::%sample_42%cmpd_266
15.2937.2	B7GDN1	LYTGSILR	13	NA	LYTGSILR|B7GDN1	NA	1	NA	NA	0.940751	0.873148	0.851532	0.602749	0.671797	0.350943	0.851206	0.617663	File: JL_PT_c18_22b.wiff, Sample: JL_PT_c18_22b (sample number 1), Elution: 66.267 min, Period: 1, Cycle(s): 2937 (Experiment 2)	LYTGSILR%iTRAQ_8plex_Nterm:::::::::%sample_42%cmpd_279
15.2937.3	B5Y3D6	FVAAPAFR	4	NA	FVAAPAFR|B5Y3D6	NA	1	NA	FVAAPAFR	0.448496	0.459247	0.455784	0.446016	0.548591	0.42236	0.528885	0.492623	File: JL_PT_c18_22b.wiff, Sample: JL_PT_c18_22b (sample number 1), Elution: 66.369 min, Period: 1, Cycle(s): 2937 (Experiment 3)	FVAAPAFR%iTRAQ_8plex_Nterm:::::::::%sample_42%cmpd_278
15.2940.2	B7FYK5	VLADAGVE	4	NA	VLADAGVE|B7FYK5	NA	1	VLADAGVE	VLADAGVE	0.277019	0.280684	0.3846	0.155771	0.106396	0.130396	0.171617	0.194839	File: JL_PT_c18_22b.wiff, Sample: JL_PT_c18_22b (sample number 1), Elution: 66.625 min, Period: 1, Cycle(s): 2940 (Experiment 2)	VLADAGVE%iTRAQ_8plex_Nterm:::::::::%sample_42%cmpd_284
15.2948.2	B7G1X4	MLGAGLVDAR	23	NA	MLGAGLVDAR|B7G1X4	NA	1	MLGAGLVDAR	MLGAGLVDAR	0.852878	0.559518	0.402372	0.184796	0.335969	0.214809	0.533186	0.779457	File: JL_PT_c18_22b.wiff, Sample: JL_PT_c18_22b (sample number 1), Elution: 67.578 min, Period: 1, Cycle(s): 2948 (Experiment 2)	MLGAGLVDAR%iTRAQ_8plex_Nterm:::::::::::%sample_42%cmpd_293
15.2957.3	B7FUT5	TVLCMDR	1	NA	TVLCMDR|B7FUT5	NA	1	NA	NA	0.562721	0.664092	0.673617	0.799996	0.58784	0.629913	0.515802	0.5074	File: JL_PT_c18_22b.wiff, Sample: JL_PT_c18_22b (sample number 1), Elution: 68.753 min, Period: 1, Cycle(s): 2957 (Experiment 3)	TVLCMDR%iTRAQ_8plex_Nterm::::MMTS:Oxidation_M:::%sample_42%cmpd_309
15.2966.3	B7G442	AAFGLLPGR	1	NA	AAFGLLPGR|B7G442	NA	1	NA	AAFGLLPGR	1.34077	1.11718	1.37625	1.42693	1.97598	1.12287	1.08643	0.878769	File: JL_PT_c18_22b.wiff, Sample: JL_PT_c18_22b (sample number 1), Elution: 69.827 min, Period: 1, Cycle(s): 2966 (Experiment 3)	AAFGLLPGR%iTRAQ_8plex_Nterm::::::::::%sample_42%cmpd_323
15.2967.3	B7G150	MTPAEIFSR	22	NA	MTPAEIFSR|B7G150	NA	1	MTPAEIFSR	MTPAEIFSR	2.01768	2.56373	2.54572	2.79097	3.02271	2.84814	2.42814	2.75767	File: JL_PT_c18_22b.wiff, Sample: JL_PT_c18_22b (sample number 1), Elution: 69.946 min, Period: 1, Cycle(s): 2967 (Experiment 3)	MTPAEIFSR%iTRAQ_8plex_Nterm::::::::::%sample_42%cmpd_325
15.2971.3	A0T0B5	IGGVMIMGDR	16	NA	IGGVMIMGDR|A0T0B5	NA	1	IGGVMIMGDR	IGGVMIMGDR	2.55392	3.32176	3.33284	1.38629	1.16997	1.20071	2.30618	2.26868	File: JL_PT_c18_22b.wiff, Sample: JL_PT_c18_22b (sample number 1), Elution: 70.422 min, Period: 1, Cycle(s): 2971 (Experiment 3)	IGGVMIMGDR%iTRAQ_8plex_Nterm:::::::::::%sample_42%cmpd_333
15.2973.3	B7FRM6	LLDDLSR	20	NA	LLDDLSR|B7FRM6	NA	1	LLDDLSR	NA	0.444042	0.450548	0.509102	0.399577	0.358265	0.467783	0.271799	0.294075	File: JL_PT_c18_22b.wiff, Sample: JL_PT_c18_22b (sample number 1), Elution: 70.661 min, Period: 1, Cycle(s): 2973 (Experiment 3)	LLDDLSR%iTRAQ_8plex_Nterm::::::::%sample_42%cmpd_336
15.2975.2	B7FP19	EILDGYLR	26	NA	EILDGYLR|B7FP19	NA	1	NA	EILDGYLR	1.6133	1.77943	1.78977	0.602749	0.559855	0.552064	1.5351	1.90091	File: JL_PT_c18_22b.wiff, Sample: JL_PT_c18_22b (sample number 1), Elution: 70.797 min, Period: 1, Cycle(s): 2975 (Experiment 2)	EILDGYLR%iTRAQ_8plex_Nterm:::::::::%sample_42%cmpd_340
15.2976.2	B7FQQ4	VVIVLAGR	11	NA	VVIVLAGR|B7FQQ4	NA	1	NA	VVIVLAGR	0.615426	0.707588	0.687017	0.306698	0.156792	0.22124	0.428703	0.481597	File: JL_PT_c18_22b.wiff, Sample: JL_PT_c18_22b (sample number 1), Elution: 70.916 min, Period: 1, Cycle(s): 2976 (Experiment 2)	VVIVLAGR%iTRAQ_8plex_Nterm:::::::::%sample_42%cmpd_342
15.2978.3	B7G4A0	LGIYDTTSSTWK	15	NA	LGIYDTTSSTWK|B7G4A0	NA	1	LGIYDTTSSTWK	LGIYDTTSSTWK	4.19789	2.83378	2.85251	3.23782	3.15707	2.5563	3.02923	4.87562	File: JL_PT_c18_22b.wiff, Sample: JL_PT_c18_22b (sample number 1), Elution: 71.257 min, Period: 1, Cycle(s): 2978 (Experiment 3)	LGIYDTTSSTWK%iTRAQ_8plex_Nterm::::::::::::iTRAQ_8plex_K:%sample_42%cmpd_344
15.2983.2	B7GBX2	NIEILGLR	7	NA	NIEILGLR|B7GBX2	NA	1	NA	NA	0.593528	0.559518	0.709256	0.660678	0.582266	0.61035	0.472252	0.499974	File: JL_PT_c18_22b.wiff, Sample: JL_PT_c18_22b (sample number 1), Elution: 71.751 min, Period: 1, Cycle(s): 2983 (Experiment 2)	NIEILGLR%iTRAQ_8plex_Nterm:::::::::%sample_42%cmpd_354
15.2985.3	B7FQ72	ALLYCSTK	60	NA	ALLYCSTK|B7FQ72	NA	1	NA	NA	0.41769	0.385167	0.389066	0.144162	0.26316	0.27966	0.441696	0.386036	File: JL_PT_c18_22b.wiff, Sample: JL_PT_c18_22b (sample number 1), Elution: 72.092 min, Period: 1, Cycle(s): 2985 (Experiment 3)	ALLYCSTK%iTRAQ_8plex_Nterm:::::MMTS:::iTRAQ_8plex_K:%sample_42%cmpd_356
15.2986.3	B7FRR3	IAAFVPR	4	NA	IAAFVPR|B7FRR3	NA	1	IAAFVPR	NA	0.712207	0.524629	0.700323	0.306698	0.0952482	0.195246	0.494027	0.5074	File: JL_PT_c18_22b.wiff, Sample: JL_PT_c18_22b (sample number 1), Elution: 72.211 min, Period: 1, Cycle(s): 2986 (Experiment 3)	IAAFVPR%iTRAQ_8plex_Nterm::::::::%sample_42%cmpd_358
15.2989.2	B7FP19	GIDTVLFER	26	NA	GIDTVLFER|B7FP19	NA	1	GIDTVLFER	GIDTVLFER	3.74507	4.48508	4.2132	1.56625	1.29863	1.4277	4.39271	5.00058	File: JL_PT_c18_22b.wiff, Sample: JL_PT_c18_22b (sample number 1), Elution: 72.466 min, Period: 1, Cycle(s): 2989 (Experiment 2)	GIDTVLFER%iTRAQ_8plex_Nterm::::::::::%sample_42%cmpd_364
15.2990.2	B7FUR4	WMIAEGYGDPR	32	NA	WMIAEGYGDPR|B7FUR4	NA	1	NA	NA	0.21986	0.197813	0.224552	0.173186	0.0952482	0.201812	0.1847	0.194839	File: JL_PT_c18_22b.wiff, Sample: JL_PT_c18_22b (sample number 1), Elution: 72.585 min, Period: 1, Cycle(s): 2990 (Experiment 2)	WMIAEGYGDPR%iTRAQ_8plex_Nterm::::::::::::%sample_42%cmpd_366
15.2990.3	B5Y5H1	FTIPALR	1	NA	FTIPALR|B5Y5H1	NA	1	FTIPALR	NA	0.215499	0.328576	0.380133	0.23704	0.363955	0.324949	0.197783	0.176462	File: JL_PT_c18_22b.wiff, Sample: JL_PT_c18_22b (sample number 1), Elution: 72.687 min, Period: 1, Cycle(s): 2990 (Experiment 3)	FTIPALR%iTRAQ_8plex_Nterm::::::::%sample_42%cmpd_365
15.2991.2	B7FVU7	ILFYTGK	20	NA	ILFYTGK|B7FVU7	NA	1	ILFYTGK	NA	0.373707	0.193509	0.27787	0.190601	0.190351	0.286092	0.219557	0.323553	File: JL_PT_c18_22b.wiff, Sample: JL_PT_c18_22b (sample number 1), Elution: 72.704 min, Period: 1, Cycle(s): 2991 (Experiment 2)	ILFYTGK%iTRAQ_8plex_Nterm:::::::iTRAQ_8plex_K:%sample_42%cmpd_367
15.2992.2	B7G8W9	VPVDVLAQSGATS	6	NA	VPVDVLAQSGATS|B7G8W9	NA	1	VPVDVLAQSGATS	VPVDVLAQSGATS	1.666	1.64436	1.97652	3.80671	3.23534	3.47079	2.30179	3.24305	File: JL_PT_c18_22b.wiff, Sample: JL_PT_c18_22b (sample number 1), Elution: 72.824 min, Period: 1, Cycle(s): 2992 (Experiment 2)	VPVDVLAQSGATS%iTRAQ_8plex_Nterm::::::::::::::%sample_42%cmpd_369
15.2995.2	B7G2A6	VFGADTSLEMPR	29	NA	VFGADTSLEMPR|B7G2A6	NA	1	NA	VFGADTSLEMPR	0.21986	0.215303	0.202312	0.231235	0.252012	0.234237	0.101993	0.106555	File: JL_PT_c18_22b.wiff, Sample: JL_PT_c18_22b (sample number 1), Elution: 73.181 min, Period: 1, Cycle(s): 2995 (Experiment 2)	VFGADTSLEMPR%iTRAQ_8plex_Nterm:::::::::::::%sample_42%cmpd_373
15.2999.2	B7GEJ6	ALGGGVPIGAMMAR	7	NA	ALGGGVPIGAMMAR|B7GEJ6	NA	1	ALGGGVPIGAMMAR	ALGGGVPIGAMMAR	0.118813	0.0802386	0.113357	0.178991	0.201615	0.136961	0.110685	0.117581	File: JL_PT_c18_22b.wiff, Sample: JL_PT_c18_22b (sample number 1), Elution: 73.658 min, Period: 1, Cycle(s): 2999 (Experiment 2)	ALGGGVPIGAMMAR%iTRAQ_8plex_Nterm:::::::::::::::%sample_42%cmpd_380
15.2999.3	B7FPY8	IAGLEVLR	39	NA	IAGLEVLR|B7FPY8	NA	1	IAGLEVLR	IAGLEVLR	0.492386	0.472342	0.540275	0.52148	0.638122	0.402798	0.620375	0.562531	File: JL_PT_c18_22b.wiff, Sample: JL_PT_c18_22b (sample number 1), Elution: 73.76 min, Period: 1, Cycle(s): 2999 (Experiment 3)	IAGLEVLR%iTRAQ_8plex_Nterm:::::::::%sample_42%cmpd_379
15.3002.3	B5Y3C2	MIFAGLK	7	NA	MIFAGLK|B5Y3C2	NA	1	MIFAGLK	MIFAGLK	0.228675	0.176111	0.246791	0.219625	0.184778	0.286092	0.202173	0.158085	File: JL_PT_c18_22b.wiff, Sample: JL_PT_c18_22b (sample number 1), Elution: 74.117 min, Period: 1, Cycle(s): 3002 (Experiment 3)	MIFAGLK%iTRAQ_8plex_Nterm:::::::iTRAQ_8plex_K:%sample_42%cmpd_385
15.3005.3	B5Y4X4	VSLLCK	15	NA	VSLLCK|B5Y4X4	NA	1	NA	NA	0.518739	0.367768	0.326815	0.155771	0.134381	0.149958	0.385063	0.360308	File: JL_PT_c18_22b.wiff, Sample: JL_PT_c18_22b (sample number 1), Elution: 74.475 min, Period: 1, Cycle(s): 3005 (Experiment 3)	VSLLCK%iTRAQ_8plex_Nterm:::::MMTS:iTRAQ_8plex_K:%sample_42%cmpd_389
15.3006.2	B7G2T8	FADTVTGVDQYAIR	2	NA	FADTVTGVDQYAIR|B7G2T8	NA	1	FADTVTGVDQYAIR	FADTVTGVDQYAIR	0.206684	0.197813	0.251257	0.248649	0.201615	0.214809	0.193392	0.238944	File: JL_PT_c18_22b.wiff, Sample: JL_PT_c18_22b (sample number 1), Elution: 74.492 min, Period: 1, Cycle(s): 3006 (Experiment 2)	FADTVTGVDQYAIR%iTRAQ_8plex_Nterm:::::::::::::::%sample_42%cmpd_391
15.3007.3	A0T0L0	FLVFNK	2	NA	FLVFNK|A0T0L0	NA	1	FLVFNK	NA	0.167156	0.241401	0.18454	0.109333	0.134381	0.117399	0.189091	0.279373	File: JL_PT_c18_22b.wiff, Sample: JL_PT_c18_22b (sample number 1), Elution: 74.713 min, Period: 1, Cycle(s): 3007 (Experiment 3)	FLVFNK%iTRAQ_8plex_Nterm::::::iTRAQ_8plex_K:%sample_42%cmpd_392
15.3009.2	B7FQ72	AVAAGLNPLDLR	60	NA	AVAAGLNPLDLR|B7FQ72	NA	1	AVAAGLNPLDLR	AVAAGLNPLDLR	0.158341	0.163017	0.175607	0.689702	0.0952482	0.117399	0.0714379	0.143383	File: JL_PT_c18_22b.wiff, Sample: JL_PT_c18_22b (sample number 1), Elution: 74.849 min, Period: 1, Cycle(s): 3009 (Experiment 2)	AVAAGLNPLDLR%iTRAQ_8plex_Nterm:::::::::::::%sample_42%cmpd_395
15.3015.2	A0T0C9	YLTYPFYAGGNR	17	NA	YLTYPFYAGGNR|A0T0C9	NA	1	NA	YLTYPFYAGGNR	0.364892	0.302387	0.433545	0.126747	0.29672	0.149958	0.250024	0.29775	File: JL_PT_c18_22b.wiff, Sample: JL_PT_c18_22b (sample number 1), Elution: 75.564 min, Period: 1, Cycle(s): 3015 (Experiment 2)	YLTYPFYAGGNR%iTRAQ_8plex_Nterm:::::::::::::%sample_42%cmpd_402
15.3016.3	B7GDH3	ECAELWPR	10	NA	ECAELWPR|B7GDH3	NA	1	NA	ECAELWPR	2.3341	1.97118	2.25224	1.00897	0.834138	1.04502	1.8705	1.48912	File: JL_PT_c18_22b.wiff, Sample: JL_PT_c18_22b (sample number 1), Elution: 75.785 min, Period: 1, Cycle(s): 3016 (Experiment 3)	ECAELWPR%iTRAQ_8plex_Nterm::MMTS:::::::%sample_42%cmpd_404
15.3018.3	B7G9T6	FDIFTAGSSGR	5	NA	FDIFTAGSSGR|B7G9T6	NA	1	FDIFTAGSSGR	FDIFTAGSSGR	4.70769	3.43503	3.70189	1.78103	1.57291	2.14763	1.57865	1.94142	File: JL_PT_c18_22b.wiff, Sample: JL_PT_c18_22b (sample number 1), Elution: 76.024 min, Period: 1, Cycle(s): 3018 (Experiment 3)	FDIFTAGSSGR%iTRAQ_8plex_Nterm::::::::::::%sample_42%cmpd_407
15.3019.2	B7FUK7	IEMGLYGSVVPK	7	NA	IEMGLYGSVVPK|B7FUK7	NA	1	IEMGLYGSVVPK	IEMGLYGSVVPK	0.580352	0.603014	0.562514	0.87546	0.699783	0.78561	0.690001	0.599286	File: JL_PT_c18_22b.wiff, Sample: JL_PT_c18_22b (sample number 1), Elution: 76.041 min, Period: 1, Cycle(s): 3019 (Experiment 2)	IEMGLYGSVVPK%iTRAQ_8plex_Nterm::::::::::::iTRAQ_8plex_K:%sample_42%cmpd_410
15.3021.3	B7GDJ7	GLLPNILR	1	NA	GLLPNILR|B7GDJ7	NA	1	GLLPNILR	NA	0.756097	0.790368	0.913783	0.643384	0.58215	0.428792	0.759716	1.06262	File: JL_PT_c18_22b.wiff, Sample: JL_PT_c18_22b (sample number 1), Elution: 76.381 min, Period: 1, Cycle(s): 3021 (Experiment 3)	GLLPNILR%iTRAQ_8plex_Nterm:::::::::%sample_42%cmpd_412
15.3022.2	B5Y3R0	GVLFYGPPGCGK	23	NA	GVLFYGPPGCGK|B5Y3R0	NA	1	NA	GVLFYGPPGCGK	1.32314	1.25665	0.989341	0.968339	1.0636	1.01902	1.06904	0.989032	File: JL_PT_c18_22b.wiff, Sample: JL_PT_c18_22b (sample number 1), Elution: 76.398 min, Period: 1, Cycle(s): 3022 (Experiment 2)	GVLFYGPPGCGK%iTRAQ_8plex_Nterm::::::::::MMTS::iTRAQ_8plex_K:%sample_42%cmpd_415
15.3025.2	B7GCM8	ILGTEALLK	6	NA	ILGTEALLK|B7GCM8	NA	1	ILGTEALLK	ILGTEALLK	0.49684	0.559518	0.446851	0.486651	0.565429	0.331515	0.450478	0.647066	File: JL_PT_c18_22b.wiff, Sample: JL_PT_c18_22b (sample number 1), Elution: 76.756 min, Period: 1, Cycle(s): 3025 (Experiment 2)	ILGTEALLK%iTRAQ_8plex_Nterm:::::::::iTRAQ_8plex_K:%sample_42%cmpd_420
15.3029.3	B7G2R8	VLSDFALGK	10	NA	VLSDFALGK|B7G2R8	NA	1	VLSDFALGK	NA	0.435227	0.616108	0.495796	0.382162	0.419926	0.448221	0.498328	0.716975	File: JL_PT_c18_22b.wiff, Sample: JL_PT_c18_22b (sample number 1), Elution: 77.232 to 77.504 min, Period: 1, Cycle(s): 3029, 3033 (Experiment 3)	VLSDFALGK%iTRAQ_8plex_Nterm:::::::::iTRAQ_8plex_K:%sample_42%cmpd_427
15.3030.2	B7FPM3	FVAPSLFATK	9	NA	FVAPSLFATK|B7FPM3	NA	1	NA	FVAPSLFATK	12.9844	10.4105	7.95741	2.55877	2.2167	2.34875	7.32873	10.4237	File: JL_PT_c18_22b.wiff, Sample: JL_PT_c18_22b (sample number 1), Elution: 76.262 to 77.709 min, Period: 1, Cycle(s): 3030, 3036 (Experiment 2), 3020 (Experiment 3)	FVAPSLFATK%iTRAQ_8plex_Nterm::::::::::iTRAQ_8plex_K:%sample_42%cmpd_431
15.3032.2	B7GE51	ELVAVMGLNR	20	NA	ELVAVMGLNR|B7GE51	NA	1	ELVAVMGLNR	NA	0.299011	0.176111	0.242324	0.20221	0.235175	0.110967	0.23264	0.136033	File: JL_PT_c18_22b.wiff, Sample: JL_PT_c18_22b (sample number 1), Elution: 76.619 to 77.334 min, Period: 1, Cycle(s): 3032 (Experiment 2), 3023 (Experiment 3)	ELVAVMGLNR%iTRAQ_8plex_Nterm:::::::::::%sample_42%cmpd_426
15.3033.2	B7G4H1	AFGLISCSK	13	NA	AFGLISCSK|B7G4H1	NA	1	NA	AFGLISCSK	3.70554	2.76849	2.48794	2.3556	3.19063	1.69367	2.70252	3.41955	File: JL_PT_c18_22b.wiff, Sample: JL_PT_c18_22b (sample number 1), Elution: 77.402 to 78.424 min, Period: 1, Cycle(s): 3033, 3042 (Experiment 2)	AFGLISCSK%iTRAQ_8plex_Nterm:::::::MMTS::iTRAQ_8plex_K:%sample_42%cmpd_441
15.3034.2	B7FP33	AILLSTTEGVPLGR	1	NA	AILLSTTEGVPLGR|B7FP33	NA	1	AILLSTTEGVPLGR	AILLSTTEGVPLGR	0.307826	0.224002	0.237858	0.242845	0.207189	0.143392	0.263107	0.205865	File: JL_PT_c18_22b.wiff, Sample: JL_PT_c18_22b (sample number 1), Elution: 77.521 min, Period: 1, Cycle(s): 3034 (Experiment 2)	AILLSTTEGVPLGR%iTRAQ_8plex_Nterm:::::::::::::::%sample_42%cmpd_428
15.3035.2	B7G8A9	LLLIGDSGVGK	8	NA	LLLIGDSGVGK|B7G8A9	NA	1	NA	LLLIGDSGVGK	0.852878	0.664092	0.829292	0.591139	0.565429	0.58449	0.559352	0.827238	File: JL_PT_c18_22b.wiff, Sample: JL_PT_c18_22b (sample number 1), Elution: 77.59 to 78.645 min, Period: 1, Cycle(s): 3035 (Experiment 2), 3043 (Experiment 3)	LLLIGDSGVGK%iTRAQ_8plex_Nterm:::::::::::iTRAQ_8plex_K:%sample_42%cmpd_443
15.3035.3	B7FRC9	ITNTYMLFGK	2	NA	ITNTYMLFGK|B7FRC9	NA	1	ITNTYMLFGK	NA	0.532008	0.502835	0.322348	0.190601	0.274308	0.27966	0.32413	0.319803	File: JL_PT_c18_22b.wiff, Sample: JL_PT_c18_22b (sample number 1), Elution: 77.692 min, Period: 1, Cycle(s): 3035 (Experiment 3)	ITNTYMLFGK%iTRAQ_8plex_Nterm::::::::::iTRAQ_8plex_K:%sample_42%cmpd_429
15.3036.3	B7FWC9	LSPIVVLATNR	3	NA	LSPIVVLATNR|B7FWC9	NA	1	LSPIVVLATNR	LSPIVVLATNR	0.15398	0.11943	0.10889	0.103528	0.106396	0.0915392	0.128068	0.132357	File: JL_PT_c18_22b.wiff, Sample: JL_PT_c18_22b (sample number 1), Elution: 77.811 min, Period: 1, Cycle(s): 3036 (Experiment 3)	LSPIVVLATNR%iTRAQ_8plex_Nterm::::::::::::%sample_42%cmpd_430
15.3037.2	B7FUU0	FGFSAPGDIVMK	37	NA	FGFSAPGDIVMK|B7FUU0	NA	1	FGFSAPGDIVMK	FGFSAPGDIVMK	2.03967	1.70974	1.44297	0.504066	0.442222	0.448221	0.872981	1.10305	File: JL_PT_c18_22b.wiff, Sample: JL_PT_c18_22b (sample number 1), Elution: 77.828 min, Period: 1, Cycle(s): 3037 (Experiment 2)	FGFSAPGDIVMK%iTRAQ_8plex_Nterm::::::::::::iTRAQ_8plex_K:%sample_42%cmpd_433
15.3038.2	B7GCM8	TAFQIPFDATVR	6	NA	TAFQIPFDATVR|B7GCM8	NA	1	NA	TAFQIPFDATVR	0.514377	0.529025	0.446851	0.718727	0.867697	0.908748	0.489636	0.580908	File: JL_PT_c18_22b.wiff, Sample: JL_PT_c18_22b (sample number 1), Elution: 77.947 to 79.02 min, Period: 1, Cycle(s): 3038, 3047 (Experiment 2)	TAFQIPFDATVR%iTRAQ_8plex_Nterm:::::::::::::%sample_42%cmpd_450
15.3040.2	Q9LE93	VLDLIK	25	NA	VLDLIK|Q9LE93	NA	1	NA	NA	0.663863	0.711983	0.56698	0.643384	0.380677	0.500209	0.650842	0.838339	File: JL_PT_c18_22b.wiff, Sample: JL_PT_c18_22b (sample number 1), Elution: 78.185 to 79.36 min, Period: 1, Cycle(s): 3040 (Experiment 2), 3049 (Experiment 3)	VLDLIK%iTRAQ_8plex_Nterm::::::iTRAQ_8plex_K:%sample_42%cmpd_453
15.3041.3	B7FT14	GILMCETMSK	19	NA	GILMCETMSK|B7FT14	NA	1	NA	NA	1.87701	1.52239	1.26505	0.463431	0.358265	0.52607	0.877372	0.823562	File: JL_PT_c18_22b.wiff, Sample: JL_PT_c18_22b (sample number 1), Elution: 78.407 min, Period: 1, Cycle(s): 3041 (Experiment 3)	GILMCETMSK%iTRAQ_8plex_Nterm:::::MMTS:::::iTRAQ_8plex_K:%sample_42%cmpd_438
15.3044.3	B7FUU0	VAMEAGVSGLWYK	37	NA	VAMEAGVSGLWYK|B7FUU0	NA	1	VAMEAGVSGLWYK	VAMEAGVSGLWYK	3.4243	3.30436	3.31498	1.52561	1.5786	1.77138	2.42814	2.868	File: JL_PT_c18_22b.wiff, Sample: JL_PT_c18_22b (sample number 1), Elution: 78.764 min, Period: 1, Cycle(s): 3044 (Experiment 3)	VAMEAGVSGLWYK%iTRAQ_8plex_Nterm:::::::::::::iTRAQ_8plex_K:%sample_42%cmpd_444
15.3045.2	B7FUS9	LFPGVAGGPGWVK	5	NA	LFPGVAGGPGWVK|B7FUS9	NA	1	LFPGVAGGPGWVK	LFPGVAGGPGWVK	2.50112	3.02122	3.44395	2.73872	3.01145	2.07635	4.37524	4.48212	File: JL_PT_c18_22b.wiff, Sample: JL_PT_c18_22b (sample number 1), Elution: 78.781 min, Period: 1, Cycle(s): 3045 (Experiment 2)	LFPGVAGGPGWVK%iTRAQ_8plex_Nterm:::::::::::::iTRAQ_8plex_K:%sample_42%cmpd_447
15.3047.3	B7G0R5	MIIFAPNPTIAK	10	NA	MIIFAPNPTIAK|B7G0R5	NA	1	MIIFAPNPTIAK	MIIFAPNPTIAK	1.45945	1.02131	0.891544	0.591139	0.632548	0.415795	0.846815	1.07357	File: JL_PT_c18_22b.wiff, Sample: JL_PT_c18_22b (sample number 1), Elution: 79.122 min, Period: 1, Cycle(s): 3047 (Experiment 3)	MIIFAPNPTIAK%iTRAQ_8plex_Nterm::::::::::::iTRAQ_8plex_K:%sample_42%cmpd_449
15.3048.2	A0T0F1	IAQIPVGDEFLGR	41	NA	IAQIPVGDEFLGR|A0T0F1	NA	1	IAQIPVGDEFLGR	IAQIPVGDEFLGR	5.3099	5.69638	5.73404	2.51233	2.34537	2.72486	5.97833	5.30212	File: JL_PT_c18_22b.wiff, Sample: JL_PT_c18_22b (sample number 1), Elution: 79.139 to 83.309 min, Period: 1, Cycle(s): 3048, 3057, 3066 (Experiment 2), 3074, 3083 (Experiment 3)	IAQIPVGDEFLGR%iTRAQ_8plex_Nterm::::::::::::::%sample_42%cmpd_501
15.3049.2	B7FT14	IVLTIIK	19	NA	IVLTIIK|B7FT14	NA	1	NA	IVLTIIK	0.342993	0.158621	0.206779	0.120943	0.0448549	0.084974	0.149843	0.132357	File: JL_PT_c18_22b.wiff, Sample: JL_PT_c18_22b (sample number 1), Elution: 79.258 min, Period: 1, Cycle(s): 3049 (Experiment 2)	IVLTIIK%iTRAQ_8plex_Nterm:::::::iTRAQ_8plex_K:%sample_42%cmpd_452
15.3051.2	B7G9R3	TGLNPVVSFPFNR	16	NA	TGLNPVVSFPFNR|B7G9R3	NA	1	TGLNPVVSFPFNR	TGLNPVVSFPFNR	0.562721	0.616108	0.731495	0.805801	1.09158	0.779045	0.437395	0.393386	File: JL_PT_c18_22b.wiff, Sample: JL_PT_c18_22b (sample number 1), Elution: 79.496 min, Period: 1, Cycle(s): 3051 (Experiment 2)	TGLNPVVSFPFNR%iTRAQ_8plex_Nterm::::::::::::::%sample_42%cmpd_456
15.3052.2	B7G162	LPGNVPLITGLR	30	NA	LPGNVPLITGLR|B7G162	NA	1	LPGNVPLITGLR	LPGNVPLITGLR	0.0704706	0.0933327	0.122289	0.0861141	0.156792	0.123964	0.114986	0.132282	File: JL_PT_c18_22b.wiff, Sample: JL_PT_c18_22b (sample number 1), Elution: 79.615 min, Period: 1, Cycle(s): 3052 (Experiment 2)	LPGNVPLITGLR%iTRAQ_8plex_Nterm:::::::::::::%sample_42%cmpd_458
15.3054.2	B7FVH9	FGVFSPAVYAAK	1	NA	FGVFSPAVYAAK|B7FVH9	NA	1	FGVFSPAVYAAK	FGVFSPAVYAAK	1.25281	1.25665	1.29622	0.707117	0.576576	0.66877	1.00363	1.02211	File: JL_PT_c18_22b.wiff, Sample: JL_PT_c18_22b (sample number 1), Elution: 79.854 min, Period: 1, Cycle(s): 3054 (Experiment 2)	FGVFSPAVYAAK%iTRAQ_8plex_Nterm::::::::::::iTRAQ_8plex_K:%sample_42%cmpd_459
15.3058.3	B7G503	TPGDFGWTLMAPK	8	NA	TPGDFGWTLMAPK|B7G503	NA	1	TPGDFGWTLMAPK	TPGDFGWTLMAPK	1.3803	1.35243	1.37625	0.85224	1.04676	0.694764	1.35651	2.36792	File: JL_PT_c18_22b.wiff, Sample: JL_PT_c18_22b (sample number 1), Elution: 80.433 min, Period: 1, Cycle(s): 3058 (Experiment 3)	TPGDFGWTLMAPK%iTRAQ_8plex_Nterm:::::::::::::iTRAQ_8plex_K:%sample_42%cmpd_464
15.3062.2	B7FNY2	STGVGIIDAFTGR	1	NA	STGVGIIDAFTGR|B7FNY2	NA	1	NA	STGVGIIDAFTGR	0.105637	0.158621	0.113357	0.190601	0.106396	0.110967	0.149843	0.165436	File: JL_PT_c18_22b.wiff, Sample: JL_PT_c18_22b (sample number 1), Elution: 80.807 min, Period: 1, Cycle(s): 3062 (Experiment 2)	STGVGIIDAFTGR%iTRAQ_8plex_Nterm::::::::::::::%sample_42%cmpd_470
15.3063.2	B7FQ72	GFISPYFITDAK	60	NA	GFISPYFITDAK|B7FQ72	NA	1	NA	GFISPYFITDAK	6.75604	7.94454	6.51223	4.45686	5.07694	3.80162	8.08234	10.5047	File: JL_PT_c18_22b.wiff, Sample: JL_PT_c18_22b (sample number 1), Elution: 79.956 to 80.926 min, Period: 1, Cycle(s): 3063 (Experiment 2), 3054 (Experiment 3)	GFISPYFITDAK%iTRAQ_8plex_Nterm::::::::::::iTRAQ_8plex_K:%sample_42%cmpd_472
15.3063.3	B7G753	IVDLIAGK	7	NA	IVDLIAGK|B7G753	NA	1	NA	IVDLIAGK	0.290195	0.206604	0.237858	0.295089	0.4255	0.487212	0.158624	0.198514	File: JL_PT_c18_22b.wiff, Sample: JL_PT_c18_22b (sample number 1), Elution: 81.028 min, Period: 1, Cycle(s): 3063 (Experiment 3)	IVDLIAGK%iTRAQ_8plex_Nterm::::::::iTRAQ_8plex_K:%sample_42%cmpd_471
15.3064.3	B7FZ72	LADEFGWDVSEAR	35	NA	LADEFGWDVSEAR|B7FZ72	NA	1	NA	LADEFGWDVSEAR	0.312187	0.271894	0.420145	0.266064	0.268734	0.318518	0.245723	0.24997	File: JL_PT_c18_22b.wiff, Sample: JL_PT_c18_22b (sample number 1), Elution: 81.148 min, Period: 1, Cycle(s): 3064 (Experiment 3)	LADEFGWDVSEAR%iTRAQ_8plex_Nterm::::::::::::::%sample_42%cmpd_473
15.3069.2	B7FPB9	MTLPFFSNAR	13	NA	MTLPFFSNAR|B7FPB9	NA	1	MTLPFFSNAR	MTLPFFSNAR	0.316548	0.284988	0.255631	0.353138	0.369529	0.27966	0.237031	0.227917	File: JL_PT_c18_22b.wiff, Sample: JL_PT_c18_22b (sample number 1), Elution: 81.641 min, Period: 1, Cycle(s): 3069 (Experiment 2)	MTLPFFSNAR%iTRAQ_8plex_Nterm:::::::::::%sample_42%cmpd_480
15.3073.3	B7FNU8	VGTLLPTVPDELPR	5	NA	VGTLLPTVPDELPR|B7FNU8	NA	1	VGTLLPTVPDELPR	VGTLLPTVPDELPR	0.127535	0.202209	0.291269	0.115138	0.0784111	0.084974	0.263107	0.172786	File: JL_PT_c18_22b.wiff, Sample: JL_PT_c18_22b (sample number 1), Elution: 82.22 min, Period: 1, Cycle(s): 3073 (Experiment 3)	VGTLLPTVPDELPR%iTRAQ_8plex_Nterm:::::::::::::::%sample_42%cmpd_486
15.3074.2	B7FQ44	NAFTGCFGFTK	14	NA	NAFTGCFGFTK|B7FQ44	NA	1	NA	NAFTGCFGFTK	0.773727	0.703284	0.851532	1.44434	1.90874	1.62225	0.811958	0.753729	File: JL_PT_c18_22b.wiff, Sample: JL_PT_c18_22b (sample number 1), Elution: 82.237 min, Period: 1, Cycle(s): 3074 (Experiment 2)	NAFTGCFGFTK%iTRAQ_8plex_Nterm::::::MMTS:::::iTRAQ_8plex_K:%sample_42%cmpd_488
15.3075.2	B7FYD8	LVPDDVIIGVVK	3	NA	LVPDDVIIGVVK|B7FYD8	NA	1	LVPDDVIIGVVK	LVPDDVIIGVVK	0.918759	0.694585	0.753735	0.486651	0.419926	0.513072	0.607292	0.830913	File: JL_PT_c18_22b.wiff, Sample: JL_PT_c18_22b (sample number 1), Elution: 82.356 min, Period: 1, Cycle(s): 3075 (Experiment 2)	LVPDDVIIGVVK%iTRAQ_8plex_Nterm::::::::::::iTRAQ_8plex_K:%sample_42%cmpd_489
15.3081.3	B5Y536	VVAFAVEPLSVK	2	NA	VVAFAVEPLSVK|B5Y536	NA	1	VVAFAVEPLSVK	VVAFAVEPLSVK	0.439681	0.276289	0.380133	0.271869	0.319131	0.227672	0.341514	0.356632	File: JL_PT_c18_22b.wiff, Sample: JL_PT_c18_22b (sample number 1), Elution: 83.122 min, Period: 1, Cycle(s): 3081 (Experiment 3)	VVAFAVEPLSVK%iTRAQ_8plex_Nterm::::::::::::iTRAQ_8plex_K:%sample_42%cmpd_497
15.3083.2	B7FY73	EITMLDGVLSSR	12	NA	EITMLDGVLSSR|B7FY73	NA	1	EITMLDGVLSSR	NA	0.237491	0.389562	0.411305	0.335723	0.341543	0.513072	0.328431	0.286724	File: JL_PT_c18_22b.wiff, Sample: JL_PT_c18_22b (sample number 1), Elution: 82.101 to 83.207 min, Period: 1, Cycle(s): 3083 (Experiment 2), 3072 (Experiment 3)	EITMLDGVLSSR%iTRAQ_8plex_Nterm:::::::::::::%sample_42%cmpd_500
15.3090.2	B7FYY9	FEVELFKVE	2	NA	FEVELFKVE|B7FYY9	NA	1	FEVELFKVE	FEVELFKVE	0.241852	0.263194	0.229018	0.312503	0.285572	0.318518	0.263107	0.323553	File: JL_PT_c18_22b.wiff, Sample: JL_PT_c18_22b (sample number 1), Elution: 83.633 min, Period: 1, Cycle(s): 3090 (Experiment 2)	FEVELFKVE%iTRAQ_8plex_Nterm:::::::iTRAQ_8plex_K:::%sample_42%cmpd_506
15.3090.3	B7G0L4	VAEAISANMWIK	27	NA	VAEAISANMWIK|B7G0L4	NA	1	VAEAISANMWIK	VAEAISANMWIK	0.659409	0.873148	0.900477	0.254454	0.212763	0.195246	0.615984	0.573558	File: JL_PT_c18_22b.wiff, Sample: JL_PT_c18_22b (sample number 1), Elution: 83.735 min, Period: 1, Cycle(s): 3090 (Experiment 3)	VAEAISANMWIK%iTRAQ_8plex_Nterm::::::::::::iTRAQ_8plex_K:%sample_42%cmpd_505
15.3094.2	B7G1X4	GWPETILALK	23	NA	GWPETILALK|B7G1X4	NA	1	GWPETILALK	NA	0.263843	0.2501	0.246791	0.0977235	0.123233	0.0785427	0.237031	0.235268	File: JL_PT_c18_22b.wiff, Sample: JL_PT_c18_22b (sample number 1), Elution: 83.854 min, Period: 1, Cycle(s): 3094 (Experiment 2)	GWPETILALK%iTRAQ_8plex_Nterm::::::::::iTRAQ_8plex_K:%sample_42%cmpd_508
15.3096.3	B7FT67	VAIAYEPVWAIGTGK	6	NA	VAIAYEPVWAIGTGK|B7FT67	NA	1	VAIAYEPVWAIGTGK	NA	0.461672	0.485437	0.429078	0.695628	0.649386	0.772613	0.533186	0.400737	File: JL_PT_c18_22b.wiff, Sample: JL_PT_c18_22b (sample number 1), Elution: 84.143 min, Period: 1, Cycle(s): 3096 (Experiment 3)	VAIAYEPVWAIGTGK%iTRAQ_8plex_Nterm:::::::::::::::iTRAQ_8plex_K:%sample_42%cmpd_511
15.3098.2	B7FT67	VAIAYEPVWAIGTGK	6	NA	VAIAYEPVWAIGTGK|B7FT67	NA	1	NA	VAIAYEPVWAIGTGK	3.12969	3.28696	3.67071	4.82245	4.51722	5.33877	3.44304	2.73194	File: JL_PT_c18_22b.wiff, Sample: JL_PT_c18_22b (sample number 1), Elution: 84.177 min, Period: 1, Cycle(s): 3098 (Experiment 2)	VAIAYEPVWAIGTGK%iTRAQ_8plex_Nterm:::::::::::::::iTRAQ_8plex_K:%sample_42%cmpd_513
15.3105.2	B7FP35	IDGVIVALGGK	3	NA	IDGVIVALGGK|B7FP35	NA	1	IDGVIVALGGK	IDGVIVALGGK	0.158341	0.158621	0.113357	0.22543	0.190351	0.182383	0.162925	0.176462	File: JL_PT_c18_22b.wiff, Sample: JL_PT_c18_22b (sample number 1), Elution: 84.45 min, Period: 1, Cycle(s): 3105 (Experiment 2)	IDGVIVALGGK%iTRAQ_8plex_Nterm:::::::::::iTRAQ_8plex_K:%sample_42%cmpd_516
15.3107.2	B5Y3P1	GGPAGDLYIFLK	5	NA	GGPAGDLYIFLK|B5Y3P1	NA	1	NA	GGPAGDLYIFLK	0.826433	0.790368	0.833759	0.53309	0.716505	0.539067	0.820739	1.06629	File: JL_PT_c18_22b.wiff, Sample: JL_PT_c18_22b (sample number 1), Elution: 84.637 min, Period: 1, Cycle(s): 3107 (Experiment 2)	GGPAGDLYIFLK%iTRAQ_8plex_Nterm::::::::::::iTRAQ_8plex_K:%sample_42%cmpd_519
15.3107.3	B7FTU0	LLDYTVDREELVWR	6	NA	LLDYTVDREELVWR|B7FTU0	NA	1	LLDYTVDREELVWR	LLDYTVDREELVWR	2.17153	2.42867	2.77695	2.61101	2.50213	1.79095	2.8855	2.88638	File: JL_PT_c18_22b.wiff, Sample: JL_PT_c18_22b (sample number 1), Elution: 84.739 min, Period: 1, Cycle(s): 3107 (Experiment 3)	LLDYTVDREELVWR%iTRAQ_8plex_Nterm:::::::::::::::%sample_42%cmpd_518
15.3112.2	B7FS46	ILNALEVEVVAGAER	56	NA	ILNALEVEVVAGAER|B7FS46	NA	1	ILNALEVEVVAGAER	NA	2.55392	3.06472	2.14997	1.58366	1.14755	2.13463	1.85312	0.937576	File: JL_PT_c18_22b.wiff, Sample: JL_PT_c18_22b (sample number 1), Elution: 85.079 to 85.147 min, Period: 1, Cycle(s): 3112-3113 (Experiment 2)	ILNALEVEVVAGAER%iTRAQ_8plex_Nterm::::::::::::::::%sample_42%cmpd_526
15.3117.2	B7FZL9	FLGSMEGAVLGGK	3	NA	FLGSMEGAVLGGK|B7FZL9	NA	1	NA	FLGSMEGAVLGGK	1.83748	1.95808	1.58078	1.26439	1.3099	0.94774	1.29988	1.43031	File: JL_PT_c18_22b.wiff, Sample: JL_PT_c18_22b (sample number 1), Elution: 84.62 to 85.522 min, Period: 1, Cycle(s): 3117 (Experiment 2), 3106 (Experiment 3)	FLGSMEGAVLGGK%iTRAQ_8plex_Nterm:::::::::::::iTRAQ_8plex_K:%sample_42%cmpd_532
15.3118.2	A0T0I1	ALSVFDELTK	6	NA	ALSVFDELTK|A0T0I1	NA	1	ALSVFDELTK	ALSVFDELTK	0.527554	0.533328	0.429078	0.242845	0.201615	0.234237	0.419921	0.584584	File: JL_PT_c18_22b.wiff, Sample: JL_PT_c18_22b (sample number 1), Elution: 85.641 min, Period: 1, Cycle(s): 3118 (Experiment 2)	ALSVFDELTK%iTRAQ_8plex_Nterm::::::::::iTRAQ_8plex_K:%sample_42%cmpd_533
15.3120.2	B7FUR4	ILEIEGLPQLK	32	NA	ILEIEGLPQLK|B7FUR4	NA	1	ILEIEGLPQLK	ILEIEGLPQLK	0.378161	0.585615	0.913783	0.411187	0.582266	0.603918	0.454779	0.544154	File: JL_PT_c18_22b.wiff, Sample: JL_PT_c18_22b (sample number 1), Elution: 85.726 min, Period: 1, Cycle(s): 3120 (Experiment 2)	ILEIEGLPQLK%iTRAQ_8plex_Nterm:::::::::::iTRAQ_8plex_K:%sample_42%cmpd_534
15.3129.2	B7S404	QAVFDWLAER	19	NA	QAVFDWLAER|B7S404	NA	1	QAVFDWLAER	QAVFDWLAER	0.0440283	0.0627498	0.0955844	0.0803095	0.0784111	0.0979705	0.0758284	0.0808278	File: JL_PT_c18_22b.wiff, Sample: JL_PT_c18_22b (sample number 1), Elution: 86.033 min, Period: 1, Cycle(s): 3129 (Experiment 2)	QAVFDWLAER%iTRAQ_8plex_Nterm:::::::::::%sample_42%cmpd_537
15.3130.3	B7FQQ8	TALFLNLANDPTIER	32	NA	TALFLNLANDPTIER|B7FQQ8	NA	1	NA	TALFLNLANDPTIER	0.549545	0.555122	0.722562	0.892875	0.968376	0.448221	0.541878	0.511	File: JL_PT_c18_22b.wiff, Sample: JL_PT_c18_22b (sample number 1), Elution: 86.254 min, Period: 1, Cycle(s): 3130 (Experiment 3)	TALFLNLANDPTIER%iTRAQ_8plex_Nterm::::::::::::::::%sample_42%cmpd_538
15.3134.2	B7G5R3	IAWEELFAK	11	NA	IAWEELFAK|B7G5R3	NA	1	IAWEELFAK	NA	0.984734	0.864449	0.962728	1.40951	1.12514	1.46655	0.598511	0.88612	File: JL_PT_c18_22b.wiff, Sample: JL_PT_c18_22b (sample number 1), Elution: 86.135 to 86.424 min, Period: 1, Cycle(s): 3134 (Experiment 2), 3129 (Experiment 3)	IAWEELFAK%iTRAQ_8plex_Nterm:::::::::iTRAQ_8plex_K:%sample_42%cmpd_542
15.3137.2	B7G9C2	SLVDSLEAFYK	9	NA	SLVDSLEAFYK|B7G9C2	NA	1	SLVDSLEAFYK	SLVDSLEAFYK	5.04182	4.25423	3.6307	3.29599	3.24103	3.47079	5.01549	8.39054	File: JL_PT_c18_22b.wiff, Sample: JL_PT_c18_22b (sample number 1), Elution: 86.526 min, Period: 1, Cycle(s): 3137 (Experiment 2)	SLVDSLEAFYK%iTRAQ_8plex_Nterm:::::::::::iTRAQ_8plex_K:%sample_42%cmpd_544
15.3138.2	A0T0I1	ALSVFDELTK	6	NA	ALSVFDELTK|A0T0I1	NA	1	ALSVFDELTK	ALSVFDELTK	0.325363	0.271894	0.229018	0.190601	0.134381	0.130396	0.254415	0.38236	File: JL_PT_c18_22b.wiff, Sample: JL_PT_c18_22b (sample number 1), Elution: 86.645 min, Period: 1, Cycle(s): 3138 (Experiment 2)	ALSVFDELTK%iTRAQ_8plex_Nterm::::::::::iTRAQ_8plex_K:%sample_42%cmpd_545
15.3140.2	B7FR99	GPLDVEQLLLK	8	NA	GPLDVEQLLLK|B7FR99	NA	1	NA	GPLDVEQLLLK	0.184693	0.2501	0.18454	0.23704	0.341543	0.331515	0.171617	0.187488	File: JL_PT_c18_22b.wiff, Sample: JL_PT_c18_22b (sample number 1), Elution: 86.731 min, Period: 1, Cycle(s): 3140 (Experiment 2)	GPLDVEQLLLK%iTRAQ_8plex_Nterm:::::::::::iTRAQ_8plex_K:%sample_42%cmpd_546
15.3141.2	B7G6H0	ELPAEGGGVCLLENLR	8	NA	ELPAEGGGVCLLENLR|B7G6H0	NA	1	ELPAEGGGVCLLENLR	ELPAEGGGVCLLENLR	0.93639	0.851354	1.06937	1.22376	0.951655	1.22658	0.781491	0.621338	File: JL_PT_c18_22b.wiff, Sample: JL_PT_c18_22b (sample number 1), Elution: 86.799 min, Period: 1, Cycle(s): 3141 (Experiment 2)	ELPAEGGGVCLLENLR%iTRAQ_8plex_Nterm::::::::::MMTS:::::::%sample_42%cmpd_548
15.3141.3	B7FYP9	AIEVLAALK	1	NA	AIEVLAALK|B7FYP9	NA	1	NA	AIEVLAALK	0.0616562	0.0889374	0.135595	0.149967	0.16794	0.123964	0.0714379	0.0881783	File: JL_PT_c18_22b.wiff, Sample: JL_PT_c18_22b (sample number 1), Elution: 86.901 min, Period: 1, Cycle(s): 3141 (Experiment 3)	AIEVLAALK%iTRAQ_8plex_Nterm:::::::::iTRAQ_8plex_K:%sample_42%cmpd_547
15.3142.2	B7G627	QIPGLEWLADGPR	1	NA	QIPGLEWLADGPR|B7G627	NA	1	QIPGLEWLADGPR	QIPGLEWLADGPR	0.246213	0.219607	0.220085	0.231235	0.229601	0.169386	0.219557	0.191163	File: JL_PT_c18_22b.wiff, Sample: JL_PT_c18_22b (sample number 1), Elution: 86.918 min, Period: 1, Cycle(s): 3142 (Experiment 2)	QIPGLEWLADGPR%iTRAQ_8plex_Nterm::::::::::::::%sample_42%cmpd_550
15.3142.3	A0T0C0	TLTLLEASELVTK	17	NA	TLTLLEASELVTK|A0T0C0	NA	1	TLTLLEASELVTK	TLTLLEASELVTK	1.59131	1.18687	0.944955	0.498261	0.464634	0.441789	0.598511	1.08467	File: JL_PT_c18_22b.wiff, Sample: JL_PT_c18_22b (sample number 1), Elution: 87.02 min, Period: 1, Cycle(s): 3142 (Experiment 3)	TLTLLEASELVTK%iTRAQ_8plex_Nterm:::::::::::::iTRAQ_8plex_K:%sample_42%cmpd_549
15.3143.2	B7S404	AGLTADTLLAELR	19	NA	AGLTADTLLAELR|B7S404	NA	1	AGLTADTLLAELR	AGLTADTLLAELR	0.105637	0.0802386	0.104517	0.0803095	0.0560011	0.0721115	0.0932116	0.0514268	File: JL_PT_c18_22b.wiff, Sample: JL_PT_c18_22b (sample number 1), Elution: 87.037 min, Period: 1, Cycle(s): 3143 (Experiment 2)	AGLTADTLLAELR%iTRAQ_8plex_Nterm::::::::::::::%sample_42%cmpd_551
15.3144.2	B7G997	DSYLLDFALPSPK	22	NA	DSYLLDFALPSPK|B7G997	NA	1	NA	DSYLLDFALPSPK	1.4331	1.84911	1.66527	0.463431	0.291146	0.487212	1.96199	1.3898	File: JL_PT_c18_22b.wiff, Sample: JL_PT_c18_22b (sample number 1), Elution: 87.105 min, Period: 1, Cycle(s): 3144 (Experiment 2)	DSYLLDFALPSPK%iTRAQ_8plex_Nterm:::::::::::::iTRAQ_8plex_K:%sample_42%cmpd_552
15.3145.2	B7G964	QAAMIPLLDLAQR	5	NA	QAAMIPLLDLAQR|B7G964	NA	1	QAAMIPLLDLAQR	QAAMIPLLDLAQR	0.149526	0.145618	0.148902	0.109333	0.0952482	0.084974	0.119376	0.102879	File: JL_PT_c18_22b.wiff, Sample: JL_PT_c18_22b (sample number 1), Elution: 87.173 min, Period: 1, Cycle(s): 3145 (Experiment 2)	QAAMIPLLDLAQR%iTRAQ_8plex_Nterm::::::::::::::%sample_42%cmpd_553
15.3151.2	B7G6V4	MGGLLEAFQDGPR	1	NA	MGGLLEAFQDGPR|B7G6V4	NA	1	NA	MGGLLEAFQDGPR	0.0880071	0.18481	0.157834	0.120943	0.0839848	0.0721115	0.119376	0.150734	File: JL_PT_c18_22b.wiff, Sample: JL_PT_c18_22b (sample number 1), Elution: 87.326 min, Period: 1, Cycle(s): 3151 (Experiment 2)	MGGLLEAFQDGPR%iTRAQ_8plex_Nterm::::::::::::::%sample_42%cmpd_555
15.3151.3	B7G7J0	STFIDFFEQEPR	2	NA	STFIDFFEQEPR|B7G7J0	NA	1	NA	STFIDFFEQEPR	0.250667	0.193509	0.273403	0.167381	0.352691	0.266663	0.219557	0.183738	File: JL_PT_c18_22b.wiff, Sample: JL_PT_c18_22b (sample number 1), Elution: 87.429 min, Period: 1, Cycle(s): 3151 (Experiment 3)	STFIDFFEQEPR%iTRAQ_8plex_Nterm:::::::::::::%sample_42%cmpd_554
15.3189.2	B7FUR4	YLNFDQLPDFVK	32	NA	YLNFDQLPDFVK|B7FUR4	NA	1	NA	YLNFDQLPDFVK	1.28361	1.73584	1.50959	2.96511	3.67196	2.91942	2.07965	2.55912	File: JL_PT_c18_22b.wiff, Sample: JL_PT_c18_22b (sample number 1), Elution: 88.178 min, Period: 1, Cycle(s): 3189 (Experiment 2)	YLNFDQLPDFVK%iTRAQ_8plex_Nterm::::::::::::iTRAQ_8plex_K:%sample_42%cmpd_558
15.3212.2	B5Y495	GLIAVYDDLVK	10	NA	GLIAVYDDLVK|B5Y495	NA	1	NA	NA	0.307826	0.324181	0.251257	0.335723	0.229601	0.331515	0.202173	0.227917	File: JL_PT_c18_22b.wiff, Sample: JL_PT_c18_22b (sample number 1), Elution: 88.98 min, Period: 1, Cycle(s): 3212 (Experiment 2)	GLIAVYDDLVK%iTRAQ_8plex_Nterm:::::::::::iTRAQ_8plex_K:%sample_42%cmpd_567
15.3212.3	B7G938	LADYFVMDAFGTAHR	11	NA	LADYFVMDAFGTAHR|B7G938	NA	1	NA	LADYFVMDAFGTAHR	0.615519	0.637902	0.669244	0.550505	0.626974	0.539067	0.594209	0.591935	File: JL_PT_c18_22b.wiff, Sample: JL_PT_c18_22b (sample number 1), Elution: 89.082 min, Period: 1, Cycle(s): 3212 (Experiment 3)	LADYFVMDAFGTAHR%iTRAQ_8plex_Nterm::::::::::::::::%sample_42%cmpd_566
15.3263.2	B7GCT7	IVEQLAPYLVTNR	1	NA	IVEQLAPYLVTNR|B7GCT7	NA	1	IVEQLAPYLVTNR	IVEQLAPYLVTNR	0.0968219	0.145618	0.117823	0.0977235	0.123233	0.04612	0.119376	0.139708	File: JL_PT_c18_22b.wiff, Sample: JL_PT_c18_22b (sample number 1), Elution: 90.208 min, Period: 1, Cycle(s): 3263 (Experiment 2)	IVEQLAPYLVTNR%iTRAQ_8plex_Nterm::::::::::::::%sample_42%cmpd_572
15.3275.2	B7S404	YMEGLVEGLVGAK	19	NA	YMEGLVEGLVGAK|B7S404	NA	1	YMEGLVEGLVGAK	YMEGLVEGLVGAK	0.532008	0.511534	0.606992	0.608554	0.475898	0.409363	0.694392	0.713299	File: JL_PT_c18_22b.wiff, Sample: JL_PT_c18_22b (sample number 1), Elution: 90.464 min, Period: 1, Cycle(s): 3275 (Experiment 2)	YMEGLVEGLVGAK%iTRAQ_8plex_Nterm:::::::::::::iTRAQ_8plex_K:%sample_42%cmpd_573
15.3307.2	B7G6H0	NVFDVIEALQK	8	NA	NVFDVIEALQK|B7G6H0	NA	1	NVFDVIEALQK	NVFDVIEALQK	0.321002	0.489741	0.406839	0.469236	0.285572	0.487212	0.311047	0.275698	File: JL_PT_c18_22b.wiff, Sample: JL_PT_c18_22b (sample number 1), Elution: 91.315 min, Period: 1, Cycle(s): 3307 (Experiment 2)	NVFDVIEALQK%iTRAQ_8plex_Nterm:::::::::::iTRAQ_8plex_K:%sample_42%cmpd_580
15.3307.3	B7G9F9	MVLGGAVGWFLGGK	2	NA	MVLGGAVGWFLGGK|B7G9F9	NA	1	MVLGGAVGWFLGGK	MVLGGAVGWFLGGK	0.316548	0.393957	0.491329	0.335723	0.358265	0.234237	0.703084	1.01844	File: JL_PT_c18_22b.wiff, Sample: JL_PT_c18_22b (sample number 1), Elution: 91.417 min, Period: 1, Cycle(s): 3307 (Experiment 3)	MVLGGAVGWFLGGK%iTRAQ_8plex_Nterm:Oxidation_M:::::::::::::iTRAQ_8plex_K:%sample_42%cmpd_579
15.3367.2	B7GE46	DYAIELVGAGLATVDQR	17	NA	DYAIELVGAGLATVDQR|B7GE46	NA	1	NA	DYAIELVGAGLATVDQR	0.171517	0.202209	0.291269	0.173186	0.195925	0.104536	0.119376	0.147059	File: JL_PT_c18_22b.wiff, Sample: JL_PT_c18_22b (sample number 1), Elution: 92.746 min, Period: 1, Cycle(s): 3367 (Experiment 2)	DYAIELVGAGLATVDQR%iTRAQ_8plex_Nterm::::::::::::::::::%sample_42%cmpd_587
15.3453.2	B7G5Q3	ALPNVLEYIVGK	1	NA	ALPNVLEYIVGK|B7G5Q3	NA	1	NA	ALPNVLEYIVGK	0.272658	0.189114	0.282336	0.312503	0.229601	0.169386	0.237031	0.20219	File: JL_PT_c18_22b.wiff, Sample: JL_PT_c18_22b (sample number 1), Elution: 94.874 min, Period: 1, Cycle(s): 3453 (Experiment 2)	ALPNVLEYIVGK%iTRAQ_8plex_Nterm::::::::::::iTRAQ_8plex_K:%sample_42%cmpd_596
15.3507.2	B7FS46	ILNALEVEVVAGAER	56	NA	ILNALEVEVVAGAER|B7FS46	NA	1	ILNALEVEVVAGAER	ILNALEVEVVAGAER	0.101183	0.163017	0.122289	0.0861141	0.134381	0.084974	0.0845199	0.132357	File: JL_PT_c18_22b.wiff, Sample: JL_PT_c18_22b (sample number 1), Elution: 95.947 min, Period: 1, Cycle(s): 3507 (Experiment 2)	ILNALEVEVVAGAER%iTRAQ_8plex_Nterm::::::::::::::::%sample_42%cmpd_598
15.3510.2	B7FVK0	FVELEAVLANAPK	2	NA	FVELEAVLANAPK|B7FVK0	NA	1	FVELEAVLANAPK	FVELEAVLANAPK	0.184693	0.0976363	0.202312	0.254454	0.240749	0.325083	0.114986	0.227917	File: JL_PT_c18_22b.wiff, Sample: JL_PT_c18_22b (sample number 1), Elution: 96.049 min, Period: 1, Cycle(s): 3510 (Experiment 2)	FVELEAVLANAPK%iTRAQ_8plex_Nterm:::::::::::::iTRAQ_8plex_K:%sample_42%cmpd_599
15.3552.2	B7FS46	ILNALEVEVVAGAER	56	NA	ILNALEVEVVAGAER|B7FS46	NA	1	ILNALEVEVVAGAER	ILNALEVEVVAGAER	1.52533	1.52239	2.32333	2.87199	1.56177	1.33685	1.90106	1.5921	File: JL_PT_c18_22b.wiff, Sample: JL_PT_c18_22b (sample number 1), Elution: 96.969 min, Period: 1, Cycle(s): 3552 (Experiment 2)	ILNALEVEVVAGAER%iTRAQ_8plex_Nterm::::::::::::::::%sample_42%cmpd_603
15.3562.2	B7G5Z2	FVTELLQLEAGANR	14	NA	FVTELLQLEAGANR|B7G5Z2	NA	1	NA	FVTELLQLEAGANR	0.118813	0.0976363	0.0822786	0.0745049	0.128807	0.0591155	0.0976022	0.102879	File: JL_PT_c18_22b.wiff, Sample: JL_PT_c18_22b (sample number 1), Elution: 97.394 min, Period: 1, Cycle(s): 3562 (Experiment 2)	FVTELLQLEAGANR%iTRAQ_8plex_Nterm:::::::::::::::%sample_42%cmpd_608
15.3584.2	B7FS46	ILNALEVEVVAGAER	56	NA	ILNALEVEVVAGAER|B7FS46	NA	1	ILNALEVEVVAGAER	ILNALEVEVVAGAER	0.13635	0.102032	0.148995	0.178991	0.156792	0.117533	0.154233	0.176462	File: JL_PT_c18_22b.wiff, Sample: JL_PT_c18_22b (sample number 1), Elution: 97.973 min, Period: 1, Cycle(s): 3584 (Experiment 2)	ILNALEVEVVAGAER%iTRAQ_8plex_Nterm::::::::::::::::%sample_42%cmpd_612
15.3606.2	B7G5Z2	FVTELLQLEAGANR	14	NA	FVTELLQLEAGANR|B7G5Z2	NA	1	FVTELLQLEAGANR	FVTELLQLEAGANR	0.0880071	0.232701	0.27787	0.184796	0.123233	0.175818	0.1847	0.143383	File: JL_PT_c18_22b.wiff, Sample: JL_PT_c18_22b (sample number 1), Elution: 98.399 min, Period: 1, Cycle(s): 3606 (Experiment 2)	FVTELLQLEAGANR%iTRAQ_8plex_Nterm:::::::::::::::%sample_42%cmpd_613
15.3616.2	B7G890	LGSSLLELIQVSDGQR	1	NA	LGSSLLELIQVSDGQR|B7G890	NA	1	LGSSLLELIQVSDGQR	LGSSLLELIQVSDGQR	0.0791924	0.0889374	0.06888	0.132552	0.145644	0.084974	0.067137	0.0734774	File: JL_PT_c18_22b.wiff, Sample: JL_PT_c18_22b (sample number 1), Elution: 98.671 min, Period: 1, Cycle(s): 3616 (Experiment 2)	LGSSLLELIQVSDGQR%iTRAQ_8plex_Nterm:::::::::::::::::%sample_42%cmpd_614
15.3628.2	B7FXS8	VVNTATVEFPMTALVEAYQVGNSR	30	NA	VVNTATVEFPMTALVEAYQVGNSR|B7FXS8	NA	1	NA	VVNTATVEFPMTALVEAYQVGNSR	0.162702	0.171716	0.211245	0.329918	0.341543	0.350943	0.219557	0.260996	File: JL_PT_c18_22b.wiff, Sample: JL_PT_c18_22b (sample number 1), Elution: 98.926 min, Period: 1, Cycle(s): 3628 (Experiment 2)	VVNTATVEFPMTALVEAYQVGNSR%iTRAQ_8plex_Nterm:::::::::::::::::::::::::%sample_42%cmpd_615
15.3667.2	B7FRS0	IIADEITAIATPVSGIEDLK	26	NA	IIADEITAIATPVSGIEDLK|B7FRS0	NA	1	IIADEITAIATPVSGIEDLK	IIADEITAIATPVSGIEDLK	0.351715	0.328576	0.300109	0.271869	0.235175	0.143392	0.363289	0.345606	File: JL_PT_c18_22b.wiff, Sample: JL_PT_c18_22b (sample number 1), Elution: 99.795 min, Period: 1, Cycle(s): 3667 (Experiment 2)	IIADEITAIATPVSGIEDLK%iTRAQ_8plex_Nterm::::::::::::::::::::iTRAQ_8plex_K:%sample_42%cmpd_619
15.3725.2	B7FWR8	GMSIMNSFINDIFER	19	NA	GMSIMNSFINDIFER|B7FWR8	NA	1	NA	GMSIMNSFINDIFER	0.171517	0.158621	0.122289	0.115138	0.139955	0.0979705	0.0889106	0.16176	File: JL_PT_c18_22b.wiff, Sample: JL_PT_c18_22b (sample number 1), Elution: 100.987 min, Period: 1, Cycle(s): 3725 (Experiment 2)	GMSIMNSFINDIFER%iTRAQ_8plex_Nterm::Oxidation_M::::::::::::::%sample_42%cmpd_623
15.3808.2	B7FU90	LAIQALLEVVDSGAK	2	NA	LAIQALLEVVDSGAK|B7FU90	NA	1	LAIQALLEVVDSGAK	LAIQALLEVVDSGAK	0.211045	0.219607	0.286803	0.23704	0.145644	0.188815	0.32413	0.231593	File: JL_PT_c18_22b.wiff, Sample: JL_PT_c18_22b (sample number 1), Elution: 102.555 min, Period: 1, Cycle(s): 3808 (Experiment 2)	LAIQALLEVVDSGAK%iTRAQ_8plex_Nterm:::::::::::::::iTRAQ_8plex_K:%sample_42%cmpd_626
15.3858.2	B7FU90	LAIQALLEVVDSGAK	2	NA	LAIQALLEVVDSGAK|B7FU90	NA	1	LAIQALLEVVDSGAK	LAIQALLEVVDSGAK	0.259482	0.254495	0.162301	0.21382	0.145644	0.201812	0.162925	0.158085	File: JL_PT_c18_22b.wiff, Sample: JL_PT_c18_22b (sample number 1), Elution: 103.56 min, Period: 1, Cycle(s): 3858 (Experiment 2)	LAIQALLEVVDSGAK%iTRAQ_8plex_Nterm:::::::::::::::iTRAQ_8plex_K:%sample_42%cmpd_629
15.3886.2	B7G274	TEPILSGLLQVFQEGR	3	NA	TEPILSGLLQVFQEGR|B7G274	NA	1	TEPILSGLLQVFQEGR	TEPILSGLLQVFQEGR	0.101183	0.132524	0.0955844	0.109333	0.162366	0.0721115	0.119376	0.132357	File: JL_PT_c18_22b.wiff, Sample: JL_PT_c18_22b (sample number 1), Elution: 104.19 min, Period: 1, Cycle(s): 3886 (Experiment 2)	TEPILSGLLQVFQEGR%iTRAQ_8plex_Nterm:::::::::::::::::%sample_42%cmpd_632
15.3957.2	B7FTY3	VQIIIGSAIQSAIDSAR	11	NA	VQIIIGSAIQSAIDSAR|B7FTY3	NA	1	VQIIIGSAIQSAIDSAR	VQIIIGSAIQSAIDSAR	0.066017	0.0410504	0.0333398	0.0570916	0.0616906	0.04612	0.0540554	0.066127	File: JL_PT_c18_22b.wiff, Sample: JL_PT_c18_22b (sample number 1), Elution: 105.502 min, Period: 1, Cycle(s): 3957 (Experiment 2)	VQIIIGSAIQSAIDSAR%iTRAQ_8plex_Nterm::::::::::::::::::%sample_42%cmpd_635
15.3966.2	B7GEF2	SGETEDTYIADLAVGLCTGQIK	17	NA	SGETEDTYIADLAVGLCTGQIK|B7GEF2	NA	1	NA	SGETEDTYIADLAVGLCTGQIK	0.316548	0.393957	0.438011	0.57953	0.559855	0.506641	0.433004	0.301426	File: JL_PT_c18_22b.wiff, Sample: JL_PT_c18_22b (sample number 1), Elution: 105.758 min, Period: 1, Cycle(s): 3966 (Experiment 2)	SGETEDTYIADLAVGLCTGQIK%iTRAQ_8plex_Nterm:::::::::::::::::MMTS:::::iTRAQ_8plex_K:%sample_42%cmpd_636
15.3967.2	B5Y3K6	DIGTAAATILTQTTEGLQPFLTK	8	NA	DIGTAAATILTQTTEGLQPFLTK|B5Y3K6	NA	1	DIGTAAATILTQTTEGLQPFLTK	DIGTAAATILTQTTEGLQPFLTK	0.549545	0.411356	0.68255	0.858045	0.839712	0.843896	0.611593	0.419114	File: JL_PT_c18_22b.wiff, Sample: JL_PT_c18_22b (sample number 1), Elution: 105.826 min, Period: 1, Cycle(s): 3967 (Experiment 2)	DIGTAAATILTQTTEGLQPFLTK%iTRAQ_8plex_Nterm:::::::::::::::::::::::iTRAQ_8plex_K:%sample_42%cmpd_637
15.3994.2	B7G518	QANLMTFGEAVLATIQR	3	NA	QANLMTFGEAVLATIQR|B7G518	NA	1	QANLMTFGEAVLATIQR	QANLMTFGEAVLATIQR	0.15398	0.171716	0.153368	0.0919188	0.067264	0.104536	0.158624	0.165436	File: JL_PT_c18_22b.wiff, Sample: JL_PT_c18_22b (sample number 1), Elution: 106.388 min, Period: 1, Cycle(s): 3994 (Experiment 2)	QANLMTFGEAVLATIQR%iTRAQ_8plex_Nterm::::::::::::::::::%sample_42%cmpd_639
15.4079.2	B7G1A2	GVALGAAPLLLPLLALGAGRDVLTK	45	NA	GVALGAAPLLLPLLALGAGRDVLTK|B7G1A2	NA	1	GVALGAAPLLLPLLALGAGRDVLTK	GVALGAAPLLLPLLALGAGRDVLTK	0.28138	0.276289	0.313508	0.753556	0.918095	0.376938	0.729249	0.683896	File: JL_PT_c18_22b.wiff, Sample: JL_PT_c18_22b (sample number 1), Elution: 107.888 min, Period: 1, Cycle(s): 4079 (Experiment 2)	GVALGAAPLLLPLLALGAGRDVLTK%iTRAQ_8plex_Nterm:::::::::::::::::::::::::iTRAQ_8plex_K:%sample_42%cmpd_640
15.4123.2	B7G1A2	GVALGAAPLLLPLLALGAGRDVLTK	45	NA	GVALGAAPLLLPLLALGAGRDVLTK|B7G1A2	NA	1	GVALGAAPLLLPLLALGAGRDVLTK	GVALGAAPLLLPLLALGAGRDVLTK	1.02426	0.921131	1.21173	2.7155	3.08983	1.32385	2.3758	2.66211	File: JL_PT_c18_22b.wiff, Sample: JL_PT_c18_22b (sample number 1), Elution: 108.893 min, Period: 1, Cycle(s): 4123 (Experiment 2)	GVALGAAPLLLPLLALGAGRDVLTK%iTRAQ_8plex_Nterm:::::::::::::::::::::::::iTRAQ_8plex_K:%sample_42%cmpd_643
15.4343.2	B7GBX2	SASSGLATLEEIAAFATNELR	7	NA	SASSGLATLEEIAAFATNELR|B7GBX2	NA	1	SASSGLATLEEIAAFATNELR	SASSGLATLEEIAAFATNELR	0.189147	0.180415	0.211152	0.190601	0.207189	0.169386	0.13676	0.183813	File: JL_PT_c18_22b.wiff, Sample: JL_PT_c18_22b (sample number 1), Elution: 112.744 min, Period: 1, Cycle(s): 4343 (Experiment 2)	SASSGLATLEEIAAFATNELR%iTRAQ_8plex_Nterm::::::::::::::::::::::%sample_42%cmpd_645
15.4538.2	B7GD91	FVETDAFQQLLENEEQLKTLLESA	5	NA	FVETDAFQQLLENEEQLKTLLESA|B7GD91	NA	1	NA	NA	1.53415	1.91019	2.0077	2.61101	2.8548	2.85457	3.31239	4.63281	File: JL_PT_c18_22b.wiff, Sample: JL_PT_c18_22b (sample number 1), Elution: 116.374 to 116.459 min, Period: 1, Cycle(s): 4538, 4540 (Experiment 2)	FVETDAFQQLLENEEQLKTLLESA%iTRAQ_8plex_Nterm::::::::::::::::::iTRAQ_8plex_K:::::::%sample_42%cmpd_651
15.4569.2	B7FRM6	MDVDDLEKTLEPILAMFIQQR	20	NA	MDVDDLEKTLEPILAMFIQQR|B7FRM6	NA	1	MDVDDLEKTLEPILAMFIQQR	MDVDDLEKTLEPILAMFIQQR	0.527554	0.537724	0.629232	0.712922	0.509457	0.61035	0.546269	0.38236	File: JL_PT_c18_22b.wiff, Sample: JL_PT_c18_22b (sample number 1), Elution: 117.004 min, Period: 1, Cycle(s): 4569 (Experiment 2)	MDVDDLEKTLEPILAMFIQQR%iTRAQ_8plex_Nterm::::::::iTRAQ_8plex_K::::::::::::::%sample_42%cmpd_652
15.4663.2	B7FR48	VLFLTDIAGVLDKEMQLLK	2	NA	VLFLTDIAGVLDKEMQLLK|B7FR48	NA	1	NA	VLFLTDIAGVLDKEMQLLK	0.641872	0.725078	0.731495	1.20634	1.12514	1.25257	0.946998	0.84569	File: JL_PT_c18_22b.wiff, Sample: JL_PT_c18_22b (sample number 1), Elution: 118.657 to 118.811 min, Period: 1, Cycle(s): 4663, 4669 (Experiment 2)	VLFLTDIAGVLDKEMQLLK%iTRAQ_8plex_Nterm:::::::::::::iTRAQ_8plex_K::::::iTRAQ_8plex_K:%sample_42%cmpd_653
16.2678.2	B7GAV8	NGDILP	1	NA	NGDILP|B7GAV8	NA	1	NA	NA	0.0440283	0.0366561	0.0422705	0.0396795	0.067264	0.0655465	0.0409747	0.0477519	File: JL_PT_c18_23a.wiff, Sample: JL_PT_c18_23a (sample number 1), Elution: 47.315 min, Period: 1, Cycle(s): 2678 (Experiment 2)	NGDILP%iTRAQ_8plex_Nterm:::::::%sample_43%cmpd_36
16.2714.3	B7GEF2	TTAWMGQ	17	NA	TTAWMGQ|B7GEF2	NA	1	NA	TTAWMGQ	0.114359	0.0715399	0.113357	0.132552	0.0952482	0.123964	0.141151	0.121256	File: JL_PT_c18_23a.wiff, Sample: JL_PT_c18_23a (sample number 1), Elution: 49.663 min, Period: 1, Cycle(s): 2714 (Experiment 3)	TTAWMGQ%iTRAQ_8plex_Nterm:::::Oxidation_M:::%sample_43%cmpd_62
16.2813.3	B7FUP6	MLGPDGLER	6	NA	MLGPDGLER|B7FUP6	NA	1	MLGPDGLER	MLGPDGLER	0.611065	0.629203	0.611459	0.364748	0.464634	0.571492	0.350206	0.580908	File: JL_PT_c18_23a.wiff, Sample: JL_PT_c18_23a (sample number 1), Elution: 60.436 min, Period: 1, Cycle(s): 2813 (Experiment 3)	MLGPDGLER%iTRAQ_8plex_Nterm::::::::::%sample_43%cmpd_212
16.2821.2	B7G0Q9	VFDTYATR	5	NA	VFDTYATR|B7G0Q9	NA	1	VFDTYATR	VFDTYATR	0.962742	0.929831	1.3407	2.40784	2.18303	2.04379	1.0211	0.691246	File: JL_PT_c18_23a.wiff, Sample: JL_PT_c18_23a (sample number 1), Elution: 61.287 min, Period: 1, Cycle(s): 2821 (Experiment 2)	VFDTYATR%iTRAQ_8plex_Nterm:::::::::%sample_43%cmpd_229
16.2822.2	B5Y3P1	MGSGIFGR	5	NA	MGSGIFGR|B5Y3P1	NA	1	MGSGIFGR	MGSGIFGR	0.852878	0.820861	1.27399	0.718727	0.862124	0.539067	1.191	1.06997	File: JL_PT_c18_23a.wiff, Sample: JL_PT_c18_23a (sample number 1), Elution: 61.406 min, Period: 1, Cycle(s): 2822 (Experiment 2)	MGSGIFGR%iTRAQ_8plex_Nterm:::::::::%sample_43%cmpd_231
16.2825.2	B7FRA9	FAVAIR	12	NA	FAVAIR|B7FRA9	NA	1	NA	FAVAIR	0.246213	0.359069	0.611366	0.974144	0.6214	0.843896	0.450478	0.319878	File: JL_PT_c18_23a.wiff, Sample: JL_PT_c18_23a (sample number 1), Elution: 61.764 min, Period: 1, Cycle(s): 2825 (Experiment 2)	FAVAIR%iTRAQ_8plex_Nterm:::::::%sample_43%cmpd_237
16.2825.3	B7GE51	FLMTDGSR	20	NA	FLMTDGSR|B7GE51	NA	1	FLMTDGSR	FLMTDGSR	0.909944	0.955928	1.16279	2.07115	2.73717	1.5444	1.13867	0.948602	File: JL_PT_c18_23a.wiff, Sample: JL_PT_c18_23a (sample number 1), Elution: 61.866 min, Period: 1, Cycle(s): 2825 (Experiment 3)	FLMTDGSR%iTRAQ_8plex_Nterm:::::::::%sample_43%cmpd_236
16.2831.3	B7GDE4	VIVGVGAYR	4	NA	VIVGVGAYR|B7GDE4	NA	1	NA	VIVGVGAYR	0.685762	0.707588	0.851532	0.695628	0.772476	0.577924	0.602901	0.573558	File: JL_PT_c18_23a.wiff, Sample: JL_PT_c18_23a (sample number 1), Elution: 62.581 min, Period: 1, Cycle(s): 2831 (Experiment 3)	VIVGVGAYR%iTRAQ_8plex_Nterm::::::::::%sample_43%cmpd_246
16.2839.2	B7G7Z2	SYYLLAR	1	NA	SYYLLAR|B7G7Z2	NA	1	SYYLLAR	SYYLLAR	1.14294	1.22176	1.29622	2.01891	1.88645	2.16706	1.14745	0.801509	File: JL_PT_c18_23a.wiff, Sample: JL_PT_c18_23a (sample number 1), Elution: 63.432 min, Period: 1, Cycle(s): 2839 (Experiment 2)	SYYLLAR%iTRAQ_8plex_Nterm::::::::%sample_43%cmpd_260
16.2840.3	B7FVU7	EVDLGLYR	20	NA	EVDLGLYR|B7FVU7	NA	1	EVDLGLYR	EVDLGLYR	1.06379	1.0605	1.10054	0.956729	0.660534	0.941174	0.772799	1.07732	File: JL_PT_c18_23a.wiff, Sample: JL_PT_c18_23a (sample number 1), Elution: 63.653 min, Period: 1, Cycle(s): 2840 (Experiment 3)	EVDLGLYR%iTRAQ_8plex_Nterm:::::::::%sample_43%cmpd_261
16.2843.3	B7FPN7	YLDYGEISR	14	NA	YLDYGEISR|B7FPN7	NA	1	NA	YLDYGEISR	1.13413	1.28275	1.38072	2.42525	2.1663	1.89466	1.67014	0.0440771	File: JL_PT_c18_23a.wiff, Sample: JL_PT_c18_23a (sample number 1), Elution: 64.01 min, Period: 1, Cycle(s): 2843 (Experiment 3)	YLDYGEISR%iTRAQ_8plex_Nterm::::::::::%sample_43%cmpd_266
16.2845.3	B7FZ76	FNAGLLR	7	NA	FNAGLLR|B7FZ76	NA	1	FNAGLLR	NA	0.896768	0.751176	1.07383	0.608554	0.565429	0.357375	0.716166	0.955953	File: JL_PT_c18_23a.wiff, Sample: JL_PT_c18_23a (sample number 1), Elution: 64.249 min, Period: 1, Cycle(s): 2845 (Experiment 3)	FNAGLLR%iTRAQ_8plex_Nterm::::::::%sample_43%cmpd_270
16.2847.2	B7GBL1	LIETCR	9	NA	LIETCR|B7GBL1	NA	1	LIETCR	NA	1.44627	1.22176	1.57631	0.979949	0.862124	0.915314	1.43931	1.23911	File: JL_PT_c18_23a.wiff, Sample: JL_PT_c18_23a (sample number 1), Elution: 64.385 min, Period: 1, Cycle(s): 2847 (Experiment 2)	LIETCR%iTRAQ_8plex_Nterm:::::MMTS::%sample_43%cmpd_274
16.2851.3	B7FUK7	VTDGLDIVR	7	NA	VTDGLDIVR|B7FUK7	NA	1	VTDGLDIVR	VTDGLDIVR	0.685762	0.807858	0.869304	0.88707	0.845286	0.66877	0.759716	0.658168	File: JL_PT_c18_23a.wiff, Sample: JL_PT_c18_23a (sample number 1), Elution: 64.963 min, Period: 1, Cycle(s): 2851 (Experiment 3)	VTDGLDIVR%iTRAQ_8plex_Nterm::::::::::%sample_43%cmpd_280
16.2853.2	B7FUT6	VGPLMEPMR	10	NA	VGPLMEPMR|B7FUT6	NA	1	VGPLMEPMR	VGPLMEPMR	1.29243	1.76633	1.50075	0.475041	0.285572	0.337946	0.925223	0.937576	File: JL_PT_c18_23a.wiff, Sample: JL_PT_c18_23a (sample number 1), Elution: 65.1 min, Period: 1, Cycle(s): 2853 (Experiment 2)	VGPLMEPMR%iTRAQ_8plex_Nterm::::::::::%sample_43%cmpd_283
16.2856.2	A0T0H7	IAGVEVLR	33	NA	IAGVEVLR|A0T0H7	NA	1	IAGVEVLR	NA	3.46819	3.40893	3.73743	3.60934	3.22419	2.61459	4.09208	3.4563	File: JL_PT_c18_23a.wiff, Sample: JL_PT_c18_23a (sample number 1), Elution: 65.457 min, Period: 1, Cycle(s): 2856 (Experiment 2)	IAGVEVLR%iTRAQ_8plex_Nterm:::::::::%sample_43%cmpd_288
16.2861.3	B7FST1	IILPDGVR	1	NA	IILPDGVR|B7FST1	NA	1	NA	NA	1.05943	0.990817	0.944955	0.962534	0.615826	1.03845	0.798875	0.963304	File: JL_PT_c18_23a.wiff, Sample: JL_PT_c18_23a (sample number 1), Elution: 66.155 min, Period: 1, Cycle(s): 2861 (Experiment 3)	IILPDGVR%iTRAQ_8plex_Nterm:::::::::%sample_43%cmpd_294
16.2862.3	B7FTI0	FGDGYMIK	5	NA	FGDGYMIK|B7FTI0	NA	1	NA	NA	0.795719	0.659696	0.46025	0.387967	0.212763	0.324949	0.563653	0.522102	File: JL_PT_c18_23a.wiff, Sample: JL_PT_c18_23a (sample number 1), Elution: 66.274 min, Period: 1, Cycle(s): 2862 (Experiment 3)	FGDGYMIK%iTRAQ_8plex_Nterm::::::::iTRAQ_8plex_K:%sample_43%cmpd_296
16.2864.3	B7FWC4	YLSGLGVAR	7	NA	YLSGLGVAR|B7FWC4	NA	1	NA	YLSGLGVAR	0.659409	0.690189	0.873771	0.782581	1.18111	0.720625	0.711776	0.525777	File: JL_PT_c18_23a.wiff, Sample: JL_PT_c18_23a (sample number 1), Elution: 66.512 min, Period: 1, Cycle(s): 2864 (Experiment 3)	YLSGLGVAR%iTRAQ_8plex_Nterm::::::::::%sample_43%cmpd_300
16.2879.3	B7GCF0	ATFDLLNR	3	NA	ATFDLLNR|B7GCF0	NA	1	ATFDLLNR	NA	0.725383	0.685794	0.927089	0.753556	0.397514	0.545498	0.829431	1.06997	File: JL_PT_c18_23a.wiff, Sample: JL_PT_c18_23a (sample number 1), Elution: 68.299 min, Period: 1, Cycle(s): 2879 (Experiment 3)	ATFDLLNR%iTRAQ_8plex_Nterm:::::::::%sample_43%cmpd_328
16.2886.3	B7G3H8	VLQLYAGR	2	NA	VLQLYAGR|B7G3H8	NA	1	VLQLYAGR	NA	0.844063	0.694493	1.03382	0.637458	0.537443	0.461218	0.755325	0.882444	File: JL_PT_c18_23a.wiff, Sample: JL_PT_c18_23a (sample number 1), Elution: 69.133 min, Period: 1, Cycle(s): 2886 (Experiment 3)	VLQLYAGR%iTRAQ_8plex_Nterm:::::::::%sample_43%cmpd_340
16.2888.2	B5Y4X4	LVTPLTLQR	15	NA	LVTPLTLQR|B5Y4X4	NA	1	NA	NA	5.24828	4.11907	4.58671	1.49078	1.30432	1.3887	4.51897	4.58143	File: JL_PT_c18_23a.wiff, Sample: JL_PT_c18_23a (sample number 1), Elution: 69.269 min, Period: 1, Cycle(s): 2888 (Experiment 2)	LVTPLTLQR%iTRAQ_8plex_Nterm::::::::::%sample_43%cmpd_345
16.2891.2	B5Y4X4	LVTPLTLQR	15	NA	LVTPLTLQR|B5Y4X4	NA	1	NA	NA	1.3056	1.00391	1.10054	0.585335	0.571003	0.474215	1.1082	1.44494	File: JL_PT_c18_23a.wiff, Sample: JL_PT_c18_23a (sample number 1), Elution: 69.627 to 69.967 min, Period: 1, Cycle(s): 2891 (Experiment 2), 2893 (Experiment 3)	LVTPLTLQR%iTRAQ_8plex_Nterm::::::::::%sample_43%cmpd_353
16.2893.2	B7FT14	VADISLADYGR	19	NA	VADISLADYGR|B7FT14	NA	1	VADISLADYGR	VADISLADYGR	17.8193	14.8326	15.2406	2.94758	2.30623	2.2709	9.86385	9.60411	File: JL_PT_c18_23a.wiff, Sample: JL_PT_c18_23a (sample number 1), Elution: 69.865 min, Period: 1, Cycle(s): 2893 (Experiment 2)	VADISLADYGR%iTRAQ_8plex_Nterm::::::::::::%sample_43%cmpd_352
16.2894.3	B7G150	MTPAEIFSR	22	NA	MTPAEIFSR|B7G150	NA	1	MTPAEIFSR	MTPAEIFSR	1.69236	1.8753	1.98546	2.22789	2.07677	2.18649	1.93592	1.95605	File: JL_PT_c18_23a.wiff, Sample: JL_PT_c18_23a (sample number 1), Elution: 70.086 min, Period: 1, Cycle(s): 2894 (Experiment 3)	MTPAEIFSR%iTRAQ_8plex_Nterm::::::::::%sample_43%cmpd_354
16.2895.2	B7FT14	VADISLADYGR	19	NA	VADISLADYGR|B7FT14	NA	1	VADISLADYGR	VADISLADYGR	0.303372	0.26759	0.291269	0.0919188	0.0784111	0.104536	0.202173	0.194839	File: JL_PT_c18_23a.wiff, Sample: JL_PT_c18_23a (sample number 1), Elution: 70.103 min, Period: 1, Cycle(s): 2895 (Experiment 2)	VADISLADYGR%iTRAQ_8plex_Nterm::::::::::::%sample_43%cmpd_357
16.2896.2	B7FRY8	SMQIDGSGLPFR	2	NA	SMQIDGSGLPFR|B7FRY8	NA	1	SMQIDGSGLPFR	SMQIDGSGLPFR	0.189147	0.215303	0.242324	0.178991	0.257586	0.182383	0.154233	0.16176	File: JL_PT_c18_23a.wiff, Sample: JL_PT_c18_23a (sample number 1), Elution: 70.222 min, Period: 1, Cycle(s): 2896 (Experiment 2)	SMQIDGSGLPFR%iTRAQ_8plex_Nterm:::::::::::::%sample_43%cmpd_359
16.2900.2	B7G022	YDVLTPLAK	9	NA	YDVLTPLAK|B7G022	NA	1	NA	YDVLTPLAK	0.422051	0.406961	0.37576	0.701433	0.604562	0.506641	0.350206	0.286724	File: JL_PT_c18_23a.wiff, Sample: JL_PT_c18_23a (sample number 1), Elution: 70.699 min, Period: 1, Cycle(s): 2900 (Experiment 2)	YDVLTPLAK%iTRAQ_8plex_Nterm:::::::::iTRAQ_8plex_K:%sample_43%cmpd_366
16.2901.2	B7GE61	GLSFPIVR	12	NA	GLSFPIVR|B7GE61	NA	1	NA	GLSFPIVR	7.85923	8.73736	9.07775	14.2483	11.665	11.4745	10.4823	8.84291	File: JL_PT_c18_23a.wiff, Sample: JL_PT_c18_23a (sample number 1), Elution: 70.818 min, Period: 1, Cycle(s): 2901 (Experiment 2)	GLSFPIVR%iTRAQ_8plex_Nterm:::::::::%sample_43%cmpd_368
16.2903.2	B7G386	IIDDTNANPVFVR	31	NA	IIDDTNANPVFVR|B7G386	NA	1	IIDDTNANPVFVR	IIDDTNANPVFVR	0.237491	0.485437	0.495796	0.625969	0.626974	0.454786	0.345905	0.529452	File: JL_PT_c18_23a.wiff, Sample: JL_PT_c18_23a (sample number 1), Elution: 71.057 min, Period: 1, Cycle(s): 2903 (Experiment 2)	IIDDTNANPVFVR%iTRAQ_8plex_Nterm::::::::::::::%sample_43%cmpd_372
16.2903.3	B5Y408	VFIDGEAGTTGLQVR	12	NA	VFIDGEAGTTGLQVR|B5Y408	NA	1	VFIDGEAGTTGLQVR	VFIDGEAGTTGLQVR	0.628696	0.790368	0.793747	0.997363	0.789314	1.1163	0.768408	0.702198	File: JL_PT_c18_23a.wiff, Sample: JL_PT_c18_23a (sample number 1), Elution: 71.159 min, Period: 1, Cycle(s): 2903 (Experiment 3)	VFIDGEAGTTGLQVR%iTRAQ_8plex_Nterm::::::::::::::::%sample_43%cmpd_371
16.2908.2	B7G7S4	IGYEEGLMIK	32	NA	IGYEEGLMIK|B7G7S4	NA	1	IGYEEGLMIK	IGYEEGLMIK	0.672586	0.76427	0.589127	0.434407	0.218337	0.487212	0.511411	0.647066	File: JL_PT_c18_23a.wiff, Sample: JL_PT_c18_23a (sample number 1), Elution: 71.652 min, Period: 1, Cycle(s): 2908 (Experiment 2)	IGYEEGLMIK%iTRAQ_8plex_Nterm::::::::::iTRAQ_8plex_K:%sample_43%cmpd_379
16.2908.3	B7G9G2	YAQTVGVAVDWR	7	NA	YAQTVGVAVDWR|B7G9G2	NA	1	YAQTVGVAVDWR	YAQTVGVAVDWR	0.351715	0.293687	0.389066	0.138357	0.26316	0.130396	0.171617	0.279373	File: JL_PT_c18_23a.wiff, Sample: JL_PT_c18_23a (sample number 1), Elution: 71.755 min, Period: 1, Cycle(s): 2908 (Experiment 3)	YAQTVGVAVDWR%iTRAQ_8plex_Nterm:::::::::::::%sample_43%cmpd_378
16.2910.2	B7FRR3	IAAFVPR	4	NA	IAAFVPR|B7FRR3	NA	1	IAAFVPR	IAAFVPR	1.33196	1.03001	1.05606	0.707117	0.554165	0.649341	0.829431	0.919198	File: JL_PT_c18_23a.wiff, Sample: JL_PT_c18_23a (sample number 1), Elution: 71.891 min, Period: 1, Cycle(s): 2910 (Experiment 2)	IAAFVPR%iTRAQ_8plex_Nterm::::::::%sample_43%cmpd_383
16.2911.3	B7GBN9	IYQPAFPLK	2	NA	IYQPAFPLK|B7GBN9	NA	1	IYQPAFPLK	IYQPAFPLK	0.584713	0.542028	0.56698	0.550505	0.58784	0.409363	0.524494	0.386036	File: JL_PT_c18_23a.wiff, Sample: JL_PT_c18_23a (sample number 1), Elution: 72.112 min, Period: 1, Cycle(s): 2911 (Experiment 3)	IYQPAFPLK%iTRAQ_8plex_Nterm:::::::::iTRAQ_8plex_K:%sample_43%cmpd_384
16.2913.2	B7FP19	GIDTVLFER	26	NA	GIDTVLFER|B7FP19	NA	1	GIDTVLFER	GIDTVLFER	5.33625	7.13844	6.59663	2.4833	2.05994	2.52374	6.98885	7.60752	File: JL_PT_c18_23a.wiff, Sample: JL_PT_c18_23a (sample number 1), Elution: 72.248 min, Period: 1, Cycle(s): 2913 (Experiment 2)	GIDTVLFER%iTRAQ_8plex_Nterm::::::::::%sample_43%cmpd_389
16.2914.2	B7FWR8	LMLPGELAK	19	NA	LMLPGELAK|B7FWR8	NA	1	NA	LMLPGELAK	49.2555	39.7798	44.6413	55.2608	59.5099	60.5989	36.5004	41.512	File: JL_PT_c18_23a.wiff, Sample: JL_PT_c18_23a (sample number 1), Elution: 71.397 to 77.592 min, Period: 1, Cycle(s): 2914, 2919, 2928, 2938, 2947 (Experiment 2), 2905, 2953, 2957 (Experiment 3)	LMLPGELAK%iTRAQ_8plex_Nterm:::::::::iTRAQ_8plex_K:%sample_43%cmpd_457
16.2915.2	B7G1J9	LTGGPDIPFNYGR	6	NA	LTGGPDIPFNYGR|B7G1J9	NA	1	LTGGPDIPFNYGR	LTGGPDIPFNYGR	0.699031	0.611805	0.793747	0.86385	0.598988	0.441789	0.472252	0.455869	File: JL_PT_c18_23a.wiff, Sample: JL_PT_c18_23a (sample number 1), Elution: 72.486 min, Period: 1, Cycle(s): 2915 (Experiment 2)	LTGGPDIPFNYGR%iTRAQ_8plex_Nterm::::::::::::::%sample_43%cmpd_391
16.2916.2	B7FQ72	ALLYCSTK	60	NA	ALLYCSTK|B7FQ72	NA	1	ALLYCSTK	NA	2.79564	2.39378	1.7853	1.17732	1.24835	1.05145	2.05339	2.35322	File: JL_PT_c18_23a.wiff, Sample: JL_PT_c18_23a (sample number 1), Elution: 72.606 min, Period: 1, Cycle(s): 2916 (Experiment 2)	ALLYCSTK%iTRAQ_8plex_Nterm:::::MMTS:::iTRAQ_8plex_K:%sample_43%cmpd_393
16.2916.3	A0T0F0	HLDTVLEI	3	NA	HLDTVLEI|A0T0F0	NA	1	HLDTVLEI	NA	2.74729	2.83817	2.40344	1.22376	1.27634	1.30442	2.82447	2.90843	File: JL_PT_c18_23a.wiff, Sample: JL_PT_c18_23a (sample number 1), Elution: 72.708 min, Period: 1, Cycle(s): 2916 (Experiment 3)	HLDTVLEI%iTRAQ_8plex_Nterm:::::::::%sample_43%cmpd_392
16.2921.3	B7FPE8	MLGATNPLESAPGTIR	6	NA	MLGATNPLESAPGTIR|B7FPE8	NA	1	MLGATNPLESAPGTIR	MLGATNPLESAPGTIR	0.975918	1.13458	1.26059	1.42693	1.32662	0.993163	0.91214	0.816211	File: JL_PT_c18_23a.wiff, Sample: JL_PT_c18_23a (sample number 1), Elution: 73.303 min, Period: 1, Cycle(s): 2921 (Experiment 3)	MLGATNPLESAPGTIR%iTRAQ_8plex_Nterm:::::::::::::::::%sample_43%cmpd_401
16.2922.3	A0T0G4	FGGEQVTAGNILIR	2	NA	FGGEQVTAGNILIR|A0T0G4	NA	1	FGGEQVTAGNILIR	FGGEQVTAGNILIR	0.55836	0.703284	0.962635	2.13501	0.660534	0.75305	0.668226	0.661768	File: JL_PT_c18_23a.wiff, Sample: JL_PT_c18_23a (sample number 1), Elution: 73.423 min, Period: 1, Cycle(s): 2922 (Experiment 3)	FGGEQVTAGNILIR%iTRAQ_8plex_Nterm:::::::::::::::%sample_43%cmpd_402
16.2927.2	B7FWT8	GWDESFGAMAVGER	6	NA	GWDESFGAMAVGER|B7FWT8	NA	1	GWDESFGAMAVGER	GWDESFGAMAVGER	0.55836	0.559518	0.620299	0.88707	0.610136	0.759616	0.389454	0.59186	File: JL_PT_c18_23a.wiff, Sample: JL_PT_c18_23a (sample number 1), Elution: 73.916 min, Period: 1, Cycle(s): 2927 (Experiment 2)	GWDESFGAMAVGER%iTRAQ_8plex_Nterm:::::::::::::::%sample_43%cmpd_411
16.2927.3	B7GBH2	DIIGLVTSR	13	NA	DIIGLVTSR|B7GBH2	NA	1	DIIGLVTSR	DIIGLVTSR	2.23741	1.70104	1.58962	1.09605	0.856433	0.863325	1.16484	1.67296	File: JL_PT_c18_23a.wiff, Sample: JL_PT_c18_23a (sample number 1), Elution: 74.018 min, Period: 1, Cycle(s): 2927 (Experiment 3)	DIIGLVTSR%iTRAQ_8plex_Nterm::::::::::%sample_43%cmpd_410
16.2929.3	B7G4I5	AANSNR	1	NA	AANSNR|B7G4I5	NA	1	NA	NA	0.197869	0.102032	0.122289	0.103528	0.0728376	0.0915392	0.0932116	0.0918536	File: JL_PT_c18_23a.wiff, Sample: JL_PT_c18_23a (sample number 1), Elution: 74.257 min, Period: 1, Cycle(s): 2929 (Experiment 3)	AANSNR%iTRAQ_8plex_Nterm:::::::%sample_43%cmpd_412
16.2932.2	B7GCN5	ISALYTPYNYER	10	NA	ISALYTPYNYER|B7GCN5	NA	1	ISALYTPYNYER	ISALYTPYNYER	0.883592	0.799159	0.993807	0.991558	1.00763	0.714193	0.929614	0.89347	File: JL_PT_c18_23a.wiff, Sample: JL_PT_c18_23a (sample number 1), Elution: 74.512 min, Period: 1, Cycle(s): 2932 (Experiment 2)	ISALYTPYNYER%iTRAQ_8plex_Nterm:::::::::::::%sample_43%cmpd_418
16.2935.3	A0T0G5	NLGGLYIIGTER	2	NA	NLGGLYIIGTER|A0T0G5	NA	1	NA	NLGGLYIIGTER	0.360531	0.263194	0.224552	0.144162	0.240749	0.0785427	0.171617	0.264672	File: JL_PT_c18_23a.wiff, Sample: JL_PT_c18_23a (sample number 1), Elution: 74.971 min, Period: 1, Cycle(s): 2935 (Experiment 3)	NLGGLYIIGTER%iTRAQ_8plex_Nterm:::::::::::::%sample_43%cmpd_422
16.2936.3	B7GDN1	ILSVIK	13	NA	ILSVIK|B7GDN1	NA	1	NA	NA	0.461672	0.289384	0.300109	0.115138	0.100822	0.0721115	0.171617	0.386036	File: JL_PT_c18_23a.wiff, Sample: JL_PT_c18_23a (sample number 1), Elution: 75.091 min, Period: 1, Cycle(s): 2936 (Experiment 3)	ILSVIK%iTRAQ_8plex_Nterm::::::iTRAQ_8plex_K:%sample_43%cmpd_424
16.2938.3	B7FXG3	AYPLFLAEK	1	NA	AYPLFLAEK|B7FXG3	NA	1	AYPLFLAEK	AYPLFLAEK	1.0199	0.685794	0.824826	1.04961	1.17554	1.18115	0.77719	1.34937	File: JL_PT_c18_23a.wiff, Sample: JL_PT_c18_23a (sample number 1), Elution: 75.329 to 76.401 min, Period: 1, Cycle(s): 2938, 2947 (Experiment 3)	AYPLFLAEK%iTRAQ_8plex_Nterm:::::::::iTRAQ_8plex_K:%sample_43%cmpd_442
16.2939.2	A0T0C9	YLTYPFYAGGNR	17	NA	YLTYPFYAGGNR|A0T0C9	NA	1	YLTYPFYAGGNR	YLTYPFYAGGNR	1.16493	0.986513	1.09607	0.504066	0.615826	0.402798	0.981855	1.04424	File: JL_PT_c18_23a.wiff, Sample: JL_PT_c18_23a (sample number 1), Elution: 75.346 min, Period: 1, Cycle(s): 2939 (Experiment 2)	YLTYPFYAGGNR%iTRAQ_8plex_Nterm:::::::::::::%sample_43%cmpd_428
16.2940.3	B7FSB0	SLFIEIAK	3	NA	SLFIEIAK|B7FSB0	NA	1	NA	SLFIEIAK	0.189147	0.210908	0.180073	0.22543	0.291146	0.273095	0.223948	0.301426	File: JL_PT_c18_23a.wiff, Sample: JL_PT_c18_23a (sample number 1), Elution: 75.567 min, Period: 1, Cycle(s): 2940 (Experiment 3)	SLFIEIAK%iTRAQ_8plex_Nterm::::::::iTRAQ_8plex_K:%sample_43%cmpd_429
16.2941.3	B7GDQ3	AMDTMNFSMIK	7	NA	AMDTMNFSMIK|B7GDQ3	NA	1	AMDTMNFSMIK	AMDTMNFSMIK	2.66378	3.02553	2.45239	2.99414	2.53569	3.61349	2.55439	1.98913	File: JL_PT_c18_23a.wiff, Sample: JL_PT_c18_23a (sample number 1), Elution: 75.686 min, Period: 1, Cycle(s): 2941 (Experiment 3)	AMDTMNFSMIK%iTRAQ_8plex_Nterm:::::::::::iTRAQ_8plex_K:%sample_43%cmpd_430
16.2942.3	B7G8X8	ICEIVK	2	NA	ICEIVK|B7G8X8	NA	1	ICEIVK	NA	0.206684	0.141223	0.135595	0.370553	0.397514	0.299089	0.110685	0.158085	File: JL_PT_c18_23a.wiff, Sample: JL_PT_c18_23a (sample number 1), Elution: 75.805 min, Period: 1, Cycle(s): 2942 (Experiment 3)	ICEIVK%iTRAQ_8plex_Nterm::MMTS::::iTRAQ_8plex_K:%sample_43%cmpd_432
16.2943.3	B7G7J0	VMSLADAQAIDGVR	2	NA	VMSLADAQAIDGVR|B7G7J0	NA	1	VMSLADAQAIDGVR	VMSLADAQAIDGVR	0.408874	0.328576	0.406839	0.364748	0.29672	0.325083	0.267498	0.367658	File: JL_PT_c18_23a.wiff, Sample: JL_PT_c18_23a (sample number 1), Elution: 75.925 min, Period: 1, Cycle(s): 2943 (Experiment 3)	VMSLADAQAIDGVR%iTRAQ_8plex_Nterm:::::::::::::::%sample_43%cmpd_434
16.2949.2	B7S4E4	GGLIDTAALLK	1	NA	GGLIDTAALLK|B7S4E4	NA	1	GGLIDTAALLK	GGLIDTAALLK	0.290195	0.258891	0.309042	0.422797	0.397514	0.389935	0.149843	0.20219	File: JL_PT_c18_23a.wiff, Sample: JL_PT_c18_23a (sample number 1), Elution: 76.537 min, Period: 1, Cycle(s): 2949 (Experiment 2)	GGLIDTAALLK%iTRAQ_8plex_Nterm:::::::::::iTRAQ_8plex_K:%sample_43%cmpd_445
16.2950.2	B7FQJ7	VLVLSNLK	1	NA	VLVLSNLK|B7FQJ7	NA	1	VLVLSNLK	VLVLSNLK	0.364892	0.341671	0.286803	0.277674	0.341543	0.402798	0.241332	0.397062	File: JL_PT_c18_23a.wiff, Sample: JL_PT_c18_23a (sample number 1), Elution: 76.656 min, Period: 1, Cycle(s): 2950 (Experiment 2)	VLVLSNLK%iTRAQ_8plex_Nterm::::::::iTRAQ_8plex_K:%sample_43%cmpd_448
16.2951.3	B7FP05	TPIVALTDSCR	1	NA	TPIVALTDSCR|B7FP05	NA	1	NA	TPIVALTDSCR	0.285834	0.35037	0.233485	0.509871	0.649386	0.448221	0.358987	0.42279	File: JL_PT_c18_23a.wiff, Sample: JL_PT_c18_23a (sample number 1), Elution: 76.878 min, Period: 1, Cycle(s): 2951 (Experiment 3)	TPIVALTDSCR%iTRAQ_8plex_Nterm::::::::::MMTS::%sample_43%cmpd_449
16.2952.2	B7G2R8	VLSDFALGK	10	NA	VLSDFALGK|B7G2R8	NA	1	VLSDFALGK	VLSDFALGK	1.34077	1.41781	1.22951	1.26439	1.24823	1.21358	1.24324	2.26493	File: JL_PT_c18_23a.wiff, Sample: JL_PT_c18_23a (sample number 1), Elution: 76.895 to 77.967 min, Period: 1, Cycle(s): 2952, 2961 (Experiment 2)	VLSDFALGK%iTRAQ_8plex_Nterm:::::::::iTRAQ_8plex_K:%sample_43%cmpd_465
16.2954.2	B7GCT8	GMMPGIQDMLK	17	NA	GMMPGIQDMLK|B7GCT8	NA	1	GMMPGIQDMLK	GMMPGIQDMLK	7.47684	8.36274	9.02006	10.0115	9.97467	9.85306	7.00632	6.13674	File: JL_PT_c18_23a.wiff, Sample: JL_PT_c18_23a (sample number 1), Elution: 77.133 to 78.205 min, Period: 1, Cycle(s): 2954, 2963 (Experiment 2)	GMMPGIQDMLK%iTRAQ_8plex_Nterm:::::::::::iTRAQ_8plex_K:%sample_43%cmpd_469
16.2955.2	B7FSN7	AGADIILTYYAK	8	NA	AGADIILTYYAK|B7FSN7	NA	1	AGADIILTYYAK	AGADIILTYYAK	1.72752	1.64006	1.66527	0.858045	0.862124	0.882888	1.46968	1.25014	File: JL_PT_c18_23a.wiff, Sample: JL_PT_c18_23a (sample number 1), Elution: 77.252 min, Period: 1, Cycle(s): 2955 (Experiment 2)	AGADIILTYYAK%iTRAQ_8plex_Nterm::::::::::::iTRAQ_8plex_K:%sample_43%cmpd_454
16.2956.2	B7FXR6	ALPEVLAGSAEFR	5	NA	ALPEVLAGSAEFR|B7FXR6	NA	1	ALPEVLAGSAEFR	NA	2.32092	2.18023	2.09219	1.37468	1.14198	1.246	2.14058	2.5922	File: JL_PT_c18_23a.wiff, Sample: JL_PT_c18_23a (sample number 1), Elution: 77.371 to 79.856 min, Period: 1, Cycle(s): 2956 (Experiment 2), 2965, 2976 (Experiment 3)	ALPEVLAGSAEFR%iTRAQ_8plex_Nterm::::::::::::::%sample_43%cmpd_490
16.2956.3	B7FY95	VEAACVAWK	5	NA	VEAACVAWK|B7FY95	NA	1	VEAACVAWK	NA	0.351715	0.372164	0.357894	0.364748	0.302294	0.467649	0.23264	0.308777	File: JL_PT_c18_23a.wiff, Sample: JL_PT_c18_23a (sample number 1), Elution: 77.473 min, Period: 1, Cycle(s): 2956 (Experiment 3)	VEAACVAWK%iTRAQ_8plex_Nterm:::::MMTS::::iTRAQ_8plex_K:%sample_43%cmpd_455
16.2957.2	B7G9C2	YATLPTPIDFGK	9	NA	YATLPTPIDFGK|B7G9C2	NA	1	YATLPTPIDFGK	YATLPTPIDFGK	3.56487	3.1475	2.77695	2.17564	1.9704	1.97894	2.42814	3.80187	File: JL_PT_c18_23a.wiff, Sample: JL_PT_c18_23a (sample number 1), Elution: 77.49 min, Period: 1, Cycle(s): 2957 (Experiment 2)	YATLPTPIDFGK%iTRAQ_8plex_Nterm::::::::::::iTRAQ_8plex_K:%sample_43%cmpd_456
16.2958.2	B7FRM6	SYQVWLGGSPVLTR	20	NA	SYQVWLGGSPVLTR|B7FRM6	NA	1	SYQVWLGGSPVLTR	SYQVWLGGSPVLTR	0.422051	0.973418	1.01605	0.858045	1.00763	0.94774	0.585517	0.5074	File: JL_PT_c18_23a.wiff, Sample: JL_PT_c18_23a (sample number 1), Elution: 77.609 min, Period: 1, Cycle(s): 2958 (Experiment 2)	SYQVWLGGSPVLTR%iTRAQ_8plex_Nterm:::::::::::::::%sample_43%cmpd_459
16.2959.2	B7FTE2	VLIVPFTSDK	15	NA	VLIVPFTSDK|B7FTE2	NA	1	VLIVPFTSDK	NA	0.716568	0.820861	0.842599	0.701312	0.694209	0.908748	0.825041	0.878769	File: JL_PT_c18_23a.wiff, Sample: JL_PT_c18_23a (sample number 1), Elution: 77.729 min, Period: 1, Cycle(s): 2959 (Experiment 2)	VLIVPFTSDK%iTRAQ_8plex_Nterm::::::::::iTRAQ_8plex_K:%sample_43%cmpd_460
16.2960.2	B7G7S4	LGGIPMGAIAVETR	32	NA	LGGIPMGAIAVETR|B7G7S4	NA	1	NA	LGGIPMGAIAVETR	0.378161	0.524629	0.473557	0.22543	0.403088	0.325083	0.389454	0.46322	File: JL_PT_c18_23a.wiff, Sample: JL_PT_c18_23a (sample number 1), Elution: 77.848 min, Period: 1, Cycle(s): 2960 (Experiment 2)	LGGIPMGAIAVETR%iTRAQ_8plex_Nterm:::::::::::::::%sample_43%cmpd_463
16.2962.2	B7FRH5	AAYLNWCK	23	NA	AAYLNWCK|B7FRH5	NA	1	AAYLNWCK	AAYLNWCK	0.918759	0.807858	0.455784	0.446016	0.537443	0.448221	0.768408	0.650742	File: JL_PT_c18_23a.wiff, Sample: JL_PT_c18_23a (sample number 1), Elution: 78.086 min, Period: 1, Cycle(s): 2962 (Experiment 2)	AAYLNWCK%iTRAQ_8plex_Nterm:::::::MMTS:iTRAQ_8plex_K:%sample_43%cmpd_467
16.2962.3	B7G7Q5	SGLALLASTPALAR	13	NA	SGLALLASTPALAR|B7G7Q5	NA	1	SGLALLASTPALAR	SGLALLASTPALAR	0.228675	0.219607	0.26903	0.242845	0.251896	0.273095	0.158624	0.191163	File: JL_PT_c18_23a.wiff, Sample: JL_PT_c18_23a (sample number 1), Elution: 78.188 min, Period: 1, Cycle(s): 2962 (Experiment 3)	SGLALLASTPALAR%iTRAQ_8plex_Nterm:::::::::::::::%sample_43%cmpd_466
16.2963.3	B7FT80	LISVVIPK	1	NA	LISVVIPK|B7FT80	NA	1	LISVVIPK	NA	0.259482	0.210908	0.0866518	0.347333	0.341543	0.389935	0.171617	0.143383	File: JL_PT_c18_23a.wiff, Sample: JL_PT_c18_23a (sample number 1), Elution: 78.307 min, Period: 1, Cycle(s): 2963 (Experiment 3)	LISVVIPK%iTRAQ_8plex_Nterm::::::::iTRAQ_8plex_K:%sample_43%cmpd_468
16.2965.2	B7GEF3	ETFGGILGLTK	13	NA	ETFGGILGLTK|B7GEF3	NA	1	ETFGGILGLTK	ETFGGILGLTK	1.0418	1.11279	1.00274	0.457626	0.475898	0.590921	1.01671	1.22441	File: JL_PT_c18_23a.wiff, Sample: JL_PT_c18_23a (sample number 1), Elution: 78.444 min, Period: 1, Cycle(s): 2965 (Experiment 2)	ETFGGILGLTK%iTRAQ_8plex_Nterm:::::::::::iTRAQ_8plex_K:%sample_43%cmpd_471
16.2966.2	B7FS46	CVDTGAPIQVPVGPDTLGR	56	NA	CVDTGAPIQVPVGPDTLGR|B7FS46	NA	1	CVDTGAPIQVPVGPDTLGR	CVDTGAPIQVPVGPDTLGR	6.7515	8.61969	9.84245	7.45039	15.4879	9.61308	10.4039	6.72871	File: JL_PT_c18_23a.wiff, Sample: JL_PT_c18_23a (sample number 1), Elution: 78.563 min, Period: 1, Cycle(s): 2966 (Experiment 2)	CVDTGAPIQVPVGPDTLGR%iTRAQ_8plex_Nterm:MMTS:::::::::::::::::::%sample_43%cmpd_473
16.2969.2	B7GDS3	ASFVLPAFAQR	2	NA	ASFVLPAFAQR|B7GDS3	NA	1	ASFVLPAFAQR	ASFVLPAFAQR	0.180332	0.193509	0.162301	0.23704	0.240749	0.260098	0.193392	0.257321	File: JL_PT_c18_23a.wiff, Sample: JL_PT_c18_23a (sample number 1), Elution: 78.92 min, Period: 1, Cycle(s): 2969 (Experiment 2)	ASFVLPAFAQR%iTRAQ_8plex_Nterm::::::::::::%sample_43%cmpd_478
16.2970.3	B7FZZ9	TEALIEALR	8	NA	TEALIEALR|B7FZZ9	NA	1	TEALIEALR	TEALIEALR	1.3056	1.19997	1.74976	2.32077	2.92749	1.99193	1.56126	1.3898	File: JL_PT_c18_23a.wiff, Sample: JL_PT_c18_23a (sample number 1), Elution: 79.142 min, Period: 1, Cycle(s): 2970 (Experiment 3)	TEALIEALR%iTRAQ_8plex_Nterm::::::::::%sample_43%cmpd_479
16.2974.2	B7G9R3	TGLNPVVSFPFNR	16	NA	TGLNPVVSFPFNR|B7G9R3	NA	1	NA	TGLNPVVSFPFNR	5.16041	6.17557	5.83621	7.94514	11.9728	7.46614	3.40388	2.88263	File: JL_PT_c18_23a.wiff, Sample: JL_PT_c18_23a (sample number 1), Elution: 79.516 to 79.992 min, Period: 1, Cycle(s): 2974, 2978 (Experiment 2)	TGLNPVVSFPFNR%iTRAQ_8plex_Nterm::::::::::::::%sample_43%cmpd_493
16.2974.3	B7FQL4	DVAQPFSLGMTALK	8	NA	DVAQPFSLGMTALK|B7FQL4	NA	1	DVAQPFSLGMTALK	DVAQPFSLGMTALK	7.21294	6.32364	5.95187	6.82491	6.56018	5.97442	7.33734	5.28367	File: JL_PT_c18_23a.wiff, Sample: JL_PT_c18_23a (sample number 1), Elution: 79.618 min, Period: 1, Cycle(s): 2974 (Experiment 3)	DVAQPFSLGMTALK%iTRAQ_8plex_Nterm::::::::::::::iTRAQ_8plex_K:%sample_43%cmpd_487
16.2975.2	A0T0F1	VDNIGTVLQVGDGIAR	41	NA	VDNIGTVLQVGDGIAR|A0T0F1	NA	1	VDNIGTVLQVGDGIAR	VDNIGTVLQVGDGIAR	2.04839	1.73584	1.86979	1.22956	1.17554	1.31086	1.448	1.77227	File: JL_PT_c18_23a.wiff, Sample: JL_PT_c18_23a (sample number 1), Elution: 79.635 to 80.571 min, Period: 1, Cycle(s): 2975 (Experiment 2), 2982 (Experiment 3)	VDNIGTVLQVGDGIAR%iTRAQ_8plex_Nterm:::::::::::::::::%sample_43%cmpd_499
16.2980.3	B7G0M5	ATYWCPELK	3	NA	ATYWCPELK|B7G0M5	NA	1	ATYWCPELK	NA	0.73856	0.507139	0.647005	0.707238	0.778166	0.805039	0.424312	0.24997	File: JL_PT_c18_23a.wiff, Sample: JL_PT_c18_23a (sample number 1), Elution: 80.333 min, Period: 1, Cycle(s): 2980 (Experiment 3)	ATYWCPELK%iTRAQ_8plex_Nterm:::::MMTS::::iTRAQ_8plex_K:%sample_43%cmpd_495
16.2984.2	B7GES3	TMEINPQNSIIVALR	35	NA	TMEINPQNSIIVALR|B7GES3	NA	1	TMEINPQNSIIVALR	TMEINPQNSIIVALR	1.62647	1.33503	4.96887	1.46756	0.946081	0.798473	1.23455	1.3604	File: JL_PT_c18_23a.wiff, Sample: JL_PT_c18_23a (sample number 1), Elution: 80.707 min, Period: 1, Cycle(s): 2984 (Experiment 2)	TMEINPQNSIIVALR%iTRAQ_8plex_Nterm::::::::::::::::%sample_43%cmpd_504
16.2984.3	B7FSV6	VIPNFMAQGGDFTR	4	NA	VIPNFMAQGGDFTR|B7FSV6	NA	1	VIPNFMAQGGDFTR	VIPNFMAQGGDFTR	0.233037	0.245796	0.18454	0.782581	0.408662	0.590921	0.28058	0.198514	File: JL_PT_c18_23a.wiff, Sample: JL_PT_c18_23a (sample number 1), Elution: 80.809 min, Period: 1, Cycle(s): 2984 (Experiment 3)	VIPNFMAQGGDFTR%iTRAQ_8plex_Nterm:::::::::::::::%sample_43%cmpd_503
16.2985.2	B7G274	LVSLLSEK	3	NA	LVSLLSEK|B7G274	NA	1	LVSLLSEK	NA	0.255028	0.189114	0.144528	0.0803095	0.128807	0.110967	0.123767	0.16176	File: JL_PT_c18_23a.wiff, Sample: JL_PT_c18_23a (sample number 1), Elution: 80.826 min, Period: 1, Cycle(s): 2985 (Experiment 2)	LVSLLSEK%iTRAQ_8plex_Nterm::::::::iTRAQ_8plex_K:%sample_43%cmpd_506
16.2985.3	B7FZ72	LADEFGWDVSEAR	35	NA	LADEFGWDVSEAR|B7FZ72	NA	1	NA	LADEFGWDVSEAR	0.430866	0.389562	0.331281	0.585335	0.470208	0.623347	0.398146	0.279373	File: JL_PT_c18_23a.wiff, Sample: JL_PT_c18_23a (sample number 1), Elution: 80.929 min, Period: 1, Cycle(s): 2985 (Experiment 3)	LADEFGWDVSEAR%iTRAQ_8plex_Nterm::::::::::::::%sample_43%cmpd_505
16.2987.2	B7G4H4	LPFCIPEGGAK	3	NA	LPFCIPEGGAK|B7G4H4	NA	1	LPFCIPEGGAK	LPFCIPEGGAK	1.52533	1.23916	1.06499	0.759361	0.598988	0.513072	0.872981	0.989032	File: JL_PT_c18_23a.wiff, Sample: JL_PT_c18_23a (sample number 1), Elution: 81.065 min, Period: 1, Cycle(s): 2987 (Experiment 2)	LPFCIPEGGAK%iTRAQ_8plex_Nterm::::MMTS:::::::iTRAQ_8plex_K:%sample_43%cmpd_510
16.2987.3	B7GAZ5	TLGTMLSYEISSR	27	NA	TLGTMLSYEISSR|B7GAZ5	NA	1	TLGTMLSYEISSR	TLGTMLSYEISSR	0.382522	0.511534	0.455784	0.306698	0.408662	0.240669	0.419921	0.459544	File: JL_PT_c18_23a.wiff, Sample: JL_PT_c18_23a (sample number 1), Elution: 81.167 min, Period: 1, Cycle(s): 2987 (Experiment 3)	TLGTMLSYEISSR%iTRAQ_8plex_Nterm::::::::::::::%sample_43%cmpd_509
16.2990.2	B7G753	IVDLIAGK	7	NA	IVDLIAGK|B7G753	NA	1	IVDLIAGK	NA	0.0836461	0.115034	0.0733462	0.138357	0.190351	0.143392	0.0845199	0.11023	File: JL_PT_c18_23a.wiff, Sample: JL_PT_c18_23a (sample number 1), Elution: 81.422 min, Period: 1, Cycle(s): 2990 (Experiment 2)	IVDLIAGK%iTRAQ_8plex_Nterm::::::::iTRAQ_8plex_K:%sample_43%cmpd_515
16.2995.2	B7G163	GADITIAQMFVK	1	NA	GADITIAQMFVK|B7G163	NA	1	GADITIAQMFVK	GADITIAQMFVK	0.830887	0.607409	0.900477	0.649189	0.509457	0.616915	1.06465	0.944926	File: JL_PT_c18_23a.wiff, Sample: JL_PT_c18_23a (sample number 1), Elution: 81.66 min, Period: 1, Cycle(s): 2995 (Experiment 2)	GADITIAQMFVK%iTRAQ_8plex_Nterm::::::::::::iTRAQ_8plex_K:%sample_43%cmpd_519
16.2997.2	B7FSD7	GLSFMLGSMSK	4	NA	GLSFMLGSMSK|B7FSD7	NA	1	NA	GLSFMLGSMSK	0.47921	0.441849	0.420238	0.411187	0.302294	0.337946	0.358987	0.441167	File: JL_PT_c18_23a.wiff, Sample: JL_PT_c18_23a (sample number 1), Elution: 81.796 min, Period: 1, Cycle(s): 2997 (Experiment 2)	GLSFMLGSMSK%iTRAQ_8plex_Nterm:::::::::::iTRAQ_8plex_K:%sample_43%cmpd_521
16.2997.3	B7FWQ7	SSAFGFLLAK	1	NA	SSAFGFLLAK|B7FWQ7	NA	1	SSAFGFLLAK	SSAFGFLLAK	0.272658	0.258891	0.180073	0.155771	0.257586	0.175818	0.197783	0.2904	File: JL_PT_c18_23a.wiff, Sample: JL_PT_c18_23a (sample number 1), Elution: 81.899 min, Period: 1, Cycle(s): 2997 (Experiment 3)	SSAFGFLLAK%iTRAQ_8plex_Nterm::::::::::iTRAQ_8plex_K:%sample_43%cmpd_520
16.3003.2	B7FUP6	LFTAVNPVYITPTSK	6	NA	LFTAVNPVYITPTSK|B7FUP6	NA	1	NA	NA	0.760551	0.84705	0.580287	0.5447	0.610136	0.467649	0.537577	0.569882	File: JL_PT_c18_23a.wiff, Sample: JL_PT_c18_23a (sample number 1), Elution: 82.307 to 82.528 min, Period: 1, Cycle(s): 3003 (Experiment 2), 3004 (Experiment 3)	LFTAVNPVYITPTSK%iTRAQ_8plex_Nterm:::::::::::::::iTRAQ_8plex_K:%sample_43%cmpd_528
16.3004.2	B7FWV4	AVQLLPTYLADAR	1	NA	AVQLLPTYLADAR|B7FWV4	NA	1	NA	AVQLLPTYLADAR	0.263843	0.232701	0.344588	0.324113	0.313558	0.42236	0.267498	0.283049	File: JL_PT_c18_23a.wiff, Sample: JL_PT_c18_23a (sample number 1), Elution: 82.426 min, Period: 1, Cycle(s): 3004 (Experiment 2)	AVQLLPTYLADAR%iTRAQ_8plex_Nterm::::::::::::::%sample_43%cmpd_527
16.3005.2	B5Y594	VCDAVSITLNK	17	NA	VCDAVSITLNK|B5Y594	NA	1	VCDAVSITLNK	VCDAVSITLNK	1.15612	1.13028	0.922623	0.486651	0.576576	0.603918	0.768408	0.514751	File: JL_PT_c18_23a.wiff, Sample: JL_PT_c18_23a (sample number 1), Elution: 82.545 min, Period: 1, Cycle(s): 3005 (Experiment 2)	VCDAVSITLNK%iTRAQ_8plex_Nterm::MMTS:::::::::iTRAQ_8plex_K:%sample_43%cmpd_530
16.3006.2	B7FWY9	SLMEALLAK	2	NA	SLMEALLAK|B7FWY9	NA	1	SLMEALLAK	SLMEALLAK	0.316548	0.280593	0.224552	0.440212	0.548591	0.402798	0.284882	0.301426	File: JL_PT_c18_23a.wiff, Sample: JL_PT_c18_23a (sample number 1), Elution: 82.664 min, Period: 1, Cycle(s): 3006 (Experiment 2)	SLMEALLAK%iTRAQ_8plex_Nterm:::::::::iTRAQ_8plex_K:%sample_43%cmpd_532
16.3008.2	B7FX66	WQNAVFLSSLK	6	NA	WQNAVFLSSLK|B7FX66	NA	1	WQNAVFLSSLK	WQNAVFLSSLK	1.13413	0.942925	1.14055	1.02639	1.06917	0.876322	0.842514	0.852966	File: JL_PT_c18_23a.wiff, Sample: JL_PT_c18_23a (sample number 1), Elution: 82.903 min, Period: 1, Cycle(s): 3008 (Experiment 2)	WQNAVFLSSLK%iTRAQ_8plex_Nterm:::::::::::iTRAQ_8plex_K:%sample_43%cmpd_536
16.3010.2	A0T0D2	GVEAIDLGTPINVPVGTPTLGR	49	NA	GVEAIDLGTPINVPVGTPTLGR|A0T0D2	NA	1	GVEAIDLGTPINVPVGTPTLGR	GVEAIDLGTPINVPVGTPTLGR	0.593528	0.629203	0.833759	0.591139	0.498193	0.539067	0.594209	0.577233	File: JL_PT_c18_23a.wiff, Sample: JL_PT_c18_23a (sample number 1), Elution: 83.039 min, Period: 1, Cycle(s): 3010 (Experiment 2)	GVEAIDLGTPINVPVGTPTLGR%iTRAQ_8plex_Nterm:::::::::::::::::::::::%sample_43%cmpd_537
16.3015.2	A0T0D2	GVEAIDLGTPINVPVGTPTLGR	49	NA	GVEAIDLGTPINVPVGTPTLGR|A0T0D2	NA	1	GVEAIDLGTPINVPVGTPTLGR	GVEAIDLGTPINVPVGTPTLGR	20.97	20.261	22.1636	9.72108	9.44271	10.0736	26.9783	24.4145	File: JL_PT_c18_23a.wiff, Sample: JL_PT_c18_23a (sample number 1), Elution: 83.43 min, Period: 1, Cycle(s): 3015 (Experiment 2)	GVEAIDLGTPINVPVGTPTLGR%iTRAQ_8plex_Nterm:::::::::::::::::::::::%sample_43%cmpd_544
16.3016.3	B7FPB9	EIASLLVLDK	13	NA	EIASLLVLDK|B7FPB9	NA	1	EIASLLVLDK	EIASLLVLDK	0.391337	0.511534	0.393533	0.161576	0.235175	0.292523	0.306656	0.286724	File: JL_PT_c18_23a.wiff, Sample: JL_PT_c18_23a (sample number 1), Elution: 83.652 min, Period: 1, Cycle(s): 3016 (Experiment 3)	EIASLLVLDK%iTRAQ_8plex_Nterm::::::::::iTRAQ_8plex_K:%sample_43%cmpd_545
16.3018.2	B7FSS9	MATAIMDGLVAK	2	NA	MATAIMDGLVAK|B7FSS9	NA	1	MATAIMDGLVAK	MATAIMDGLVAK	0.54073	0.485437	0.473557	0.23704	0.475898	0.454786	0.450478	0.257321	File: JL_PT_c18_23a.wiff, Sample: JL_PT_c18_23a (sample number 1), Elution: 83.788 min, Period: 1, Cycle(s): 3018 (Experiment 2)	MATAIMDGLVAK%iTRAQ_8plex_Nterm::::::::::::iTRAQ_8plex_K:%sample_43%cmpd_550
16.3024.2	A0T0D2	GVEAIDLGTPINVPVGTPTLGR	49	NA	GVEAIDLGTPINVPVGTPTLGR|A0T0D2	NA	1	GVEAIDLGTPINVPVGTPTLGR	GVEAIDLGTPINVPVGTPTLGR	0.80008	0.851354	1.0783	0.620164	0.660534	0.636344	0.91223	1.04056	File: JL_PT_c18_23a.wiff, Sample: JL_PT_c18_23a (sample number 1), Elution: 84.094 min, Period: 1, Cycle(s): 3024 (Experiment 2)	GVEAIDLGTPINVPVGTPTLGR%iTRAQ_8plex_Nterm:::::::::::::::::::::::%sample_43%cmpd_553
16.3026.2	B7FP35	IDGVIVALGGK	3	NA	IDGVIVALGGK|B7FP35	NA	1	IDGVIVALGGK	IDGVIVALGGK	0.197869	0.189114	0.273403	0.138357	0.184778	0.136961	0.106294	0.231593	File: JL_PT_c18_23a.wiff, Sample: JL_PT_c18_23a (sample number 1), Elution: 84.179 min, Period: 1, Cycle(s): 3026 (Experiment 2)	IDGVIVALGGK%iTRAQ_8plex_Nterm:::::::::::iTRAQ_8plex_K:%sample_43%cmpd_555
16.3036.3	B7FUR4	GFPLAYVGDVVGTGSSR	32	NA	GFPLAYVGDVVGTGSSR|B7FUR4	NA	1	GFPLAYVGDVVGTGSSR	GFPLAYVGDVVGTGSSR	0.325363	0.424451	0.486863	0.538895	0.531869	0.571492	0.637759	0.356632	File: JL_PT_c18_23a.wiff, Sample: JL_PT_c18_23a (sample number 1), Elution: 84.605 min, Period: 1, Cycle(s): 3036 (Experiment 3)	GFPLAYVGDVVGTGSSR%iTRAQ_8plex_Nterm::::::::::::::::::%sample_43%cmpd_557
16.3037.3	B7FRQ2	APFDTILAQMK	2	NA	APFDTILAQMK|B7FRQ2	NA	1	APFDTILAQMK	APFDTILAQMK	0.246213	0.232701	0.197846	0.974144	0.822874	0.571492	0.237031	0.187488	File: JL_PT_c18_23a.wiff, Sample: JL_PT_c18_23a (sample number 1), Elution: 84.724 min, Period: 1, Cycle(s): 3037 (Experiment 3)	APFDTILAQMK%iTRAQ_8plex_Nterm:::::::::::iTRAQ_8plex_K:%sample_43%cmpd_559
16.3038.3	B7FZ63	GFAFIEYATAEQAR	4	NA	GFAFIEYATAEQAR|B7FZ63	NA	1	GFAFIEYATAEQAR	GFAFIEYATAEQAR	0.246213	0.241401	0.442384	0.393772	0.347117	0.27966	0.328431	0.349281	File: JL_PT_c18_23a.wiff, Sample: JL_PT_c18_23a (sample number 1), Elution: 84.843 min, Period: 1, Cycle(s): 3038 (Experiment 3)	GFAFIEYATAEQAR%iTRAQ_8plex_Nterm:::::::::::::::%sample_43%cmpd_561
16.3039.2	B7FSS9	MATAIMDGLVAK	2	NA	MATAIMDGLVAK|B7FSS9	NA	1	MATAIMDGLVAK	MATAIMDGLVAK	2.47922	2.53315	2.38121	1.83327	2.26698	2.07635	2.15806	1.55535	File: JL_PT_c18_23a.wiff, Sample: JL_PT_c18_23a (sample number 1), Elution: 84.86 to 85.422 min, Period: 1, Cycle(s): 3039 (Experiment 2), 3048 (Experiment 3)	MATAIMDGLVAK%iTRAQ_8plex_Nterm::::::::::::iTRAQ_8plex_K:%sample_43%cmpd_569
16.3039.3	B5Y5F3	STYNEIPVFTIAQMR	3	NA	STYNEIPVFTIAQMR|B5Y5F3	NA	1	STYNEIPVFTIAQMR	STYNEIPVFTIAQMR	1.65719	1.83611	2.27448	2.46589	2.49656	2.05678	2.00993	1.61783	File: JL_PT_c18_23a.wiff, Sample: JL_PT_c18_23a (sample number 1), Elution: 84.962 min, Period: 1, Cycle(s): 3039 (Experiment 3)	STYNEIPVFTIAQMR%iTRAQ_8plex_Nterm::::::::::::::::%sample_43%cmpd_563
16.3044.2	B7G9D1	AGIVFADLDLSK	3	NA	AGIVFADLDLSK|B7G9D1	NA	1	AGIVFADLDLSK	AGIVFADLDLSK	0.492386	0.424451	0.442478	0.492456	0.453486	0.493644	0.476554	0.496374	File: JL_PT_c18_23a.wiff, Sample: JL_PT_c18_23a (sample number 1), Elution: 85.098 min, Period: 1, Cycle(s): 3044 (Experiment 2)	AGIVFADLDLSK%iTRAQ_8plex_Nterm::::::::::::iTRAQ_8plex_K:%sample_43%cmpd_565
16.3045.2	B7FQQ8	YAEIVNLTLGDGTQR	32	NA	YAEIVNLTLGDGTQR|B7FQQ8	NA	1	YAEIVNLTLGDGTQR	YAEIVNLTLGDGTQR	0.725383	0.607409	0.620299	0.765166	0.878845	0.688199	0.598511	0.492698	File: JL_PT_c18_23a.wiff, Sample: JL_PT_c18_23a (sample number 1), Elution: 85.166 min, Period: 1, Cycle(s): 3045 (Experiment 2)	YAEIVNLTLGDGTQR%iTRAQ_8plex_Nterm::::::::::::::::%sample_43%cmpd_566
16.3048.2	B7FUR6	SIVSCLFQK	4	NA	SIVSCLFQK|B7FUR6	NA	1	SIVSCLFQK	SIVSCLFQK	0.171517	0.115034	0.113357	0.196405	0.26316	0.27966	0.13676	0.0992042	File: JL_PT_c18_23a.wiff, Sample: JL_PT_c18_23a (sample number 1), Elution: 85.319 min, Period: 1, Cycle(s): 3048 (Experiment 2)	SIVSCLFQK%iTRAQ_8plex_Nterm:::::MMTS::::iTRAQ_8plex_K:%sample_43%cmpd_568
16.3053.2	B7FUR4	GFPLAYVGDVVGTGSSR	32	NA	GFPLAYVGDVVGTGSSR|B7FUR4	NA	1	GFPLAYVGDVVGTGSSR	GFPLAYVGDVVGTGSSR	0.351715	0.315481	0.509102	0.649068	0.475898	0.474215	0.554871	0.360308	File: JL_PT_c18_23a.wiff, Sample: JL_PT_c18_23a (sample number 1), Elution: 85.507 min, Period: 1, Cycle(s): 3053 (Experiment 2)	GFPLAYVGDVVGTGSSR%iTRAQ_8plex_Nterm::::::::::::::::::%sample_43%cmpd_570
16.3054.2	A0T0I1	ALSVFDELTK	6	NA	ALSVFDELTK|A0T0I1	NA	1	ALSVFDELTK	ALSVFDELTK	0.140804	0.193509	0.237858	0.155771	0.156792	0.110967	0.315438	0.367658	File: JL_PT_c18_23a.wiff, Sample: JL_PT_c18_23a (sample number 1), Elution: 85.575 min, Period: 1, Cycle(s): 3054 (Experiment 2)	ALSVFDELTK%iTRAQ_8plex_Nterm::::::::::iTRAQ_8plex_K:%sample_43%cmpd_572
16.3054.3	B7FQ47	SPSSILGLLER	6	NA	SPSSILGLLER|B7FQ47	NA	1	SPSSILGLLER	SPSSILGLLER	0.0880071	0.0584464	0.0866518	0.0745049	0.0728376	0.0785427	0.0889106	0.0808278	File: JL_PT_c18_23a.wiff, Sample: JL_PT_c18_23a (sample number 1), Elution: 85.677 min, Period: 1, Cycle(s): 3054 (Experiment 3)	SPSSILGLLER%iTRAQ_8plex_Nterm::::::::::::%sample_43%cmpd_571
16.3055.2	B7G9Y7	GLPVLLAQSFAK	3	NA	GLPVLLAQSFAK|B7G9Y7	NA	1	GLPVLLAQSFAK	GLPVLLAQSFAK	0.646233	0.851446	0.749268	0.475041	0.45906	0.415795	0.511411	0.481597	File: JL_PT_c18_23a.wiff, Sample: JL_PT_c18_23a (sample number 1), Elution: 85.694 min, Period: 1, Cycle(s): 3055 (Experiment 2)	GLPVLLAQSFAK%iTRAQ_8plex_Nterm::::::::::::iTRAQ_8plex_K:%sample_43%cmpd_573
16.3058.3	B7FR99	AVTDLDSMLEQVR	8	NA	AVTDLDSMLEQVR|B7FR99	NA	1	AVTDLDSMLEQVR	AVTDLDSMLEQVR	0.123174	0.158621	0.162301	0.231235	0.139955	0.240669	0.123767	0.0992042	File: JL_PT_c18_23a.wiff, Sample: JL_PT_c18_23a (sample number 1), Elution: 86.051 min, Period: 1, Cycle(s): 3058 (Experiment 3)	AVTDLDSMLEQVR%iTRAQ_8plex_Nterm::::::::::::::%sample_43%cmpd_576
16.3059.2	B7FQE1	YVASESLPFMEYPPNLK	7	NA	YVASESLPFMEYPPNLK|B7FQE1	NA	1	YVASESLPFMEYPPNLK	YVASESLPFMEYPPNLK	1.50334	1.48319	1.28729	1.02639	1.00205	0.928177	1.46099	2.22818	File: JL_PT_c18_23a.wiff, Sample: JL_PT_c18_23a (sample number 1), Elution: 86.068 min, Period: 1, Cycle(s): 3059 (Experiment 2)	YVASESLPFMEYPPNLK%iTRAQ_8plex_Nterm:::::::::::::::::iTRAQ_8plex_K:%sample_43%cmpd_579
16.3059.3	B5Y594	AVMDCLGSALTNK	17	NA	AVMDCLGSALTNK|B5Y594	NA	1	AVMDCLGSALTNK	AVMDCLGSALTNK	1.88582	1.82741	1.48745	1.20054	1.1083	1.1163	1.29118	1.04056	File: JL_PT_c18_23a.wiff, Sample: JL_PT_c18_23a (sample number 1), Elution: 86.17 min, Period: 1, Cycle(s): 3059 (Experiment 3)	AVMDCLGSALTNK%iTRAQ_8plex_Nterm:::::MMTS::::::::iTRAQ_8plex_K:%sample_43%cmpd_578
16.3060.2	B7FQQ8	YAEIVNLTLGDGTQR	32	NA	YAEIVNLTLGDGTQR|B7FQQ8	NA	1	YAEIVNLTLGDGTQR	YAEIVNLTLGDGTQR	0.307826	0.289384	0.36236	0.469236	0.626974	0.376938	0.32413	0.330904	File: JL_PT_c18_23a.wiff, Sample: JL_PT_c18_23a (sample number 1), Elution: 86.187 min, Period: 1, Cycle(s): 3060 (Experiment 2)	YAEIVNLTLGDGTQR%iTRAQ_8plex_Nterm::::::::::::::::%sample_43%cmpd_580
16.3065.2	B7FUR6	SIVSCLFQK	4	NA	SIVSCLFQK|B7FUR6	NA	1	SIVSCLFQK	NA	0.184693	0.219607	0.189006	0.440212	0.576576	0.409363	0.128068	0.139708	File: JL_PT_c18_23a.wiff, Sample: JL_PT_c18_23a (sample number 1), Elution: 86.324 min, Period: 1, Cycle(s): 3065 (Experiment 2)	SIVSCLFQK%iTRAQ_8plex_Nterm:::::MMTS::::iTRAQ_8plex_K:%sample_43%cmpd_581
16.3076.2	A0T0I1	ALSVFDELTK	6	NA	ALSVFDELTK|A0T0I1	NA	1	ALSVFDELTK	ALSVFDELTK	0.857239	0.685794	0.357894	0.300894	0.235175	0.292657	0.533186	0.0440771	File: JL_PT_c18_23a.wiff, Sample: JL_PT_c18_23a (sample number 1), Elution: 86.613 min, Period: 1, Cycle(s): 3076 (Experiment 2)	ALSVFDELTK%iTRAQ_8plex_Nterm::::::::::iTRAQ_8plex_K:%sample_43%cmpd_583
16.3089.2	A0T0C0	TLTLLEASELVTK	17	NA	TLTLLEASELVTK|A0T0C0	NA	1	TLTLLEASELVTK	TLTLLEASELVTK	2.0792	1.27835	1.22504	0.625969	0.442222	0.519638	0.659534	1.25749	File: JL_PT_c18_23a.wiff, Sample: JL_PT_c18_23a (sample number 1), Elution: 86.987 min, Period: 1, Cycle(s): 3089 (Experiment 2)	TLTLLEASELVTK%iTRAQ_8plex_Nterm:::::::::::::iTRAQ_8plex_K:%sample_43%cmpd_586
16.3124.2	B7FZ76	GLLVDAFGREAALLR	7	NA	GLLVDAFGREAALLR|B7FZ76	NA	1	GLLVDAFGREAALLR	GLLVDAFGREAALLR	0.611065	0.677095	0.513569	0.5447	0.408662	0.52607	0.55066	0.540479	File: JL_PT_c18_23a.wiff, Sample: JL_PT_c18_23a (sample number 1), Elution: 88.349 min, Period: 1, Cycle(s): 3124 (Experiment 2)	GLLVDAFGREAALLR%iTRAQ_8plex_Nterm::::::::::::::::%sample_43%cmpd_598
16.3134.2	A0T0D2	GYVTQIIGPVLDIK	49	NA	GYVTQIIGPVLDIK|A0T0D2	NA	1	GYVTQIIGPVLDIK	GYVTQIIGPVLDIK	0.55836	0.581312	0.48249	0.283479	0.139955	0.188815	0.607292	0.654417	File: JL_PT_c18_23a.wiff, Sample: JL_PT_c18_23a (sample number 1), Elution: 88.825 min, Period: 1, Cycle(s): 3134 (Experiment 2)	GYVTQIIGPVLDIK%iTRAQ_8plex_Nterm::::::::::::::iTRAQ_8plex_K:%sample_43%cmpd_603
16.3135.2	A0T0D2	GYVTQIIGPVLDIK	49	NA	GYVTQIIGPVLDIK|A0T0D2	NA	1	GYVTQIIGPVLDIK	GYVTQIIGPVLDIK	5.26155	5.16481	4.60011	1.87971	1.9704	1.95308	4.924	6.07426	File: JL_PT_c18_23a.wiff, Sample: JL_PT_c18_23a (sample number 1), Elution: 88.893 min, Period: 1, Cycle(s): 3135 (Experiment 2)	GYVTQIIGPVLDIK%iTRAQ_8plex_Nterm::::::::::::::iTRAQ_8plex_K:%sample_43%cmpd_605
16.3142.2	B7FTY3	LAEVMEIVK	11	NA	LAEVMEIVK|B7FTY3	NA	1	LAEVMEIVK	LAEVMEIVK	0.325363	0.254495	0.273496	1.37468	1.66814	1.58326	0.258806	0.308777	File: JL_PT_c18_23a.wiff, Sample: JL_PT_c18_23a (sample number 1), Elution: 89.574 min, Period: 1, Cycle(s): 3142 (Experiment 2)	LAEVMEIVK%iTRAQ_8plex_Nterm:::::::::iTRAQ_8plex_K:%sample_43%cmpd_615
16.3147.2	B5Y495	GLIAVYDDLVK	10	NA	GLIAVYDDLVK|B5Y495	NA	1	GLIAVYDDLVK	GLIAVYDDLVK	0.386883	0.284988	0.317882	0.387967	0.447912	0.428792	0.297964	0.319878	File: JL_PT_c18_23a.wiff, Sample: JL_PT_c18_23a (sample number 1), Elution: 89.71 min, Period: 1, Cycle(s): 3147 (Experiment 2)	GLIAVYDDLVK%iTRAQ_8plex_Nterm:::::::::::iTRAQ_8plex_K:%sample_43%cmpd_616
16.3151.2	A0T0D2	GYVTQIIGPVLDIK	49	NA	GYVTQIIGPVLDIK|A0T0D2	NA	1	GYVTQIIGPVLDIK	GYVTQIIGPVLDIK	1.76269	1.81432	1.34508	0.300894	0.481472	0.370372	1.73976	1.90827	File: JL_PT_c18_23a.wiff, Sample: JL_PT_c18_23a (sample number 1), Elution: 89.829 min, Period: 1, Cycle(s): 3151 (Experiment 2)	GYVTQIIGPVLDIK%iTRAQ_8plex_Nterm::::::::::::::iTRAQ_8plex_K:%sample_43%cmpd_617
16.3152.2	A0T0D2	GYVTQIIGPVLDIK	49	NA	GYVTQIIGPVLDIK|A0T0D2	NA	1	GYVTQIIGPVLDIK	GYVTQIIGPVLDIK	10.29	9.60445	8.65539	2.38462	1.95357	2.00493	9.05782	11.1447	File: JL_PT_c18_23a.wiff, Sample: JL_PT_c18_23a (sample number 1), Elution: 89.897 min, Period: 1, Cycle(s): 3152 (Experiment 2)	GYVTQIIGPVLDIK%iTRAQ_8plex_Nterm::::::::::::::iTRAQ_8plex_K:%sample_43%cmpd_619
16.3170.2	B7GDW4	LCNLMEEATQR	6	NA	LCNLMEEATQR|B7GDW4	NA	1	LCNLMEEATQR	LCNLMEEATQR	0.039668	0.0540515	0.0555749	0.126747	0.139955	0.104536	0.0409747	0.0698022	File: JL_PT_c18_23a.wiff, Sample: JL_PT_c18_23a (sample number 1), Elution: 90.408 min, Period: 1, Cycle(s): 3170 (Experiment 2)	LCNLMEEATQR%iTRAQ_8plex_Nterm::MMTS::::::::::%sample_43%cmpd_621
16.3197.2	B7GBJ9	SSLGAVLSLLK	2	NA	SSLGAVLSLLK|B7GBJ9	NA	1	SSLGAVLSLLK	SSLGAVLSLLK	0.131989	0.0976363	0.148902	0.184796	0.162366	0.201812	0.106294	0.136033	File: JL_PT_c18_23a.wiff, Sample: JL_PT_c18_23a (sample number 1), Elution: 90.969 min, Period: 1, Cycle(s): 3197 (Experiment 2)	SSLGAVLSLLK%iTRAQ_8plex_Nterm:::::::::::iTRAQ_8plex_K:%sample_43%cmpd_623
16.3204.2	B7G0P6	ALLADDATAPNLAELLAK	9	NA	ALLADDATAPNLAELLAK|B7G0P6	NA	1	ALLADDATAPNLAELLAK	ALLADDATAPNLAELLAK	0.958288	0.951625	0.958262	0.538895	0.649386	0.655773	1.0211	0.919198	File: JL_PT_c18_23a.wiff, Sample: JL_PT_c18_23a (sample number 1), Elution: 91.139 min, Period: 1, Cycle(s): 3204 (Experiment 2)	ALLADDATAPNLAELLAK%iTRAQ_8plex_Nterm::::::::::::::::::iTRAQ_8plex_K:%sample_43%cmpd_624
16.3206.2	B7FUH0	QVLALVDLPDAVGIQHPDILR	5	NA	QVLALVDLPDAVGIQHPDILR|B7FUH0	NA	1	QVLALVDLPDAVGIQHPDILR	QVLALVDLPDAVGIQHPDILR	0.356169	0.489741	0.513569	0.538895	0.503883	0.474215	0.358987	0.540479	File: JL_PT_c18_23a.wiff, Sample: JL_PT_c18_23a (sample number 1), Elution: 91.327 min, Period: 1, Cycle(s): 3206 (Experiment 2)	QVLALVDLPDAVGIQHPDILR%iTRAQ_8plex_Nterm::::::::::::::::::::::%sample_43%cmpd_626
16.3210.2	A0T0M6	GLEIGLAHGYFLMGPFVK	4	NA	GLEIGLAHGYFLMGPFVK|A0T0M6	NA	1	GLEIGLAHGYFLMGPFVK	GLEIGLAHGYFLMGPFVK	0.637418	0.637902	0.549114	0.643384	0.593414	0.324949	0.629067	0.944926	File: JL_PT_c18_23a.wiff, Sample: JL_PT_c18_23a (sample number 1), Elution: 91.497 min, Period: 1, Cycle(s): 3210 (Experiment 2)	GLEIGLAHGYFLMGPFVK%iTRAQ_8plex_Nterm::::::::::::::::::iTRAQ_8plex_K:%sample_43%cmpd_628
16.3211.2	B7GCG9	FFENVVNECTANPR	11	NA	FFENVVNECTANPR|B7GCG9	NA	1	FFENVVNECTANPR	FFENVVNECTANPR	0.382522	0.459247	0.478023	0.643384	0.766902	0.474215	0.450478	0.308777	File: JL_PT_c18_23a.wiff, Sample: JL_PT_c18_23a (sample number 1), Elution: 91.565 min, Period: 1, Cycle(s): 3211 (Experiment 2)	FFENVVNECTANPR%iTRAQ_8plex_Nterm:::::::::MMTS::::::%sample_43%cmpd_629
16.3229.2	B7GBJ9	SSLGAVLSLLK	2	NA	SSLGAVLSLLK|B7GBJ9	NA	1	SSLGAVLSLLK	SSLGAVLSLLK	0.140804	0.158621	0.166767	0.283479	0.17363	0.253666	0.149843	0.150734	File: JL_PT_c18_23a.wiff, Sample: JL_PT_c18_23a (sample number 1), Elution: 91.973 min, Period: 1, Cycle(s): 3229 (Experiment 2)	SSLGAVLSLLK%iTRAQ_8plex_Nterm:::::::::::iTRAQ_8plex_K:%sample_43%cmpd_631
16.3302.2	B7G0R5	LTGAVSQLYDEMAGR	10	NA	LTGAVSQLYDEMAGR|B7G0R5	NA	1	NA	LTGAVSQLYDEMAGR	0.167156	0.123825	0.211245	0.126747	0.156792	0.143392	0.145542	0.158085	File: JL_PT_c18_23a.wiff, Sample: JL_PT_c18_23a (sample number 1), Elution: 93.624 min, Period: 1, Cycle(s): 3302 (Experiment 2)	LTGAVSQLYDEMAGR%iTRAQ_8plex_Nterm::::::::::::::::%sample_43%cmpd_638
16.3318.2	B7FSV2	AIASIVNILAK	7	NA	AIASIVNILAK|B7FSV2	NA	1	AIASIVNILAK	AIASIVNILAK	0.0704706	0.145618	0.0955844	0.149967	0.106396	0.130396	0.110685	0.0992042	File: JL_PT_c18_23a.wiff, Sample: JL_PT_c18_23a (sample number 1), Elution: 93.998 min, Period: 1, Cycle(s): 3318 (Experiment 2)	AIASIVNILAK%iTRAQ_8plex_Nterm:::::::::::iTRAQ_8plex_K:%sample_43%cmpd_640
16.3330.2	B7FQ72	TQTCELENPMILLVEK	60	NA	TQTCELENPMILLVEK|B7FQ72	NA	1	NA	NA	0.694577	0.794763	0.620299	0.527285	0.632548	0.435224	0.64206	0.731676	File: JL_PT_c18_23a.wiff, Sample: JL_PT_c18_23a (sample number 1), Elution: 94.305 min, Period: 1, Cycle(s): 3330 (Experiment 2)	TQTCELENPMILLVEK%iTRAQ_8plex_Nterm::::MMTS::::::::::::iTRAQ_8plex_K:%sample_43%cmpd_642
16.3336.2	B7FZZ9	DMVRDLLGEVDILR	8	NA	DMVRDLLGEVDILR|B7FZZ9	NA	1	DMVRDLLGEVDILR	DMVRDLLGEVDILR	0.171517	0.171716	0.202312	0.271869	0.358265	0.208243	0.145542	0.183813	File: JL_PT_c18_23a.wiff, Sample: JL_PT_c18_23a (sample number 1), Elution: 94.458 min, Period: 1, Cycle(s): 3336 (Experiment 2)	DMVRDLLGEVDILR%iTRAQ_8plex_Nterm:::::::::::::::%sample_43%cmpd_643
16.3349.2	B7G2W2	GLATAMEMALDQAGIAK	1	NA	GLATAMEMALDQAGIAK|B7G2W2	NA	1	NA	NA	0.215499	0.224002	0.237858	0.254454	0.268734	0.299089	0.176008	0.224242	File: JL_PT_c18_23a.wiff, Sample: JL_PT_c18_23a (sample number 1), Elution: 94.781 min, Period: 1, Cycle(s): 3349 (Experiment 2)	GLATAMEMALDQAGIAK%iTRAQ_8plex_Nterm:::::::::::::::::iTRAQ_8plex_K:%sample_43%cmpd_645
16.3356.2	B7FSV2	AIASIVNILAK	7	NA	AIASIVNILAK|B7FSV2	NA	1	AIASIVNILAK	NA	0.364892	0.202209	0.313508	0.451821	0.380677	0.58449	0.219557	0.268347	File: JL_PT_c18_23a.wiff, Sample: JL_PT_c18_23a (sample number 1), Elution: 95.003 min, Period: 1, Cycle(s): 3356 (Experiment 2)	AIASIVNILAK%iTRAQ_8plex_Nterm:::::::::::iTRAQ_8plex_K:%sample_43%cmpd_647
16.3357.2	B7FYR7	AHLATAFPEDFLYLSDAYIR	8	NA	AHLATAFPEDFLYLSDAYIR|B7FYR7	NA	1	AHLATAFPEDFLYLSDAYIR	AHLATAFPEDFLYLSDAYIR	0.131989	0.149922	0.229018	0.260259	0.201615	0.208243	0.250024	0.191163	File: JL_PT_c18_23a.wiff, Sample: JL_PT_c18_23a (sample number 1), Elution: 95.071 min, Period: 1, Cycle(s): 3357 (Experiment 2)	AHLATAFPEDFLYLSDAYIR%iTRAQ_8plex_Nterm:::::::::::::::::::::%sample_43%cmpd_648
16.3372.2	B7FYR7	AHLATAFPEDFLYLSDAYIR	8	NA	AHLATAFPEDFLYLSDAYIR|B7FYR7	NA	1	NA	AHLATAFPEDFLYLSDAYIR	0.105637	0.110731	0.122289	0.126747	0.0952482	0.104536	0.176008	0.150659	File: JL_PT_c18_23a.wiff, Sample: JL_PT_c18_23a (sample number 1), Elution: 95.53 min, Period: 1, Cycle(s): 3372 (Experiment 2)	AHLATAFPEDFLYLSDAYIR%iTRAQ_8plex_Nterm:::::::::::::::::::::%sample_43%cmpd_652
16.3386.3	A0T0F1	SYCASLMTYLTTSK	41	NA	SYCASLMTYLTTSK|A0T0F1	NA	1	SYCASLMTYLTTSK	SYCASLMTYLTTSK	1.86819	1.97548	1.81648	0.591139	0.481472	0.480647	1.47407	1.5516	File: JL_PT_c18_23a.wiff, Sample: JL_PT_c18_23a (sample number 1), Elution: 96.024 min, Period: 1, Cycle(s): 3386 (Experiment 3)	SYCASLMTYLTTSK%iTRAQ_8plex_Nterm:::MMTS:::::::::::iTRAQ_8plex_K:%sample_43%cmpd_655
16.3423.2	B7FS46	ILNALEVEVVAGAER	56	NA	ILNALEVEVVAGAER|B7FS46	NA	1	ILNALEVEVVAGAER	ILNALEVEVVAGAER	1.2001	1.44391	1.41179	0.573604	0.890109	0.740187	1.64397	1.24279	File: JL_PT_c18_23a.wiff, Sample: JL_PT_c18_23a (sample number 1), Elution: 96.807 to 97.232 min, Period: 1, Cycle(s): 3423, 3430 (Experiment 2)	ILNALEVEVVAGAER%iTRAQ_8plex_Nterm::::::::::::::::%sample_43%cmpd_664
16.3428.2	B5Y3C2	SGITWGEDTLFEYLENPK	7	NA	SGITWGEDTLFEYLENPK|B5Y3C2	NA	1	NA	NA	0.747375	0.777365	0.68255	0.358943	0.453486	0.493644	0.463471	0.735352	File: JL_PT_c18_23a.wiff, Sample: JL_PT_c18_23a (sample number 1), Elution: 96.994 min, Period: 1, Cycle(s): 3428 (Experiment 2)	SGITWGEDTLFEYLENPK%iTRAQ_8plex_Nterm::::::::::::::::::iTRAQ_8plex_K:%sample_43%cmpd_661
16.3429.2	B7G134	TIAIADEVMAKL	13	NA	TIAIADEVMAKL|B7G134	NA	1	TIAIADEVMAKL	TIAIADEVMAKL	0.391337	0.529025	0.438011	0.341528	0.279998	0.156389	0.472252	0.437492	File: JL_PT_c18_23a.wiff, Sample: JL_PT_c18_23a (sample number 1), Elution: 97.113 min, Period: 1, Cycle(s): 3429 (Experiment 2)	TIAIADEVMAKL%iTRAQ_8plex_Nterm:::::::::::iTRAQ_8plex_K::%sample_43%cmpd_663
16.3431.2	B5Y4G9	LATIIDIVDQNK	5	NA	LATIIDIVDQNK|B5Y4G9	NA	1	LATIIDIVDQNK	LATIIDIVDQNK	0.360531	0.293687	0.229018	0.132552	0.128807	0.169386	0.145542	0.172786	File: JL_PT_c18_23a.wiff, Sample: JL_PT_c18_23a (sample number 1), Elution: 97.3 min, Period: 1, Cycle(s): 3431 (Experiment 2)	LATIIDIVDQNK%iTRAQ_8plex_Nterm::::::::::::iTRAQ_8plex_K:%sample_43%cmpd_665
16.3435.2	B7GA11	ILELMAAVDEK	10	NA	ILELMAAVDEK|B7GA11	NA	1	ILELMAAVDEK	ILELMAAVDEK	0.15398	0.189114	0.166767	0.109333	0.162366	0.175818	0.158624	0.16176	File: JL_PT_c18_23a.wiff, Sample: JL_PT_c18_23a (sample number 1), Elution: 97.624 min, Period: 1, Cycle(s): 3435 (Experiment 2)	ILELMAAVDEK%iTRAQ_8plex_Nterm:::::::::::iTRAQ_8plex_K:%sample_43%cmpd_668
16.3454.2	B7G134	TIAIADEVMAKL	13	NA	TIAIADEVMAKL|B7G134	NA	1	TIAIADEVMAKL	TIAIADEVMAKL	2.4396	3.1214	2.4523	1.31083	1.29306	1.16172	2.89419	2.36057	File: JL_PT_c18_23a.wiff, Sample: JL_PT_c18_23a (sample number 1), Elution: 98.151 min, Period: 1, Cycle(s): 3454 (Experiment 2)	TIAIADEVMAKL%iTRAQ_8plex_Nterm:::::::::::iTRAQ_8plex_K::%sample_43%cmpd_672
16.3477.2	B7G9G3	GNLEASLVGLGVSVVEGR	15	NA	GNLEASLVGLGVSVVEGR|B7G9G3	NA	1	GNLEASLVGLGVSVVEGR	GNLEASLVGLGVSVVEGR	0.114359	0.149922	0.233391	0.161576	0.201615	0.123964	0.162925	0.0992042	File: JL_PT_c18_23a.wiff, Sample: JL_PT_c18_23a (sample number 1), Elution: 98.747 min, Period: 1, Cycle(s): 3477 (Experiment 2)	GNLEASLVGLGVSVVEGR%iTRAQ_8plex_Nterm:::::::::::::::::::%sample_43%cmpd_674
16.3478.2	B5Y5L4	QTQELQNGRLAMLATLELLR	9	NA	QTQELQNGRLAMLATLELLR|B5Y5L4	NA	1	NA	NA	0.795719	0.851446	0.878237	0.712922	0.671797	0.441789	0.838123	1.54792	File: JL_PT_c18_23a.wiff, Sample: JL_PT_c18_23a (sample number 1), Elution: 98.815 to 99.019 min, Period: 1, Cycle(s): 3478, 3484 (Experiment 2)	QTQELQNGRLAMLATLELLR%iTRAQ_8plex_Nterm:::::::::::::::::::::%sample_43%cmpd_676
16.3489.2	B7G134	TIAIADEVMAKL	13	NA	TIAIADEVMAKL|B7G134	NA	1	NA	NA	0.109998	0.110731	0.140062	0.0687004	0.156792	0.143392	0.13676	0.187488	File: JL_PT_c18_23a.wiff, Sample: JL_PT_c18_23a (sample number 1), Elution: 99.155 min, Period: 1, Cycle(s): 3489 (Experiment 2)	TIAIADEVMAKL%iTRAQ_8plex_Nterm:::::::::::iTRAQ_8plex_K::%sample_43%cmpd_677
16.3493.2	B7G7K1	GFVLGPPIALALNKPFIMMR	2	NA	GFVLGPPIALALNKPFIMMR|B7G7K1	NA	1	GFVLGPPIALALNKPFIMMR	GFVLGPPIALALNKPFIMMR	0.795719	0.820861	0.847065	1.21795	1.05233	1.1033	0.872981	0.455869	File: JL_PT_c18_23a.wiff, Sample: JL_PT_c18_23a (sample number 1), Elution: 99.274 min, Period: 1, Cycle(s): 3493 (Experiment 2)	GFVLGPPIALALNKPFIMMR%iTRAQ_8plex_Nterm::::::::::::::iTRAQ_8plex_K:::::::%sample_43%cmpd_678
16.3497.3	B7FXS8	VVNTATVEFPMTALVEAYQVGNSR	30	NA	VVNTATVEFPMTALVEAYQVGNSR|B7FXS8	NA	1	VVNTATVEFPMTALVEAYQVGNSR	VVNTATVEFPMTALVEAYQVGNSR	0.523193	0.59871	1.04266	1.67654	1.93673	1.05801	1.24754	0.805185	File: JL_PT_c18_23a.wiff, Sample: JL_PT_c18_23a (sample number 1), Elution: 99.598 min, Period: 1, Cycle(s): 3497 (Experiment 3)	VVNTATVEFPMTALVEAYQVGNSR%iTRAQ_8plex_Nterm:::::::::::::::::::::::::%sample_43%cmpd_681
16.3513.2	B7G6R2	ILKPPVFEQLVIPLYFR	2	NA	ILKPPVFEQLVIPLYFR|B7G6R2	NA	1	ILKPPVFEQLVIPLYFR	ILKPPVFEQLVIPLYFR	0.452857	0.271894	0.37576	0.788386	0.604562	0.500075	0.306656	0.20954	File: JL_PT_c18_23a.wiff, Sample: JL_PT_c18_23a (sample number 1), Elution: 100.023 min, Period: 1, Cycle(s): 3513 (Experiment 2)	ILKPPVFEQLVIPLYFR%iTRAQ_8plex_Nterm:::iTRAQ_8plex_K:::::::::::::::%sample_43%cmpd_685
16.3632.2	B7G1T3	VINQILTEIDGVGAR	9	NA	VINQILTEIDGVGAR|B7G1T3	NA	1	VINQILTEIDGVGAR	VINQILTEIDGVGAR	0.0791924	0.0976363	0.10889	0.0745049	0.0839848	0.0591155	0.110685	0.0587768	File: JL_PT_c18_23a.wiff, Sample: JL_PT_c18_23a (sample number 1), Elution: 102.814 min, Period: 1, Cycle(s): 3632 (Experiment 2)	VINQILTEIDGVGAR%iTRAQ_8plex_Nterm::::::::::::::::%sample_43%cmpd_698
16.3646.2	B7FU90	LAIQALLEVVDSGAK	2	NA	LAIQALLEVVDSGAK|B7FU90	NA	1	LAIQALLEVVDSGAK	LAIQALLEVVDSGAK	0.488025	0.372164	0.473557	0.411187	0.397514	0.350943	0.393845	0.441167	File: JL_PT_c18_23a.wiff, Sample: JL_PT_c18_23a (sample number 1), Elution: 103.256 min, Period: 1, Cycle(s): 3646 (Experiment 2)	LAIQALLEVVDSGAK%iTRAQ_8plex_Nterm:::::::::::::::iTRAQ_8plex_K:%sample_43%cmpd_701
16.3656.2	B7G386	LLEPVKESFPDVSFADIFQMASAR	31	NA	LLEPVKESFPDVSFADIFQMASAR|B7G386	NA	1	LLEPVKESFPDVSFADIFQMASAR	LLEPVKESFPDVSFADIFQMASAR	16.6281	19.7645	38.7049	89.7996	79.8835	70.827	48.6752	34.9442	File: JL_PT_c18_23a.wiff, Sample: JL_PT_c18_23a (sample number 1), Elution: 103.477 to 103.63 min, Period: 1, Cycle(s): 3656, 3662 (Experiment 2)	LLEPVKESFPDVSFADIFQMASAR%iTRAQ_8plex_Nterm::::::iTRAQ_8plex_K:::::::::::::::::::%sample_43%cmpd_702
16.3777.2	A0T0D2	TVLIMELINNIAK	49	NA	TVLIMELINNIAK|A0T0D2	NA	1	NA	TVLIMELINNIAK	0.127535	0.2501	0.322348	0.0919188	0.111969	0.123964	0.289272	0.33458	File: JL_PT_c18_23a.wiff, Sample: JL_PT_c18_23a (sample number 1), Elution: 105.74 min, Period: 1, Cycle(s): 3777 (Experiment 2)	TVLIMELINNIAK%iTRAQ_8plex_Nterm:::::Oxidation_M::::::::iTRAQ_8plex_K:%sample_43%cmpd_705
16.3801.2	B7GDN5	TLTAVQDAILEDIVYPTEITGK	9	NA	TLTAVQDAILEDIVYPTEITGK|B7GDN5	NA	1	NA	TLTAVQDAILEDIVYPTEITGK	2.34737	2.37638	1.72752	0.991558	1.01877	1.36284	1.55257	1.29424	File: JL_PT_c18_23a.wiff, Sample: JL_PT_c18_23a (sample number 1), Elution: 106.302 to 106.37 min, Period: 1, Cycle(s): 3801-3802 (Experiment 2)	TLTAVQDAILEDIVYPTEITGK%iTRAQ_8plex_Nterm::::::::::::::::::::::iTRAQ_8plex_K:%sample_43%cmpd_708
16.3805.2	B7S3Q6	SGETEDNYIADLAVGLCTGQIK	24	NA	SGETEDNYIADLAVGLCTGQIK|B7S3Q6	NA	1	NA	SGETEDNYIADLAVGLCTGQIK	1.13413	1.48319	1.24281	2.01323	2.6812	2.62759	1.42622	1.45604	File: JL_PT_c18_23a.wiff, Sample: JL_PT_c18_23a (sample number 1), Elution: 106.472 to 106.54 min, Period: 1, Cycle(s): 3805-3806 (Experiment 2)	SGETEDNYIADLAVGLCTGQIK%iTRAQ_8plex_Nterm:::::::::::::::::MMTS:::::iTRAQ_8plex_K:%sample_43%cmpd_709
16.3812.2	A0T0D2	TVLIMELINNIAK	49	NA	TVLIMELINNIAK|A0T0D2	NA	1	TVLIMELINNIAK	TVLIMELINNIAK	1.2001	1.25656	1.55854	0.52148	0.604562	0.532635	1.83134	1.79058	File: JL_PT_c18_23a.wiff, Sample: JL_PT_c18_23a (sample number 1), Elution: 106.744 min, Period: 1, Cycle(s): 3812 (Experiment 2)	TVLIMELINNIAK%iTRAQ_8plex_Nterm:::::Oxidation_M::::::::iTRAQ_8plex_K:%sample_43%cmpd_710
16.3859.2	B7G4A0	VSTEGVIETVVTLPEEIDAIQVR	15	NA	VSTEGVIETVVTLPEEIDAIQVR|B7G4A0	NA	1	VSTEGVIETVVTLPEEIDAIQVR	VSTEGVIETVVTLPEEIDAIQVR	0.197869	0.158621	0.220085	0.178991	0.17363	0.123964	0.1847	0.286724	File: JL_PT_c18_23a.wiff, Sample: JL_PT_c18_23a (sample number 1), Elution: 107.748 min, Period: 1, Cycle(s): 3859 (Experiment 2)	VSTEGVIETVVTLPEEIDAIQVR%iTRAQ_8plex_Nterm::::::::::::::::::::::::%sample_43%cmpd_713
16.3869.2	B7FQ72	VSNLQQLVPLLESVIK	60	NA	VSNLQQLVPLLESVIK|B7FQ72	NA	1	VSNLQQLVPLLESVIK	VSNLQQLVPLLESVIK	2.8836	2.66821	2.67469	1.35727	1.19795	0.714193	2.07096	3.11066	File: JL_PT_c18_23a.wiff, Sample: JL_PT_c18_23a (sample number 1), Elution: 108.225 min, Period: 1, Cycle(s): 3869 (Experiment 2)	VSNLQQLVPLLESVIK%iTRAQ_8plex_Nterm::::::::::::::::iTRAQ_8plex_K:%sample_43%cmpd_718
16.5505.2	B7G386	LLEPVKESFPDVSFADIFQMASAR	31	NA	LLEPVKESFPDVSFADIFQMASAR|B7G386	NA	1	NA	LLEPVKESFPDVSFADIFQMASAR	0.189147	0.180415	0.26903	0.475041	0.45906	0.36394	0.27619	0.305101	File: JL_PT_c18_23a.wiff, Sample: JL_PT_c18_23a (sample number 1), Elution: 137.997 min, Period: 1, Cycle(s): 5505 (Experiment 2)	LLEPVKESFPDVSFADIFQMASAR%iTRAQ_8plex_Nterm::::::iTRAQ_8plex_K:::::::::::::::::::%sample_43%cmpd_747
17.2670.2	B7GAV8	NGDILP	1	NA	NGDILP|B7GAV8	NA	1	NA	NA	0.0528421	0.0453535	0.051109	0.0396795	0.0616906	0.0721115	0.0409747	0.066127	File: JL_PT_c18_23b.wiff, Sample: JL_PT_c18_23b (sample number 1), Elution: 47.385 min, Period: 1, Cycle(s): 2670 (Experiment 2)	NGDILP%iTRAQ_8plex_Nterm:::::::%sample_0%cmpd_38
17.2716.2	B7GEF2	TTAWMGQ	17	NA	TTAWMGQ|B7GEF2	NA	1	NA	NA	0.131989	0.0933327	0.122289	0.126747	0.190351	0.084974	0.0758284	0.0881783	File: JL_PT_c18_23b.wiff, Sample: JL_PT_c18_23b (sample number 1), Elution: 49.649 min, Period: 1, Cycle(s): 2716 (Experiment 2)	TTAWMGQ%iTRAQ_8plex_Nterm:::::Oxidation_M:::%sample_0%cmpd_63
17.2755.3	B7G6Q6	MGVMTKDECTAR	41	NA	MGVMTKDECTAR|B7G6Q6	NA	1	MGVMTKDECTAR	NA	0.250667	0.328576	0.264564	0.387967	0.29672	0.331515	0.350295	0.349281	File: JL_PT_c18_23b.wiff, Sample: JL_PT_c18_23b (sample number 1), Elution: 53.836 min, Period: 1, Cycle(s): 2755 (Experiment 3)	MGVMTKDECTAR%iTRAQ_8plex_Nterm:::::::::MMTS::::%sample_0%cmpd_120
17.2780.2	B7FR80	AVDASVYE	6	NA	AVDASVYE|B7FR80	NA	1	AVDASVYE	NA	0.49684	0.485437	0.335748	0.765166	0.839712	0.856894	0.554871	0.378685	File: JL_PT_c18_23b.wiff, Sample: JL_PT_c18_23b (sample number 1), Elution: 55.743 to 56.713 min, Period: 1, Cycle(s): 2780 (Experiment 2), 2771 (Experiment 3)	AVDASVYE%iTRAQ_8plex_Nterm:::::::::%sample_0%cmpd_160
17.2817.3	B7G0Q9	VFDTYATR	5	NA	VFDTYATR|B7G0Q9	NA	1	VFDTYATR	VFDTYATR	0.98028	0.873148	1.26059	2.38462	2.21101	2.21248	0.968773	0.728001	File: JL_PT_c18_23b.wiff, Sample: JL_PT_c18_23b (sample number 1), Elution: 61.223 min, Period: 1, Cycle(s): 2817 (Experiment 3)	VFDTYATR%iTRAQ_8plex_Nterm:::::::::%sample_0%cmpd_225
17.2818.3	B7GBV8	ASNPNNTLVLG	2	NA	ASNPNNTLVLG|B7GBV8	NA	1	ASNPNNTLVLG	ASNPNNTLVLG	0.140804	0.180415	0.220085	0.463431	0.515031	0.27966	0.176008	0.143383	File: JL_PT_c18_23b.wiff, Sample: JL_PT_c18_23b (sample number 1), Elution: 61.342 min, Period: 1, Cycle(s): 2818 (Experiment 3)	ASNPNNTLVLG%iTRAQ_8plex_Nterm::::::::::::%sample_0%cmpd_227
17.2819.2	B5Y3P1	MGSGIFGR	5	NA	MGSGIFGR|B5Y3P1	NA	1	MGSGIFGR	MGSGIFGR	0.721022	0.751176	1.25621	0.82902	0.789314	0.286092	1.08204	0.9339	File: JL_PT_c18_23b.wiff, Sample: JL_PT_c18_23b (sample number 1), Elution: 61.359 min, Period: 1, Cycle(s): 2819 (Experiment 2)	MGSGIFGR%iTRAQ_8plex_Nterm:::::::::%sample_0%cmpd_230
17.2820.2	B7FPU3	TLYLVR	13	NA	TLYLVR|B7FPU3	NA	1	NA	NA	0.510016	0.485437	0.48249	0.713043	0.8173	0.571492	0.637759	0.562531	File: JL_PT_c18_23b.wiff, Sample: JL_PT_c18_23b (sample number 1), Elution: 61.478 min, Period: 1, Cycle(s): 2820 (Experiment 2)	TLYLVR%iTRAQ_8plex_Nterm:::::::%sample_0%cmpd_231
17.2822.3	B7GE51	FLMTDGSR	20	NA	FLMTDGSR|B7GE51	NA	1	FLMTDGSR	FLMTDGSR	1.04189	0.990817	1.18503	2.26272	2.81555	1.82337	1.13437	0.871418	File: JL_PT_c18_23b.wiff, Sample: JL_PT_c18_23b (sample number 1), Elution: 61.819 min, Period: 1, Cycle(s): 2822 (Experiment 3)	FLMTDGSR%iTRAQ_8plex_Nterm:::::::::%sample_0%cmpd_235
17.2827.2	B7GDE4	VIVGVGAYR	4	NA	VIVGVGAYR|B7GDE4	NA	1	VIVGVGAYR	VIVGVGAYR	0.931936	0.877544	1.05606	0.788386	1.00763	0.889319	0.711776	0.864067	File: JL_PT_c18_23b.wiff, Sample: JL_PT_c18_23b (sample number 1), Elution: 62.312 min, Period: 1, Cycle(s): 2827 (Experiment 2)	VIVGVGAYR%iTRAQ_8plex_Nterm::::::::::%sample_0%cmpd_244
17.2830.2	B7FUS8	GIGGLYIR	1	NA	GIGGLYIR|B7FUS8	NA	1	NA	NA	1.54732	1.53548	1.62972	0.979949	0.666107	1.03202	1.14306	1.05894	File: JL_PT_c18_23b.wiff, Sample: JL_PT_c18_23b (sample number 1), Elution: 62.67 to 63.964 min, Period: 1, Cycle(s): 2830 (Experiment 2), 2840 (Experiment 3)	GIGGLYIR%iTRAQ_8plex_Nterm:::::::::%sample_0%cmpd_268
17.2835.3	B7G7Z2	SYYLLAR	1	NA	SYYLLAR|B7G7Z2	NA	1	SYYLLAR	SYYLLAR	0.993456	1.15638	1.13171	1.58947	1.64015	1.60282	0.968773	0.786808	File: JL_PT_c18_23b.wiff, Sample: JL_PT_c18_23b (sample number 1), Elution: 63.368 min, Period: 1, Cycle(s): 2835 (Experiment 3)	SYYLLAR%iTRAQ_8plex_Nterm::::::::%sample_0%cmpd_257
17.2837.3	B7FVU7	EVDLGLYR	20	NA	EVDLGLYR|B7FVU7	NA	1	EVDLGLYR	EVDLGLYR	1.76715	1.79682	1.76306	1.276	1.17554	1.38227	1.32604	1.80535	File: JL_PT_c18_23b.wiff, Sample: JL_PT_c18_23b (sample number 1), Elution: 63.606 min, Period: 1, Cycle(s): 2837 (Experiment 3)	EVDLGLYR%iTRAQ_8plex_Nterm:::::::::%sample_0%cmpd_261
17.2840.2	B7FPN7	YLDYGEISR	14	NA	YLDYGEISR|B7FPN7	NA	1	YLDYGEISR	YLDYGEISR	1.08142	1.25665	1.36294	2.30335	2.25584	1.9985	1.6092	1.81638	File: JL_PT_c18_23b.wiff, Sample: JL_PT_c18_23b (sample number 1), Elution: 63.861 min, Period: 1, Cycle(s): 2840 (Experiment 2)	YLDYGEISR%iTRAQ_8plex_Nterm::::::::::%sample_0%cmpd_267
17.2847.2	B7G495	VVGLAVVR	2	NA	VVGLAVVR|B7G495	NA	1	VVGLAVVR	NA	1.88137	1.87091	1.91874	2.04225	1.78565	1.39527	1.51771	1.62518	File: JL_PT_c18_23b.wiff, Sample: JL_PT_c18_23b (sample number 1), Elution: 64.695 to 65.053 min, Period: 1, Cycle(s): 2847, 2850 (Experiment 2)	VVGLAVVR%iTRAQ_8plex_Nterm:::::::::%sample_0%cmpd_285
17.2848.2	B7FUK7	VTDGLDIVR	7	NA	VTDGLDIVR|B7FUK7	NA	1	NA	VTDGLDIVR	0.747375	0.694585	0.722562	0.544579	0.761329	0.629913	0.64215	0.672869	File: JL_PT_c18_23b.wiff, Sample: JL_PT_c18_23b (sample number 1), Elution: 64.815 min, Period: 1, Cycle(s): 2848 (Experiment 2)	VTDGLDIVR%iTRAQ_8plex_Nterm::::::::::%sample_0%cmpd_282
17.2849.3	B7FTU6	TLGPDSLLR	5	NA	TLGPDSLLR|B7FTU6	NA	1	TLGPDSLLR	NA	0.404513	0.389562	0.580287	0.573725	0.682945	0.461218	0.441696	0.525777	File: JL_PT_c18_23b.wiff, Sample: JL_PT_c18_23b (sample number 1), Elution: 65.036 min, Period: 1, Cycle(s): 2849 (Experiment 3)	TLGPDSLLR%iTRAQ_8plex_Nterm::::::::::%sample_0%cmpd_283
17.2851.3	B7FUT6	VGPLMEPMR	10	NA	VGPLMEPMR|B7FUT6	NA	1	VGPLMEPMR	VGPLMEPMR	2.63307	3.59189	3.19494	0.707117	0.330279	0.571492	1.87489	1.99655	File: JL_PT_c18_23b.wiff, Sample: JL_PT_c18_23b (sample number 1), Elution: 65.274 min, Period: 1, Cycle(s): 2851 (Experiment 3)	VGPLMEPMR%iTRAQ_8plex_Nterm::::::::::%sample_0%cmpd_286
17.2858.3	B7FST1	IILPDGVR	1	NA	IILPDGVR|B7FST1	NA	1	IILPDGVR	NA	0.949566	1.10409	1.06053	1.09024	0.839712	1.04502	0.951389	1.07364	File: JL_PT_c18_23b.wiff, Sample: JL_PT_c18_23b (sample number 1), Elution: 66.108 min, Period: 1, Cycle(s): 2858 (Experiment 3)	IILPDGVR%iTRAQ_8plex_Nterm:::::::::%sample_0%cmpd_297
17.2859.2	B7FTI0	FGDGYMIK	5	NA	FGDGYMIK|B7FTI0	NA	1	NA	NA	0.60225	0.576916	0.451317	0.178991	0.224027	0.156389	0.406928	0.503724	File: JL_PT_c18_23b.wiff, Sample: JL_PT_c18_23b (sample number 1), Elution: 66.125 min, Period: 1, Cycle(s): 2859 (Experiment 2)	FGDGYMIK%iTRAQ_8plex_Nterm::::::::iTRAQ_8plex_K:%sample_0%cmpd_299
17.2862.2	A0T0H7	IAGVEVLR	33	NA	IAGVEVLR|A0T0H7	NA	1	IAGVEVLR	NA	3.33197	3.27387	3.51513	2.87804	2.78199	2.97141	3.29931	3.12168	File: JL_PT_c18_23b.wiff, Sample: JL_PT_c18_23b (sample number 1), Elution: 65.393 to 66.483 min, Period: 1, Cycle(s): 2862 (Experiment 2), 2852 (Experiment 3)	IAGVEVLR%iTRAQ_8plex_Nterm:::::::::%sample_0%cmpd_305
17.2863.2	A0T0J8	LVGVDLPR	5	NA	LVGVDLPR|A0T0J8	NA	1	LVGVDLPR	LVGVDLPR	1.65283	1.43091	1.94098	0.945119	0.811726	0.954171	1.16923	1.66561	File: JL_PT_c18_23b.wiff, Sample: JL_PT_c18_23b (sample number 1), Elution: 66.602 min, Period: 1, Cycle(s): 2863 (Experiment 2)	LVGVDLPR%iTRAQ_8plex_Nterm:::::::::%sample_0%cmpd_306
17.2864.3	B7FWA7	ICTIPR	1	NA	ICTIPR|B7FWA7	NA	1	NA	NA	0.356169	0.406961	0.544741	0.254454	0.319131	0.175818	0.45917	0.268347	File: JL_PT_c18_23b.wiff, Sample: JL_PT_c18_23b (sample number 1), Elution: 66.823 min, Period: 1, Cycle(s): 2864 (Experiment 3)	ICTIPR%iTRAQ_8plex_Nterm::MMTS:::::%sample_0%cmpd_307
17.2867.2	B7FUM8	ELMGLYK	20	NA	ELMGLYK|B7FUM8	NA	1	ELMGLYK	NA	0.67704	0.690189	0.562514	0.701433	0.565429	0.895751	0.611593	0.650742	File: JL_PT_c18_23b.wiff, Sample: JL_PT_c18_23b (sample number 1), Elution: 67.078 min, Period: 1, Cycle(s): 2867 (Experiment 2)	ELMGLYK%iTRAQ_8plex_Nterm:::::::iTRAQ_8plex_K:%sample_0%cmpd_313
17.2869.2	B7FWC4	YLSGLGVAR	7	NA	YLSGLGVAR|B7FWC4	NA	1	YLSGLGVAR	NA	1.37149	1.15638	1.26505	1.36888	1.86404	1.285	1.6092	1.49647	File: JL_PT_c18_23b.wiff, Sample: JL_PT_c18_23b (sample number 1), Elution: 66.227 to 67.317 min, Period: 1, Cycle(s): 2869 (Experiment 2), 2859 (Experiment 3)	YLSGLGVAR%iTRAQ_8plex_Nterm::::::::::%sample_0%cmpd_317
17.2870.2	B7GAC9	VVMQLYR	8	NA	VVMQLYR|B7GAC9	NA	1	VVMQLYR	VVMQLYR	1.4858	1.33943	1.71421	1.44434	1.50022	1.34985	1.31735	0.981681	File: JL_PT_c18_23b.wiff, Sample: JL_PT_c18_23b (sample number 1), Elution: 67.436 min, Period: 1, Cycle(s): 2870 (Experiment 2)	VVMQLYR%iTRAQ_8plex_Nterm::::::::%sample_0%cmpd_319
17.2872.2	B7GAV1	IEVPVLR	2	NA	IEVPVLR|B7GAV1	NA	1	IEVPVLR	NA	0.575898	0.520234	0.602526	0.950924	0.918095	0.843896	0.337213	0.378685	File: JL_PT_c18_23b.wiff, Sample: JL_PT_c18_23b (sample number 1), Elution: 67.674 min, Period: 1, Cycle(s): 2872 (Experiment 2)	IEVPVLR%iTRAQ_8plex_Nterm::::::::%sample_0%cmpd_322
17.2872.3	B7FXJ4	VVTADLLAR	2	NA	VVTADLLAR|B7FXJ4	NA	1	VVTADLLAR	VVTADLLAR	0.690216	0.650997	0.891544	1.14249	1.09716	0.830899	0.811958	1.05159	File: JL_PT_c18_23b.wiff, Sample: JL_PT_c18_23b (sample number 1), Elution: 67.776 min, Period: 1, Cycle(s): 2872 (Experiment 3)	VVTADLLAR%iTRAQ_8plex_Nterm::::::::::%sample_0%cmpd_321
17.2874.3	B7GCF0	ATFDLLNR	3	NA	ATFDLLNR|B7GCF0	NA	1	ATFDLLNR	ATFDLLNR	0.949566	0.664092	1.0917	0.770971	0.431074	0.772613	0.925223	1.29424	File: JL_PT_c18_23b.wiff, Sample: JL_PT_c18_23b (sample number 1), Elution: 68.015 min, Period: 1, Cycle(s): 2874 (Experiment 3)	ATFDLLNR%iTRAQ_8plex_Nterm:::::::::%sample_0%cmpd_325
17.2875.3	B5Y5I5	GIVVLEVR	14	NA	GIVVLEVR|B5Y5I5	NA	1	NA	GIVVLEVR	0.641872	0.703284	0.531342	0.347333	0.29672	0.325083	0.476554	0.544154	File: JL_PT_c18_23b.wiff, Sample: JL_PT_c18_23b (sample number 1), Elution: 68.134 min, Period: 1, Cycle(s): 2875 (Experiment 3)	GIVVLEVR%iTRAQ_8plex_Nterm:::::::::%sample_0%cmpd_327
17.2885.2	B5Y4X4	LVTPLTLQR	15	NA	LVTPLTLQR|B5Y4X4	NA	1	LVTPLTLQR	NA	5.055	3.86642	4.13765	1.62417	1.43868	1.31086	4.14002	4.52263	File: JL_PT_c18_23b.wiff, Sample: JL_PT_c18_23b (sample number 1), Elution: 69.223 min, Period: 1, Cycle(s): 2885 (Experiment 2)	LVTPLTLQR%iTRAQ_8plex_Nterm::::::::::%sample_0%cmpd_346
17.2889.3	B7FT14	VADISLADYGR	19	NA	VADISLADYGR|B7FT14	NA	1	VADISLADYGR	VADISLADYGR	18.2721	15.1899	16.3568	2.93597	2.32296	2.1412	10.282	10.3211	File: JL_PT_c18_23b.wiff, Sample: JL_PT_c18_23b (sample number 1), Elution: 69.802 min, Period: 1, Cycle(s): 2889 (Experiment 3)	VADISLADYGR%iTRAQ_8plex_Nterm::::::::::::%sample_0%cmpd_352
17.2891.2	B7FT14	VADISLADYGR	19	NA	VADISLADYGR|B7FT14	NA	1	VADISLADYGR	VADISLADYGR	0.606704	0.476738	0.651378	0.318308	0.16794	0.117399	0.358987	0.393386	File: JL_PT_c18_23b.wiff, Sample: JL_PT_c18_23b (sample number 1), Elution: 69.938 min, Period: 1, Cycle(s): 2891 (Experiment 2)	VADISLADYGR%iTRAQ_8plex_Nterm::::::::::::%sample_0%cmpd_354
17.2893.2	B7FRY8	SMQIDGSGLPFR	2	NA	SMQIDGSGLPFR|B7FRY8	NA	1	NA	SMQIDGSGLPFR	0.140711	0.176111	0.104517	0.173186	0.16794	0.208243	0.0976022	0.128607	File: JL_PT_c18_23b.wiff, Sample: JL_PT_c18_23b (sample number 1), Elution: 70.177 min, Period: 1, Cycle(s): 2893 (Experiment 2)	SMQIDGSGLPFR%iTRAQ_8plex_Nterm:::::::::::::%sample_0%cmpd_356
17.2897.2	B7G022	YDVLTPLAK	9	NA	YDVLTPLAK|B7G022	NA	1	YDVLTPLAK	NA	0.400059	0.341671	0.406839	0.602749	0.626974	0.513072	0.271888	0.260996	File: JL_PT_c18_23b.wiff, Sample: JL_PT_c18_23b (sample number 1), Elution: 70.653 min, Period: 1, Cycle(s): 2897 (Experiment 2)	YDVLTPLAK%iTRAQ_8plex_Nterm:::::::::iTRAQ_8plex_K:%sample_0%cmpd_365
17.2897.3	B7G0R5	TYSTVRPTTFFG	10	NA	TYSTVRPTTFFG|B7G0R5	NA	1	NA	NA	0.584713	0.511534	0.673617	0.382162	0.347117	0.240669	0.585517	0.577158	File: JL_PT_c18_23b.wiff, Sample: JL_PT_c18_23b (sample number 1), Elution: 70.755 min, Period: 1, Cycle(s): 2897 (Experiment 3)	TYSTVRPTTFFG%iTRAQ_8plex_Nterm:::::::::::::%sample_0%cmpd_364
17.2900.2	B7G386	IIDDTNANPVFVR	31	NA	IIDDTNANPVFVR|B7G386	NA	1	NA	IIDDTNANPVFVR	0.382522	0.424451	0.509102	0.527285	0.705357	0.493644	0.463471	0.562531	File: JL_PT_c18_23b.wiff, Sample: JL_PT_c18_23b (sample number 1), Elution: 71.011 min, Period: 1, Cycle(s): 2900 (Experiment 2)	IIDDTNANPVFVR%iTRAQ_8plex_Nterm::::::::::::::%sample_0%cmpd_371
17.2900.3	B7G7S4	IGYEEGLMIK	32	NA	IGYEEGLMIK|B7G7S4	NA	1	IGYEEGLMIK	IGYEEGLMIK	0.835248	0.777365	0.602526	0.515675	0.397514	0.474215	0.520103	0.647066	File: JL_PT_c18_23b.wiff, Sample: JL_PT_c18_23b (sample number 1), Elution: 71.113 min, Period: 1, Cycle(s): 2900 (Experiment 3)	IGYEEGLMIK%iTRAQ_8plex_Nterm::::::::::iTRAQ_8plex_K:%sample_0%cmpd_370
17.2901.2	B5Y408	VFIDGEAGTTGLQVR	12	NA	VFIDGEAGTTGLQVR|B5Y408	NA	1	VFIDGEAGTTGLQVR	VFIDGEAGTTGLQVR	0.545184	0.594315	0.887077	0.945119	0.834138	0.837465	0.694392	0.588259	File: JL_PT_c18_23b.wiff, Sample: JL_PT_c18_23b (sample number 1), Elution: 71.13 min, Period: 1, Cycle(s): 2901 (Experiment 2)	VFIDGEAGTTGLQVR%iTRAQ_8plex_Nterm::::::::::::::::%sample_0%cmpd_372
17.2904.2	B5Y405	FLGPLASK	10	NA	FLGPLASK|B5Y405	NA	1	FLGPLASK	NA	1.83303	1.16508	1.77646	1.07283	1.04119	0.805039	1.70939	2.78339	File: JL_PT_c18_23b.wiff, Sample: JL_PT_c18_23b (sample number 1), Elution: 71.487 to 71.709 min, Period: 1, Cycle(s): 2904 (Experiment 2), 2905 (Experiment 3)	FLGPLASK%iTRAQ_8plex_Nterm::::::::iTRAQ_8plex_K:%sample_0%cmpd_379
17.2905.2	B7G9G2	YAQTVGVAVDWR	7	NA	YAQTVGVAVDWR|B7G9G2	NA	1	YAQTVGVAVDWR	YAQTVGVAVDWR	0.299011	0.311177	0.340121	0.306698	0.218337	0.260098	0.23264	0.238944	File: JL_PT_c18_23b.wiff, Sample: JL_PT_c18_23b (sample number 1), Elution: 71.606 min, Period: 1, Cycle(s): 2905 (Experiment 2)	YAQTVGVAVDWR%iTRAQ_8plex_Nterm:::::::::::::%sample_0%cmpd_378
17.2907.3	B7G1T3	ELVELPLR	9	NA	ELVELPLR|B7G1T3	NA	1	ELVELPLR	ELVELPLR	1.40665	1.4614	1.26505	0.84063	0.6214	0.876322	1.09512	1.69869	File: JL_PT_c18_23b.wiff, Sample: JL_PT_c18_23b (sample number 1), Elution: 71.947 min, Period: 1, Cycle(s): 2907 (Experiment 3)	ELVELPLR%iTRAQ_8plex_Nterm:::::::::%sample_0%cmpd_382
17.2909.2	B7GBI3	QAQTESLVGLDK	9	NA	QAQTESLVGLDK|B7GBI3	NA	1	NA	NA	0.953927	1.26095	1.44297	0.428602	0.324705	0.435224	1.07774	1.10672	File: JL_PT_c18_23b.wiff, Sample: JL_PT_c18_23b (sample number 1), Elution: 72.083 min, Period: 1, Cycle(s): 2909 (Experiment 2)	QAQTESLVGLDK%iTRAQ_8plex_Nterm:::::::::::::%sample_0%cmpd_386
17.2910.2	B7FP19	GIDTVLFER	26	NA	GIDTVLFER|B7FP19	NA	1	GIDTVLFER	GIDTVLFER	8.99768	11.0901	10.6074	4.08522	3.22419	3.54221	11.7413	11.9793	File: JL_PT_c18_23b.wiff, Sample: JL_PT_c18_23b (sample number 1), Elution: 72.202 min, Period: 1, Cycle(s): 2910 (Experiment 2)	GIDTVLFER%iTRAQ_8plex_Nterm::::::::::%sample_0%cmpd_388
17.2912.2	B7FRS0	GVLDVVAIK	26	NA	GVLDVVAIK|B7FRS0	NA	1	GVLDVVAIK	GVLDVVAIK	0.659409	0.733777	0.749268	0.376357	0.380677	0.539067	0.746633	0.672794	File: JL_PT_c18_23b.wiff, Sample: JL_PT_c18_23b (sample number 1), Elution: 72.44 min, Period: 1, Cycle(s): 2912 (Experiment 2)	GVLDVVAIK%iTRAQ_8plex_Nterm:::::::::iTRAQ_8plex_K:%sample_0%cmpd_391
17.2912.3	A0T0F0	HLDTVLEI	3	NA	HLDTVLEI|A0T0F0	NA	1	HLDTVLEI	NA	1.93417	2.06705	1.72305	0.979949	0.97964	1.05801	1.90536	2.14364	File: JL_PT_c18_23b.wiff, Sample: JL_PT_c18_23b (sample number 1), Elution: 72.543 min, Period: 1, Cycle(s): 2912 (Experiment 3)	HLDTVLEI%iTRAQ_8plex_Nterm:::::::::%sample_0%cmpd_390
17.2913.3	B7G1J9	LTGGPDIPFNYGR	6	NA	LTGGPDIPFNYGR|B7G1J9	NA	1	LTGGPDIPFNYGR	LTGGPDIPFNYGR	0.822071	0.572521	0.68255	0.57953	0.766902	0.30552	0.572435	0.569882	File: JL_PT_c18_23b.wiff, Sample: JL_PT_c18_23b (sample number 1), Elution: 72.662 min, Period: 1, Cycle(s): 2913 (Experiment 3)	LTGGPDIPFNYGR%iTRAQ_8plex_Nterm::::::::::::::%sample_0%cmpd_392
17.2915.2	B7GDA9	VVSWLK	1	NA	VVSWLK|B7GDA9	NA	1	NA	NA	0.93639	0.960324	0.967195	0.979949	1.2091	0.9736	1.02549	1.04424	File: JL_PT_c18_23b.wiff, Sample: JL_PT_c18_23b (sample number 1), Elution: 72.798 min, Period: 1, Cycle(s): 2915 (Experiment 2)	VVSWLK%iTRAQ_8plex_Nterm::::::iTRAQ_8plex_K:%sample_0%cmpd_397
17.2916.2	B7FWR8	LMLPGELAK	19	NA	LMLPGELAK|B7FWR8	NA	1	LMLPGELAK	LMLPGELAK	39.3306	32.7174	35.7393	44.6854	47.9236	50.0917	30.0232	33.5038	File: JL_PT_c18_23b.wiff, Sample: JL_PT_c18_23b (sample number 1), Elution: 72.185 to 72.917 min, Period: 1, Cycle(s): 2916 (Experiment 2), 2909 (Experiment 3)	LMLPGELAK%iTRAQ_8plex_Nterm:::::::::iTRAQ_8plex_K:%sample_0%cmpd_399
17.2919.3	A0T0G4	FGGEQVTAGNILIR	2	NA	FGGEQVTAGNILIR|A0T0G4	NA	1	FGGEQVTAGNILIR	FGGEQVTAGNILIR	0.905583	0.964719	1.5362	3.22041	1.10273	1.14229	1.08204	1.05159	File: JL_PT_c18_23b.wiff, Sample: JL_PT_c18_23b (sample number 1), Elution: 73.377 min, Period: 1, Cycle(s): 2919 (Experiment 3)	FGGEQVTAGNILIR%iTRAQ_8plex_Nterm:::::::::::::::%sample_0%cmpd_403
17.2920.3	B7FUM9	IADFGFAK	7	NA	IADFGFAK|B7FUM9	NA	1	NA	IADFGFAK	0.646233	0.446153	0.473557	0.771092	0.873271	0.811471	0.528885	0.588334	File: JL_PT_c18_23b.wiff, Sample: JL_PT_c18_23b (sample number 1), Elution: 73.496 min, Period: 1, Cycle(s): 2920 (Experiment 3)	IADFGFAK%iTRAQ_8plex_Nterm::::::::iTRAQ_8plex_K:%sample_0%cmpd_405
17.2922.3	B5Y4X4	VSLLCK	15	NA	VSLLCK|B5Y4X4	NA	1	VSLLCK	NA	0.725383	0.568217	0.411305	0.254454	0.274308	0.260098	0.454779	0.544154	File: JL_PT_c18_23b.wiff, Sample: JL_PT_c18_23b (sample number 1), Elution: 73.734 min, Period: 1, Cycle(s): 2922 (Experiment 3)	VSLLCK%iTRAQ_8plex_Nterm:::::MMTS:iTRAQ_8plex_K:%sample_0%cmpd_409
17.2923.2	B7GBH2	DIIGLVTSR	13	NA	DIIGLVTSR|B7GBH2	NA	1	DIIGLVTSR	DIIGLVTSR	1.77151	1.67485	1.48298	0.910289	0.755755	0.805039	0.881673	1.35305	File: JL_PT_c18_23b.wiff, Sample: JL_PT_c18_23b (sample number 1), Elution: 73.751 min, Period: 1, Cycle(s): 2923 (Experiment 2)	DIIGLVTSR%iTRAQ_8plex_Nterm::::::::::%sample_0%cmpd_411
17.2923.3	B7FWT8	GWDESFGAMAVGER	6	NA	GWDESFGAMAVGER|B7FWT8	NA	1	NA	GWDESFGAMAVGER	0.404513	0.428754	0.57582	0.451821	0.526179	0.500209	0.297964	0.408088	File: JL_PT_c18_23b.wiff, Sample: JL_PT_c18_23b (sample number 1), Elution: 73.853 min, Period: 1, Cycle(s): 2923 (Experiment 3)	GWDESFGAMAVGER%iTRAQ_8plex_Nterm:::::::::::::::%sample_0%cmpd_410
17.2924.3	B7G4I5	AANSNR	1	NA	AANSNR|B7G4I5	NA	1	NA	NA	0.101183	0.0933327	0.0866518	0.109333	0.0896745	0.104536	0.123767	0.0771526	File: JL_PT_c18_23b.wiff, Sample: JL_PT_c18_23b (sample number 1), Elution: 73.972 min, Period: 1, Cycle(s): 2924 (Experiment 3)	AANSNR%iTRAQ_8plex_Nterm:::::::%sample_0%cmpd_412
17.2928.3	B7GCN5	ISALYTPYNYER	10	NA	ISALYTPYNYER|B7GCN5	NA	1	NA	ISALYTPYNYER	0.707753	0.707588	0.722562	0.829141	0.766902	0.577924	0.759716	0.658093	File: JL_PT_c18_23b.wiff, Sample: JL_PT_c18_23b (sample number 1), Elution: 74.449 min, Period: 1, Cycle(s): 2928 (Experiment 3)	ISALYTPYNYER%iTRAQ_8plex_Nterm:::::::::::::%sample_0%cmpd_418
17.2931.3	B7GDN1	ILSVIK	13	NA	ILSVIK|B7GDN1	NA	1	ILSVIK	NA	0.615519	0.398261	0.322348	0.0919188	0.134381	0.104536	0.271888	0.477921	File: JL_PT_c18_23b.wiff, Sample: JL_PT_c18_23b (sample number 1), Elution: 74.807 min, Period: 1, Cycle(s): 2931 (Experiment 3)	ILSVIK%iTRAQ_8plex_Nterm::::::iTRAQ_8plex_K:%sample_0%cmpd_423
17.2934.3	B7G7X7	LIVQGLIK	19	NA	LIVQGLIK|B7G7X7	NA	1	LIVQGLIK	NA	0.175878	0.202209	0.144528	0.254454	0.324705	0.22124	0.162925	0.165436	File: JL_PT_c18_23b.wiff, Sample: JL_PT_c18_23b (sample number 1), Elution: 75.164 min, Period: 1, Cycle(s): 2934 (Experiment 3)	LIVQGLIK%iTRAQ_8plex_Nterm::::::::iTRAQ_8plex_K:%sample_0%cmpd_427
17.2935.2	A0T0C9	YLTYPFYAGGNR	17	NA	YLTYPFYAGGNR|A0T0C9	NA	1	YLTYPFYAGGNR	YLTYPFYAGGNR	0.782543	0.59871	0.775881	0.312503	0.481472	0.376938	0.916441	0.580908	File: JL_PT_c18_23b.wiff, Sample: JL_PT_c18_23b (sample number 1), Elution: 75.181 min, Period: 1, Cycle(s): 2935 (Experiment 2)	YLTYPFYAGGNR%iTRAQ_8plex_Nterm:::::::::::::%sample_0%cmpd_428
17.2937.3	B7GDQ3	AMDTMNFSMIK	7	NA	AMDTMNFSMIK|B7GDQ3	NA	1	AMDTMNFSMIK	AMDTMNFSMIK	2.60226	2.7249	2.52348	2.75614	2.31738	3.14653	2.28001	1.58843	File: JL_PT_c18_23b.wiff, Sample: JL_PT_c18_23b (sample number 1), Elution: 75.522 min, Period: 1, Cycle(s): 2937 (Experiment 3)	AMDTMNFSMIK%iTRAQ_8plex_Nterm:::::::::::iTRAQ_8plex_K:%sample_0%cmpd_431
17.2939.3	B7G8X8	ICEIVK	2	NA	ICEIVK|B7G8X8	NA	1	NA	NA	0.237491	0.180415	0.255631	0.387967	0.520605	0.331515	0.180399	0.0881783	File: JL_PT_c18_23b.wiff, Sample: JL_PT_c18_23b (sample number 1), Elution: 75.76 min, Period: 1, Cycle(s): 2939 (Experiment 3)	ICEIVK%iTRAQ_8plex_Nterm::MMTS::::iTRAQ_8plex_K:%sample_0%cmpd_434
17.2941.2	B7G7J0	VMSLADAQAIDGVR	2	NA	VMSLADAQAIDGVR|B7G7J0	NA	1	VMSLADAQAIDGVR	VMSLADAQAIDGVR	0.321002	0.359069	0.344588	0.382162	0.307984	0.286092	0.193392	0.323553	File: JL_PT_c18_23b.wiff, Sample: JL_PT_c18_23b (sample number 1), Elution: 75.896 min, Period: 1, Cycle(s): 2941 (Experiment 2)	VMSLADAQAIDGVR%iTRAQ_8plex_Nterm:::::::::::::::%sample_0%cmpd_438
17.2941.3	B5Y3R0	GVLFYGPPGCGK	23	NA	GVLFYGPPGCGK|B5Y3R0	NA	1	NA	GVLFYGPPGCGK	0.67704	0.677095	0.580287	0.451821	0.559855	0.597487	0.533186	0.459544	File: JL_PT_c18_23b.wiff, Sample: JL_PT_c18_23b (sample number 1), Elution: 75.998 min, Period: 1, Cycle(s): 2941 (Experiment 3)	GVLFYGPPGCGK%iTRAQ_8plex_Nterm::::::::::MMTS::iTRAQ_8plex_K:%sample_0%cmpd_437
17.2947.2	B7FQJ7	VLVLSNLK	1	NA	VLVLSNLK|B7FQJ7	NA	1	VLVLSNLK	VLVLSNLK	0.378161	0.454944	0.389066	0.277674	0.397514	0.396366	0.393845	0.404413	File: JL_PT_c18_23b.wiff, Sample: JL_PT_c18_23b (sample number 1), Elution: 76.611 min, Period: 1, Cycle(s): 2947 (Experiment 2)	VLVLSNLK%iTRAQ_8plex_Nterm::::::::iTRAQ_8plex_K:%sample_0%cmpd_447
17.2949.2	B7G2R8	VLSDFALGK	10	NA	VLSDFALGK|B7G2R8	NA	1	VLSDFALGK	NA	1.53851	1.37862	1.27399	1.33405	1.14198	1.22658	1.19969	2.07006	File: JL_PT_c18_23b.wiff, Sample: JL_PT_c18_23b (sample number 1), Elution: 76.849 to 77.922 min, Period: 1, Cycle(s): 2949, 2958 (Experiment 2)	VLSDFALGK%iTRAQ_8plex_Nterm:::::::::iTRAQ_8plex_K:%sample_0%cmpd_464
17.2950.2	B7GCT8	GMMPGIQDMLK	17	NA	GMMPGIQDMLK|B7GCT8	NA	1	NA	GMMPGIQDMLK	5.26155	6.0536	6.1965	7.09774	6.83458	7.38843	4.88493	4.53733	File: JL_PT_c18_23b.wiff, Sample: JL_PT_c18_23b (sample number 1), Elution: 76.969 to 78.143 min, Period: 1, Cycle(s): 2950 (Experiment 2), 2959 (Experiment 3)	GMMPGIQDMLK%iTRAQ_8plex_Nterm:::::::::::iTRAQ_8plex_K:%sample_0%cmpd_465
17.2957.2	B7G9C2	YATLPTPIDFGK	9	NA	YATLPTPIDFGK|B7G9C2	NA	1	YATLPTPIDFGK	YATLPTPIDFGK	4.14073	3.92301	3.51066	2.21628	2.31181	2.27733	3.33417	5.03734	File: JL_PT_c18_23b.wiff, Sample: JL_PT_c18_23b (sample number 1), Elution: 77.803 min, Period: 1, Cycle(s): 2957 (Experiment 2)	YATLPTPIDFGK%iTRAQ_8plex_Nterm::::::::::::iTRAQ_8plex_K:%sample_0%cmpd_462
17.2957.3	B7FRH5	AAYLNWCK	23	NA	AAYLNWCK|B7FRH5	NA	1	AAYLNWCK	NA	0.597889	0.611805	0.562514	0.271869	0.358265	0.42236	0.376371	0.426465	File: JL_PT_c18_23b.wiff, Sample: JL_PT_c18_23b (sample number 1), Elution: 77.905 min, Period: 1, Cycle(s): 2957 (Experiment 3)	AAYLNWCK%iTRAQ_8plex_Nterm:::::::MMTS:iTRAQ_8plex_K:%sample_0%cmpd_461
17.2959.2	B7G7Q5	SGLALLASTPALAR	13	NA	SGLALLASTPALAR|B7G7Q5	NA	1	SGLALLASTPALAR	SGLALLASTPALAR	0.602343	0.520234	0.669244	0.585335	0.431074	0.513072	0.498328	0.500049	File: JL_PT_c18_23b.wiff, Sample: JL_PT_c18_23b (sample number 1), Elution: 78.041 to 78.501 min, Period: 1, Cycle(s): 2959 (Experiment 2), 2962 (Experiment 3)	SGLALLASTPALAR%iTRAQ_8plex_Nterm:::::::::::::::%sample_0%cmpd_470
17.2961.3	B7GEF3	ETFGGILGLTK	13	NA	ETFGGILGLTK|B7GEF3	NA	1	ETFGGILGLTK	ETFGGILGLTK	1.44627	1.67485	1.39402	0.741947	0.632548	0.75305	1.50024	1.82006	File: JL_PT_c18_23b.wiff, Sample: JL_PT_c18_23b (sample number 1), Elution: 78.381 min, Period: 1, Cycle(s): 2961 (Experiment 3)	ETFGGILGLTK%iTRAQ_8plex_Nterm:::::::::::iTRAQ_8plex_K:%sample_0%cmpd_468
17.2962.2	B7FS46	CVDTGAPIQVPVGPDTLGR	56	NA	CVDTGAPIQVPVGPDTLGR|B7FS46	NA	1	CVDTGAPIQVPVGPDTLGR	CVDTGAPIQVPVGPDTLGR	5.74509	8.12741	9.3623	9.57608	14.9954	9.28226	9.41079	6.4346	File: JL_PT_c18_23b.wiff, Sample: JL_PT_c18_23b (sample number 1), Elution: 78.398 min, Period: 1, Cycle(s): 2962 (Experiment 2)	CVDTGAPIQVPVGPDTLGR%iTRAQ_8plex_Nterm:MMTS:::::::::::::::::::%sample_0%cmpd_469
17.2963.2	B7G9R3	TGLNPVVSFPFNR	16	NA	TGLNPVVSFPFNR|B7G9R3	NA	1	NA	TGLNPVVSFPFNR	2.7253	2.93835	2.84367	3.87637	5.42403	3.40594	1.63098	1.72074	File: JL_PT_c18_23b.wiff, Sample: JL_PT_c18_23b (sample number 1), Elution: 78.518 to 79.59 min, Period: 1, Cycle(s): 2963, 2972 (Experiment 2)	TGLNPVVSFPFNR%iTRAQ_8plex_Nterm::::::::::::::%sample_0%cmpd_488
17.2964.2	B7G6H7	LEYLGTALK	5	NA	LEYLGTALK|B7G6H7	NA	1	LEYLGTALK	LEYLGTALK	0.114359	0.0889374	0.19338	0.347333	0.319131	0.331515	0.27619	0.154409	File: JL_PT_c18_23b.wiff, Sample: JL_PT_c18_23b (sample number 1), Elution: 78.637 min, Period: 1, Cycle(s): 2964 (Experiment 2)	LEYLGTALK%iTRAQ_8plex_Nterm:::::::::iTRAQ_8plex_K:%sample_0%cmpd_473
17.2967.2	B7GDS3	ASFVLPAFAQR	2	NA	ASFVLPAFAQR|B7GDS3	NA	1	ASFVLPAFAQR	NA	0.21986	0.241401	0.237858	0.446016	0.375103	0.234237	0.271799	0.205865	File: JL_PT_c18_23b.wiff, Sample: JL_PT_c18_23b (sample number 1), Elution: 78.994 min, Period: 1, Cycle(s): 2967 (Experiment 2)	ASFVLPAFAQR%iTRAQ_8plex_Nterm::::::::::::%sample_0%cmpd_479
17.2967.3	B7FZZ9	TEALIEALR	8	NA	TEALIEALR|B7FZZ9	NA	1	TEALIEALR	TEALIEALR	1.64847	1.49189	2.39898	3.3076	4.0302	2.62759	2.05348	1.85313	File: JL_PT_c18_23b.wiff, Sample: JL_PT_c18_23b (sample number 1), Elution: 79.096 min, Period: 1, Cycle(s): 2967 (Experiment 3)	TEALIEALR%iTRAQ_8plex_Nterm::::::::::%sample_0%cmpd_478
17.2968.2	B7G395	ACFLSAASVAAQAR	12	NA	ACFLSAASVAAQAR|B7G395	NA	1	ACFLSAASVAAQAR	ACFLSAASVAAQAR	0.233037	0.2501	0.349054	0.196405	0.352691	0.156389	0.202173	0.180137	File: JL_PT_c18_23b.wiff, Sample: JL_PT_c18_23b (sample number 1), Elution: 79.113 min, Period: 1, Cycle(s): 2968 (Experiment 2)	ACFLSAASVAAQAR%iTRAQ_8plex_Nterm::MMTS:::::::::::::%sample_0%cmpd_481
17.2969.3	B7GC36	LVAPGFSVVVEEGAGR	4	NA	LVAPGFSVVVEEGAGR|B7GC36	NA	1	LVAPGFSVVVEEGAGR	LVAPGFSVVVEEGAGR	0.241852	0.258891	0.309042	0.353138	0.29672	0.188815	0.241332	0.323553	File: JL_PT_c18_23b.wiff, Sample: JL_PT_c18_23b (sample number 1), Elution: 79.335 min, Period: 1, Cycle(s): 2969 (Experiment 3)	LVAPGFSVVVEEGAGR%iTRAQ_8plex_Nterm:::::::::::::::::%sample_0%cmpd_482
17.2970.2	B7FQL4	DVAQPFSLGMTALK	8	NA	DVAQPFSLGMTALK|B7FQL4	NA	1	DVAQPFSLGMTALK	DVAQPFSLGMTALK	5.12524	4.42409	4.47114	4.96757	4.89218	4.40485	5.21164	3.64015	File: JL_PT_c18_23b.wiff, Sample: JL_PT_c18_23b (sample number 1), Elution: 79.352 min, Period: 1, Cycle(s): 2970 (Experiment 2)	DVAQPFSLGMTALK%iTRAQ_8plex_Nterm::::::::::::::iTRAQ_8plex_K:%sample_0%cmpd_484
17.2972.3	A0T0F1	VDNIGTVLQVGDGIAR	41	NA	VDNIGTVLQVGDGIAR|A0T0F1	NA	1	VDNIGTVLQVGDGIAR	VDNIGTVLQVGDGIAR	1.39784	1.21306	1.31846	0.660799	0.285572	0.623347	0.851206	1.00006	File: JL_PT_c18_23b.wiff, Sample: JL_PT_c18_23b (sample number 1), Elution: 79.692 min, Period: 1, Cycle(s): 2972 (Experiment 3)	VDNIGTVLQVGDGIAR%iTRAQ_8plex_Nterm:::::::::::::::::%sample_0%cmpd_487
17.2975.3	B5Y493	ILPASFWNK	6	NA	ILPASFWNK|B5Y493	NA	1	NA	NA	0.729745	0.799159	0.673617	0.504066	0.537443	0.629913	0.585517	0.801509	File: JL_PT_c18_23b.wiff, Sample: JL_PT_c18_23b (sample number 1), Elution: 80.05 min, Period: 1, Cycle(s): 2975 (Experiment 3)	ILPASFWNK%iTRAQ_8plex_Nterm:::::::::iTRAQ_8plex_K:%sample_0%cmpd_493
17.2978.2	B7FSV6	VIPNFMAQGGDFTR	4	NA	VIPNFMAQGGDFTR|B7FSV6	NA	1	VIPNFMAQGGDFTR	VIPNFMAQGGDFTR	0.474849	0.441849	0.57582	0.933509	0.800462	0.843896	0.480944	0.316127	File: JL_PT_c18_23b.wiff, Sample: JL_PT_c18_23b (sample number 1), Elution: 80.305 to 81.36 min, Period: 1, Cycle(s): 2978 (Experiment 2), 2986 (Experiment 3)	VIPNFMAQGGDFTR%iTRAQ_8plex_Nterm:::::::::::::::%sample_0%cmpd_512
17.2978.3	B7FP19	AMDAGQYNFAIAFQER	26	NA	AMDAGQYNFAIAFQER|B7FP19	NA	1	NA	AMDAGQYNFAIAFQER	2.94949	3.5396	3.9508	1.57786	1.61216	1.7131	4.65374	4.4783	File: JL_PT_c18_23b.wiff, Sample: JL_PT_c18_23b (sample number 1), Elution: 80.407 min, Period: 1, Cycle(s): 2978 (Experiment 3)	AMDAGQYNFAIAFQER%iTRAQ_8plex_Nterm:::::::::::::::::%sample_0%cmpd_498
17.2980.2	B7G274	LVSLLSEK	3	NA	LVSLLSEK|B7G274	NA	1	NA	NA	0.105637	0.158621	0.206779	0.0628959	0.134381	0.175818	0.0932116	0.191163	File: JL_PT_c18_23b.wiff, Sample: JL_PT_c18_23b (sample number 1), Elution: 80.543 min, Period: 1, Cycle(s): 2980 (Experiment 2)	LVSLLSEK%iTRAQ_8plex_Nterm::::::::iTRAQ_8plex_K:%sample_0%cmpd_500
17.2981.2	B7GES3	TMEINPQNSIIVALR	35	NA	TMEINPQNSIIVALR|B7GES3	NA	1	TMEINPQNSIIVALR	TMEINPQNSIIVALR	2.22859	2.03647	7.04532	2.33226	1.62331	1.1163	1.91405	1.98913	File: JL_PT_c18_23b.wiff, Sample: JL_PT_c18_23b (sample number 1), Elution: 80.662 min, Period: 1, Cycle(s): 2981 (Experiment 2)	TMEINPQNSIIVALR%iTRAQ_8plex_Nterm::::::::::::::::%sample_0%cmpd_502
17.2981.3	B7FZ72	LADEFGWDVSEAR	35	NA	LADEFGWDVSEAR|B7FZ72	NA	1	NA	LADEFGWDVSEAR	0.49684	0.533328	0.48249	0.52148	0.330279	0.500209	0.402537	0.294075	File: JL_PT_c18_23b.wiff, Sample: JL_PT_c18_23b (sample number 1), Elution: 80.764 min, Period: 1, Cycle(s): 2981 (Experiment 3)	LADEFGWDVSEAR%iTRAQ_8plex_Nterm::::::::::::::%sample_0%cmpd_501
17.2982.3	B7FUC9	QCEVVLVGCGAPNR	12	NA	QCEVVLVGCGAPNR|B7FUC9	NA	1	NA	QCEVVLVGCGAPNR	0.211045	0.219607	0.233391	0.115138	0.123233	0.188815	0.13676	0.176462	File: JL_PT_c18_23b.wiff, Sample: JL_PT_c18_23b (sample number 1), Elution: 80.884 min, Period: 1, Cycle(s): 2982 (Experiment 3)	QCEVVLVGCGAPNR%iTRAQ_8plex_Nterm::MMTS:::::::MMTS::::::%sample_0%cmpd_503
17.2983.2	B7GAZ5	TLGTMLSYEISSR	27	NA	TLGTMLSYEISSR|B7GAZ5	NA	1	TLGTMLSYEISSR	TLGTMLSYEISSR	0.474849	0.485437	0.335655	0.399577	0.453486	0.312086	0.358987	0.316127	File: JL_PT_c18_23b.wiff, Sample: JL_PT_c18_23b (sample number 1), Elution: 80.901 min, Period: 1, Cycle(s): 2983 (Experiment 2)	TLGTMLSYEISSR%iTRAQ_8plex_Nterm::::::::::::::%sample_0%cmpd_506
17.2983.3	B7G4H4	LPFCIPEGGAK	3	NA	LPFCIPEGGAK|B7G4H4	NA	1	LPFCIPEGGAK	LPFCIPEGGAK	1.20892	1.11279	0.68255	0.730458	0.682945	0.506641	0.698782	0.772106	File: JL_PT_c18_23b.wiff, Sample: JL_PT_c18_23b (sample number 1), Elution: 81.003 min, Period: 1, Cycle(s): 2983 (Experiment 3)	LPFCIPEGGAK%iTRAQ_8plex_Nterm::::MMTS:::::::iTRAQ_8plex_K:%sample_0%cmpd_505
17.2987.2	B7G163	GADITIAQMFVK	1	NA	GADITIAQMFVK|B7G163	NA	1	GADITIAQMFVK	GADITIAQMFVK	3.74517	2.80337	3.72412	2.56457	2.93318	2.25791	3.49098	3.71741	File: JL_PT_c18_23b.wiff, Sample: JL_PT_c18_23b (sample number 1), Elution: 81.377 to 82.739 min, Period: 1, Cycle(s): 2987, 2989 (Experiment 2), 2998 (Experiment 3)	GADITIAQMFVK%iTRAQ_8plex_Nterm::::::::::::iTRAQ_8plex_K:%sample_0%cmpd_527
17.2992.2	B7FXQ3	LADFISISGSK	3	NA	LADFISISGSK|B7FXQ3	NA	1	LADFISISGSK	LADFISISGSK	0.510016	0.563821	0.36236	0.306698	0.397514	0.344512	0.27619	0.496299	File: JL_PT_c18_23b.wiff, Sample: JL_PT_c18_23b (sample number 1), Elution: 81.973 min, Period: 1, Cycle(s): 2992 (Experiment 2)	LADFISISGSK%iTRAQ_8plex_Nterm:::::::::::iTRAQ_8plex_K:%sample_0%cmpd_517
17.2995.2	B5Y594	VCDAVSITLNK	17	NA	VCDAVSITLNK|B5Y594	NA	1	NA	VCDAVSITLNK	0.681401	0.546423	0.669244	0.353138	0.218337	0.389935	0.502719	0.378685	File: JL_PT_c18_23b.wiff, Sample: JL_PT_c18_23b (sample number 1), Elution: 82.279 min, Period: 1, Cycle(s): 2995 (Experiment 2)	VCDAVSITLNK%iTRAQ_8plex_Nterm::MMTS:::::::::iTRAQ_8plex_K:%sample_0%cmpd_522
17.2995.3	B7FXA2	EFAAAMLGNELVTK	10	NA	EFAAAMLGNELVTK|B7FXA2	NA	1	EFAAAMLGNELVTK	EFAAAMLGNELVTK	3.07698	3.5266	3.41287	3.56871	4.58992	3.3151	3.99198	3.76511	File: JL_PT_c18_23b.wiff, Sample: JL_PT_c18_23b (sample number 1), Elution: 82.382 min, Period: 1, Cycle(s): 2995 (Experiment 3)	EFAAAMLGNELVTK%iTRAQ_8plex_Nterm::::::::::::::iTRAQ_8plex_K:%sample_0%cmpd_521
17.2998.2	B5Y5R2	GVILVYDITNAK	9	NA	GVILVYDITNAK|B5Y5R2	NA	1	GVILVYDITNAK	GVILVYDITNAK	1.11659	0.999516	1.09607	3.60934	2.53012	2.97784	1.35651	1.10305	File: JL_PT_c18_23b.wiff, Sample: JL_PT_c18_23b (sample number 1), Elution: 82.637 min, Period: 1, Cycle(s): 2998 (Experiment 2)	GVILVYDITNAK%iTRAQ_8plex_Nterm::::::::::::iTRAQ_8plex_K:%sample_0%cmpd_526
17.2999.3	B5Y4T4	TSILTLLQR	7	NA	TSILTLLQR|B5Y4T4	NA	1	TSILTLLQR	TSILTLLQR	0.0572027	0.0715399	0.0466432	0.109333	0.0728376	0.0721115	0.0714379	0.0624519	File: JL_PT_c18_23b.wiff, Sample: JL_PT_c18_23b (sample number 1), Elution: 82.858 min, Period: 1, Cycle(s): 2999 (Experiment 3)	TSILTLLQR%iTRAQ_8plex_Nterm::::::::::%sample_0%cmpd_528
17.3001.2	A0T0D2	GVEAIDLGTPINVPVGTPTLGR	49	NA	GVEAIDLGTPINVPVGTPTLGR|A0T0D2	NA	1	NA	GVEAIDLGTPINVPVGTPTLGR	1.21328	1.50499	1.71859	0.85224	1.00763	0.766048	1.31735	1.22809	File: JL_PT_c18_23b.wiff, Sample: JL_PT_c18_23b (sample number 1), Elution: 82.994 to 83.999 min, Period: 1, Cycle(s): 3001, 3012 (Experiment 2)	GVEAIDLGTPINVPVGTPTLGR%iTRAQ_8plex_Nterm:::::::::::::::::::::::%sample_0%cmpd_547
17.3002.3	A0T0D2	GVEAIDLGTPINVPVGTPTLGR	49	NA	GVEAIDLGTPINVPVGTPTLGR|A0T0D2	NA	1	GVEAIDLGTPINVPVGTPTLGR	GVEAIDLGTPINVPVGTPTLGR	19.2121	18.1132	20.9542	9.58769	8.83271	9.03585	25.2449	23.2932	File: JL_PT_c18_23b.wiff, Sample: JL_PT_c18_23b (sample number 1), Elution: 83.216 min, Period: 1, Cycle(s): 3002 (Experiment 3)	GVEAIDLGTPINVPVGTPTLGR%iTRAQ_8plex_Nterm:::::::::::::::::::::::%sample_0%cmpd_533
17.3004.2	B7FS46	FTQAGSEVSALLGR	56	NA	FTQAGSEVSALLGR|B7FS46	NA	1	NA	FTQAGSEVSALLGR	0.303372	0.271894	0.273403	0.167381	0.201615	0.162821	0.193392	0.20219	File: JL_PT_c18_23b.wiff, Sample: JL_PT_c18_23b (sample number 1), Elution: 83.352 min, Period: 1, Cycle(s): 3004 (Experiment 2)	FTQAGSEVSALLGR%iTRAQ_8plex_Nterm:::::::::::::::%sample_0%cmpd_536
17.3005.2	B7GCG9	MLILHECMGR	11	NA	MLILHECMGR|B7GCG9	NA	1	NA	NA	0.114359	0.0802386	0.0822786	0.196405	0.117659	0.136961	0.0845199	0.0881783	File: JL_PT_c18_23b.wiff, Sample: JL_PT_c18_23b (sample number 1), Elution: 83.471 min, Period: 1, Cycle(s): 3005 (Experiment 2)	MLILHECMGR%iTRAQ_8plex_Nterm:::::::MMTS::::%sample_0%cmpd_538
17.3006.3	B7FSS9	MATAIMDGLVAK	2	NA	MATAIMDGLVAK|B7FSS9	NA	1	MATAIMDGLVAK	MATAIMDGLVAK	0.545184	0.576916	0.504636	0.480846	0.45906	0.532635	0.485246	0.352957	File: JL_PT_c18_23b.wiff, Sample: JL_PT_c18_23b (sample number 1), Elution: 83.692 min, Period: 1, Cycle(s): 3006 (Experiment 3)	MATAIMDGLVAK%iTRAQ_8plex_Nterm::::::::::::iTRAQ_8plex_K:%sample_0%cmpd_540
17.3012.3	B7FP35	IDGVIVALGGK	3	NA	IDGVIVALGGK|B7FP35	NA	1	IDGVIVALGGK	IDGVIVALGGK	0.21986	0.197813	0.229018	0.167381	0.246322	0.182383	0.219557	0.180137	File: JL_PT_c18_23b.wiff, Sample: JL_PT_c18_23b (sample number 1), Elution: 84.101 min, Period: 1, Cycle(s): 3012 (Experiment 3)	IDGVIVALGGK%iTRAQ_8plex_Nterm:::::::::::iTRAQ_8plex_K:%sample_0%cmpd_546
17.3017.2	B7GA46	IGFFTDACQQK	1	NA	IGFFTDACQQK|B7GA46	NA	1	NA	NA	0.764912	0.720683	0.687017	0.509871	0.515031	0.506641	0.402537	0.617663	File: JL_PT_c18_23b.wiff, Sample: JL_PT_c18_23b (sample number 1), Elution: 84.237 min, Period: 1, Cycle(s): 3017 (Experiment 2)	IGFFTDACQQK%iTRAQ_8plex_Nterm::::::::MMTS:::iTRAQ_8plex_K:%sample_0%cmpd_549
17.3019.2	B7FUR4	GFPLAYVGDVVGTGSSR	32	NA	GFPLAYVGDVVGTGSSR|B7FUR4	NA	1	GFPLAYVGDVVGTGSSR	GFPLAYVGDVVGTGSSR	0.202323	0.33288	0.35352	0.457626	0.386251	0.396366	0.223859	0.294075	File: JL_PT_c18_23b.wiff, Sample: JL_PT_c18_23b (sample number 1), Elution: 84.322 min, Period: 1, Cycle(s): 3019 (Experiment 2)	GFPLAYVGDVVGTGSSR%iTRAQ_8plex_Nterm::::::::::::::::::%sample_0%cmpd_550
17.3021.2	B7FRQ2	APFDTILAQMK	2	NA	APFDTILAQMK|B7FRQ2	NA	1	NA	APFDTILAQMK	0.206684	0.189114	0.27787	0.997363	0.660534	0.811471	0.250024	0.268347	File: JL_PT_c18_23b.wiff, Sample: JL_PT_c18_23b (sample number 1), Elution: 84.458 min, Period: 1, Cycle(s): 3021 (Experiment 2)	APFDTILAQMK%iTRAQ_8plex_Nterm:::::::::::iTRAQ_8plex_K:%sample_0%cmpd_553
17.3021.3	B5Y5F3	STYNEIPVFTIAQMR	3	NA	STYNEIPVFTIAQMR|B5Y5F3	NA	1	NA	STYNEIPVFTIAQMR	1.18692	1.18687	1.4251	1.43854	1.78565	1.31742	1.56556	1.12877	File: JL_PT_c18_23b.wiff, Sample: JL_PT_c18_23b (sample number 1), Elution: 84.56 min, Period: 1, Cycle(s): 3021 (Experiment 3)	STYNEIPVFTIAQMR%iTRAQ_8plex_Nterm::::::::::::::::%sample_0%cmpd_552
17.3023.2	B7FSS9	MATAIMDGLVAK	2	NA	MATAIMDGLVAK|B7FSS9	NA	1	MATAIMDGLVAK	MATAIMDGLVAK	1.6133	1.78382	1.75422	1.37468	1.33788	1.46012	1.50024	1.09937	File: JL_PT_c18_23b.wiff, Sample: JL_PT_c18_23b (sample number 1), Elution: 84.697 min, Period: 1, Cycle(s): 3023 (Experiment 2)	MATAIMDGLVAK%iTRAQ_8plex_Nterm::::::::::::iTRAQ_8plex_K:%sample_0%cmpd_555
17.3025.2	B7G9D1	AGIVFADLDLSK	3	NA	AGIVFADLDLSK|B7G9D1	NA	1	AGIVFADLDLSK	AGIVFADLDLSK	0.408874	0.428754	0.264564	0.463431	0.464634	0.448221	0.406838	0.518426	File: JL_PT_c18_23b.wiff, Sample: JL_PT_c18_23b (sample number 1), Elution: 84.884 min, Period: 1, Cycle(s): 3025 (Experiment 2)	AGIVFADLDLSK%iTRAQ_8plex_Nterm::::::::::::iTRAQ_8plex_K:%sample_0%cmpd_557
17.3027.2	B7FQQ8	YAEIVNLTLGDGTQR	32	NA	YAEIVNLTLGDGTQR|B7FQQ8	NA	1	YAEIVNLTLGDGTQR	YAEIVNLTLGDGTQR	0.54073	0.529025	0.589127	0.678213	0.845286	0.64291	0.520103	0.38236	File: JL_PT_c18_23b.wiff, Sample: JL_PT_c18_23b (sample number 1), Elution: 84.969 min, Period: 1, Cycle(s): 3027 (Experiment 2)	YAEIVNLTLGDGTQR%iTRAQ_8plex_Nterm::::::::::::::::%sample_0%cmpd_558
17.3031.2	B7FUR6	SIVSCLFQK	4	NA	SIVSCLFQK|B7FUR6	NA	1	SIVSCLFQK	NA	0.21986	0.149922	0.122289	0.329918	0.375103	0.42236	0.158624	0.158085	File: JL_PT_c18_23b.wiff, Sample: JL_PT_c18_23b (sample number 1), Elution: 85.139 min, Period: 1, Cycle(s): 3031 (Experiment 2)	SIVSCLFQK%iTRAQ_8plex_Nterm:::::MMTS::::iTRAQ_8plex_K:%sample_0%cmpd_560
17.3032.2	B7FZ63	GFAFIEYATAEQAR	4	NA	GFAFIEYATAEQAR|B7FZ63	NA	1	GFAFIEYATAEQAR	GFAFIEYATAEQAR	0.795719	0.790368	0.838225	0.788507	0.666107	0.707761	0.742332	0.76108	File: JL_PT_c18_23b.wiff, Sample: JL_PT_c18_23b (sample number 1), Elution: 84.799 to 85.207 min, Period: 1, Cycle(s): 3032 (Experiment 2), 3023 (Experiment 3)	GFAFIEYATAEQAR%iTRAQ_8plex_Nterm:::::::::::::::%sample_0%cmpd_561
17.3035.2	A0T0I1	ALSVFDELTK	6	NA	ALSVFDELTK|A0T0I1	NA	1	NA	NA	0.193508	0.193509	0.189006	0.0977235	0.0952482	0.169386	0.128068	0.20219	File: JL_PT_c18_23b.wiff, Sample: JL_PT_c18_23b (sample number 1), Elution: 85.31 min, Period: 1, Cycle(s): 3035 (Experiment 2)	ALSVFDELTK%iTRAQ_8plex_Nterm::::::::::iTRAQ_8plex_K:%sample_0%cmpd_562
17.3036.2	B7FUR4	GFPLAYVGDVVGTGSSR	32	NA	GFPLAYVGDVVGTGSSR|B7FUR4	NA	1	GFPLAYVGDVVGTGSSR	GFPLAYVGDVVGTGSSR	0.373707	0.385167	0.455784	0.596944	0.576576	0.649341	0.689911	0.415439	File: JL_PT_c18_23b.wiff, Sample: JL_PT_c18_23b (sample number 1), Elution: 85.378 min, Period: 1, Cycle(s): 3036 (Experiment 2)	GFPLAYVGDVVGTGSSR%iTRAQ_8plex_Nterm::::::::::::::::::%sample_0%cmpd_564
17.3037.2	B7G9Y7	GLPVLLAQSFAK	3	NA	GLPVLLAQSFAK|B7G9Y7	NA	1	NA	GLPVLLAQSFAK	0.694577	0.733777	0.633698	0.387967	0.45906	0.52607	0.533186	0.437492	File: JL_PT_c18_23b.wiff, Sample: JL_PT_c18_23b (sample number 1), Elution: 85.497 min, Period: 1, Cycle(s): 3037 (Experiment 2)	GLPVLLAQSFAK%iTRAQ_8plex_Nterm::::::::::::iTRAQ_8plex_K:%sample_0%cmpd_566
17.3037.3	B7FQ47	SPSSILGLLER	6	NA	SPSSILGLLER|B7FQ47	NA	1	NA	SPSSILGLLER	0.039668	0.0410504	0.0422705	0.0919188	0.067264	0.0785427	0.067137	0.0514268	File: JL_PT_c18_23b.wiff, Sample: JL_PT_c18_23b (sample number 1), Elution: 85.599 min, Period: 1, Cycle(s): 3037 (Experiment 3)	SPSSILGLLER%iTRAQ_8plex_Nterm::::::::::::%sample_0%cmpd_565
17.3038.3	B7G4P7	VLEVLIEK	12	NA	VLEVLIEK|B7G4P7	NA	1	NA	NA	0.175878	0.128129	0.10889	0.196405	0.145644	0.149958	0.0889106	0.113905	File: JL_PT_c18_23b.wiff, Sample: JL_PT_c18_23b (sample number 1), Elution: 85.718 min, Period: 1, Cycle(s): 3038 (Experiment 3)	VLEVLIEK%iTRAQ_8plex_Nterm::::::::iTRAQ_8plex_K:%sample_0%cmpd_567
17.3039.3	B7FR99	AVTDLDSMLEQVR	8	NA	AVTDLDSMLEQVR|B7FR99	NA	1	NA	AVTDLDSMLEQVR	0.202323	0.18481	0.122289	0.266064	0.279998	0.286092	0.149843	0.165436	File: JL_PT_c18_23b.wiff, Sample: JL_PT_c18_23b (sample number 1), Elution: 85.837 min, Period: 1, Cycle(s): 3039 (Experiment 3)	AVTDLDSMLEQVR%iTRAQ_8plex_Nterm::::::::::::::%sample_0%cmpd_568
17.3040.2	B5Y594	AVMDCLGSALTNK	17	NA	AVMDCLGSALTNK|B5Y594	NA	1	AVMDCLGSALTNK	AVMDCLGSALTNK	1.65283	1.39171	1.22951	0.939314	0.889993	1.07744	1.04288	0.797834	File: JL_PT_c18_23b.wiff, Sample: JL_PT_c18_23b (sample number 1), Elution: 85.854 min, Period: 1, Cycle(s): 3040 (Experiment 2)	AVMDCLGSALTNK%iTRAQ_8plex_Nterm:::::MMTS::::::::iTRAQ_8plex_K:%sample_0%cmpd_570
17.3042.2	B7FQE1	YVASESLPFMEYPPNLK	7	NA	YVASESLPFMEYPPNLK|B7FQE1	NA	1	NA	YVASESLPFMEYPPNLK	2.41761	2.37638	2.04324	1.89713	1.66814	1.64168	2.55439	3.57759	File: JL_PT_c18_23b.wiff, Sample: JL_PT_c18_23b (sample number 1), Elution: 85.939 to 86.28 min, Period: 1, Cycle(s): 3042, 3047 (Experiment 2)	YVASESLPFMEYPPNLK%iTRAQ_8plex_Nterm:::::::::::::::::iTRAQ_8plex_K:%sample_0%cmpd_575
17.3043.2	B7FQQ8	YAEIVNLTLGDGTQR	32	NA	YAEIVNLTLGDGTQR|B7FQQ8	NA	1	NA	YAEIVNLTLGDGTQR	0.400059	0.35037	0.442384	0.765166	0.78374	0.545498	0.537577	0.363983	File: JL_PT_c18_23b.wiff, Sample: JL_PT_c18_23b (sample number 1), Elution: 86.007 min, Period: 1, Cycle(s): 3043 (Experiment 2)	YAEIVNLTLGDGTQR%iTRAQ_8plex_Nterm::::::::::::::::%sample_0%cmpd_571
17.3048.2	A0T0I1	ALSVFDELTK	6	NA	ALSVFDELTK|A0T0I1	NA	1	ALSVFDELTK	ALSVFDELTK	1.15612	0.899337	0.953795	0.399577	0.369529	0.36394	0.903448	1.18023	File: JL_PT_c18_23b.wiff, Sample: JL_PT_c18_23b (sample number 1), Elution: 86.348 min, Period: 1, Cycle(s): 3048 (Experiment 2)	ALSVFDELTK%iTRAQ_8plex_Nterm::::::::::iTRAQ_8plex_K:%sample_0%cmpd_576
17.3063.2	A0T0C0	TLTLLEASELVTK	17	NA	TLTLLEASELVTK|A0T0C0	NA	1	TLTLLEASELVTK	TLTLLEASELVTK	2.38244	1.59647	1.34508	0.765166	0.660534	0.539067	0.890365	1.41928	File: JL_PT_c18_23b.wiff, Sample: JL_PT_c18_23b (sample number 1), Elution: 86.807 min, Period: 1, Cycle(s): 3063 (Experiment 2)	TLTLLEASELVTK%iTRAQ_8plex_Nterm:::::::::::::iTRAQ_8plex_K:%sample_0%cmpd_581
17.3064.2	B7FYP9	AIEVLAALK	1	NA	AIEVLAALK|B7FYP9	NA	1	NA	AIEVLAALK	0.0923681	0.0715399	0.117823	0.0803095	0.134381	0.162821	0.0932116	0.11023	File: JL_PT_c18_23b.wiff, Sample: JL_PT_c18_23b (sample number 1), Elution: 86.927 min, Period: 1, Cycle(s): 3064 (Experiment 2)	AIEVLAALK%iTRAQ_8plex_Nterm:::::::::iTRAQ_8plex_K:%sample_0%cmpd_582
17.3096.2	B7FZ76	GLLVDAFGREAALLR	7	NA	GLLVDAFGREAALLR|B7FZ76	NA	1	NA	GLLVDAFGREAALLR	0.575898	0.624808	0.566887	0.422797	0.464634	0.260098	0.602901	0.455869	File: JL_PT_c18_23b.wiff, Sample: JL_PT_c18_23b (sample number 1), Elution: 88.186 min, Period: 1, Cycle(s): 3096 (Experiment 2)	GLLVDAFGREAALLR%iTRAQ_8plex_Nterm::::::::::::::::%sample_0%cmpd_594
17.3100.2	B7FTY3	LAEVMEIVK	11	NA	LAEVMEIVK|B7FTY3	NA	1	NA	LAEVMEIVK	0.167156	0.145618	0.180073	0.422797	0.464634	0.474215	0.106294	0.0955289	File: JL_PT_c18_23b.wiff, Sample: JL_PT_c18_23b (sample number 1), Elution: 88.356 min, Period: 1, Cycle(s): 3100 (Experiment 2)	LAEVMEIVK%iTRAQ_8plex_Nterm:::::::::iTRAQ_8plex_K:%sample_0%cmpd_597
17.3101.2	A0T0C6	DNIAGLVDFLK	24	NA	DNIAGLVDFLK|A0T0C6	NA	1	NA	DNIAGLVDFLK	0.193508	0.276289	0.206779	0.382162	0.140071	0.396366	0.258806	0.330904	File: JL_PT_c18_23b.wiff, Sample: JL_PT_c18_23b (sample number 1), Elution: 88.475 min, Period: 1, Cycle(s): 3101 (Experiment 2)	DNIAGLVDFLK%iTRAQ_8plex_Nterm:::::::::::iTRAQ_8plex_K:%sample_0%cmpd_598
17.3102.2	B5Y4Z9	ILDLLTGPAQQGK	6	NA	ILDLLTGPAQQGK|B5Y4Z9	NA	1	NA	ILDLLTGPAQQGK	0.716568	0.581312	0.660311	0.463431	0.475898	0.513072	0.629067	0.661768	File: JL_PT_c18_23b.wiff, Sample: JL_PT_c18_23b (sample number 1), Elution: 88.543 min, Period: 1, Cycle(s): 3102 (Experiment 2)	ILDLLTGPAQQGK%iTRAQ_8plex_Nterm:::::::::::::iTRAQ_8plex_K:%sample_0%cmpd_599
17.3103.2	A0T0D2	GYVTQIIGPVLDIK	49	NA	GYVTQIIGPVLDIK|A0T0D2	NA	1	NA	GYVTQIIGPVLDIK	0.342993	0.298083	0.313508	0.109333	0.0952482	0.117399	0.263107	0.378685	File: JL_PT_c18_23b.wiff, Sample: JL_PT_c18_23b (sample number 1), Elution: 88.612 min, Period: 1, Cycle(s): 3103 (Experiment 2)	GYVTQIIGPVLDIK%iTRAQ_8plex_Nterm::::::::::::::iTRAQ_8plex_K:%sample_0%cmpd_600
17.3105.2	A0T0D2	GYVTQIIGPVLDIK	49	NA	GYVTQIIGPVLDIK|A0T0D2	NA	1	GYVTQIIGPVLDIK	GYVTQIIGPVLDIK	5.1825	4.96005	4.2266	1.8681	1.83048	1.62882	4.80213	5.83528	File: JL_PT_c18_23b.wiff, Sample: JL_PT_c18_23b (sample number 1), Elution: 88.697 min, Period: 1, Cycle(s): 3105 (Experiment 2)	GYVTQIIGPVLDIK%iTRAQ_8plex_Nterm::::::::::::::iTRAQ_8plex_K:%sample_0%cmpd_601
17.3114.2	B7FTY3	LAEVMEIVK	11	NA	LAEVMEIVK|B7FTY3	NA	1	NA	LAEVMEIVK	0.211045	0.16732	0.251257	1.01478	1.05245	1.03845	0.110685	0.264672	File: JL_PT_c18_23b.wiff, Sample: JL_PT_c18_23b (sample number 1), Elution: 89.411 min, Period: 1, Cycle(s): 3114 (Experiment 2)	LAEVMEIVK%iTRAQ_8plex_Nterm:::::::::iTRAQ_8plex_K:%sample_0%cmpd_612
17.3115.2	B5Y495	GLIAVYDDLVK	10	NA	GLIAVYDDLVK|B5Y495	NA	1	NA	NA	0.426505	0.441849	0.189006	0.347333	0.302294	0.30552	0.319739	0.327229	File: JL_PT_c18_23b.wiff, Sample: JL_PT_c18_23b (sample number 1), Elution: 89.48 min, Period: 1, Cycle(s): 3115 (Experiment 2)	GLIAVYDDLVK%iTRAQ_8plex_Nterm:::::::::::iTRAQ_8plex_K:%sample_0%cmpd_613
17.3120.2	A0T0D2	GYVTQIIGPVLDIK	49	NA	GYVTQIIGPVLDIK|A0T0D2	NA	1	GYVTQIIGPVLDIK	GYVTQIIGPVLDIK	2.21551	1.82301	1.55854	0.451821	0.436648	0.474215	1.68322	2.29074	File: JL_PT_c18_23b.wiff, Sample: JL_PT_c18_23b (sample number 1), Elution: 89.616 min, Period: 1, Cycle(s): 3120 (Experiment 2)	GYVTQIIGPVLDIK%iTRAQ_8plex_Nterm::::::::::::::iTRAQ_8plex_K:%sample_0%cmpd_614
17.3122.2	A0T0D2	GYVTQIIGPVLDIK	49	NA	GYVTQIIGPVLDIK|A0T0D2	NA	1	GYVTQIIGPVLDIK	GYVTQIIGPVLDIK	11.5691	10.4018	9.78048	2.43106	2.04867	1.9855	10.1861	12.4133	File: JL_PT_c18_23b.wiff, Sample: JL_PT_c18_23b (sample number 1), Elution: 89.701 min, Period: 1, Cycle(s): 3122 (Experiment 2)	GYVTQIIGPVLDIK%iTRAQ_8plex_Nterm::::::::::::::iTRAQ_8plex_K:%sample_0%cmpd_615
17.3171.2	B7GBJ9	SSLGAVLSLLK	2	NA	SSLGAVLSLLK|B7GBJ9	NA	1	NA	SSLGAVLSLLK	0.0880071	0.0758435	0.131129	0.132552	0.100822	0.104536	0.101993	0.102879	File: JL_PT_c18_23b.wiff, Sample: JL_PT_c18_23b (sample number 1), Elution: 90.739 min, Period: 1, Cycle(s): 3171 (Experiment 2)	SSLGAVLSLLK%iTRAQ_8plex_Nterm:::::::::::iTRAQ_8plex_K:%sample_0%cmpd_619
17.3177.3	B7G1X8	LCSVDKANVLDVSQLWR	9	NA	LCSVDKANVLDVSQLWR|B7G1X8	NA	1	NA	LCSVDKANVLDVSQLWR	0.725383	0.77297	0.709256	0.672408	0.845286	0.733622	0.655143	0.529452	File: JL_PT_c18_23b.wiff, Sample: JL_PT_c18_23b (sample number 1), Elution: 91.046 min, Period: 1, Cycle(s): 3177 (Experiment 3)	LCSVDKANVLDVSQLWR%iTRAQ_8plex_Nterm::MMTS::::iTRAQ_8plex_K::::::::::::%sample_0%cmpd_621
17.3179.3	B7G2L8	AAYESILTIIGSK	1	NA	AAYESILTIIGSK|B7G2L8	NA	1	AAYESILTIIGSK	AAYESILTIIGSK	0.316548	0.354674	0.304576	0.416992	0.352691	0.266663	0.28058	0.360308	File: JL_PT_c18_23b.wiff, Sample: JL_PT_c18_23b (sample number 1), Elution: 91.284 min, Period: 1, Cycle(s): 3179 (Experiment 3)	AAYESILTIIGSK%iTRAQ_8plex_Nterm:::::::::::::iTRAQ_8plex_K:%sample_0%cmpd_624
17.3180.2	A0T0M6	GLEIGLAHGYFLMGPFVK	4	NA	GLEIGLAHGYFLMGPFVK|A0T0M6	NA	1	GLEIGLAHGYFLMGPFVK	GLEIGLAHGYFLMGPFVK	1.0946	1.00391	0.949329	0.974144	1.01877	0.792042	0.960081	1.47441	File: JL_PT_c18_23b.wiff, Sample: JL_PT_c18_23b (sample number 1), Elution: 91.301 to 91.539 min, Period: 1, Cycle(s): 3180, 3188 (Experiment 2)	GLEIGLAHGYFLMGPFVK%iTRAQ_8plex_Nterm::::::::::::::::::iTRAQ_8plex_K:%sample_0%cmpd_627
17.3189.2	B7FUH0	QVLALVDLPDAVGIQHPDILR	5	NA	QVLALVDLPDAVGIQHPDILR|B7FUH0	NA	1	QVLALVDLPDAVGIQHPDILR	QVLALVDLPDAVGIQHPDILR	0.536369	0.450548	0.549114	0.678213	0.794888	0.577924	0.646451	0.654417	File: JL_PT_c18_23b.wiff, Sample: JL_PT_c18_23b (sample number 1), Elution: 91.165 to 91.608 min, Period: 1, Cycle(s): 3189 (Experiment 2), 3178 (Experiment 3)	QVLALVDLPDAVGIQHPDILR%iTRAQ_8plex_Nterm::::::::::::::::::::::%sample_0%cmpd_628
17.3194.2	B7GBJ9	SSLGAVLSLLK	2	NA	SSLGAVLSLLK|B7GBJ9	NA	1	NA	SSLGAVLSLLK	0.15398	0.193509	0.171141	0.277674	0.207189	0.22124	0.0976022	0.117581	File: JL_PT_c18_23b.wiff, Sample: JL_PT_c18_23b (sample number 1), Elution: 91.744 min, Period: 1, Cycle(s): 3194 (Experiment 2)	SSLGAVLSLLK%iTRAQ_8plex_Nterm:::::::::::iTRAQ_8plex_K:%sample_0%cmpd_629
17.3212.3	B7GCG9	FFENVVNECTANPR	11	NA	FFENVVNECTANPR|B7GCG9	NA	1	FFENVVNECTANPR	FFENVVNECTANPR	0.123174	0.219607	0.171141	0.260259	0.369529	0.22124	0.171617	0.176462	File: JL_PT_c18_23b.wiff, Sample: JL_PT_c18_23b (sample number 1), Elution: 92.459 min, Period: 1, Cycle(s): 3212 (Experiment 3)	FFENVVNECTANPR%iTRAQ_8plex_Nterm:::::::::MMTS::::::%sample_0%cmpd_634
17.3241.2	B7FUB3	MAAQEGIGGFYAGLVPILAK	9	NA	MAAQEGIGGFYAGLVPILAK|B7FUB3	NA	1	NA	MAAQEGIGGFYAGLVPILAK	0.391337	0.293687	0.389066	0.295089	0.358265	0.325083	0.541878	0.647066	File: JL_PT_c18_23b.wiff, Sample: JL_PT_c18_23b (sample number 1), Elution: 93.004 min, Period: 1, Cycle(s): 3241 (Experiment 2)	MAAQEGIGGFYAGLVPILAK%iTRAQ_8plex_Nterm:Oxidation_M:::::::::::::::::::iTRAQ_8plex_K:%sample_0%cmpd_637
17.3289.2	B7FZZ9	DMVRDLLGEVDILR	8	NA	DMVRDLLGEVDILR|B7FZZ9	NA	1	NA	DMVRDLLGEVDILR	0.228675	0.315481	0.295643	0.446016	0.363955	0.36394	0.289272	0.198514	File: JL_PT_c18_23b.wiff, Sample: JL_PT_c18_23b (sample number 1), Elution: 94.229 min, Period: 1, Cycle(s): 3289 (Experiment 2)	DMVRDLLGEVDILR%iTRAQ_8plex_Nterm:::::::::::::::%sample_0%cmpd_643
17.3301.2	B7FXV1	ILVGDKVLIELSPYDLTR	1	NA	ILVGDKVLIELSPYDLTR|B7FXV1	NA	1	ILVGDKVLIELSPYDLTR	ILVGDKVLIELSPYDLTR	0.668224	0.472342	0.393533	0.353138	0.347117	0.577924	0.515802	0.433816	File: JL_PT_c18_23b.wiff, Sample: JL_PT_c18_23b (sample number 1), Elution: 94.536 min, Period: 1, Cycle(s): 3301 (Experiment 2)	ILVGDKVLIELSPYDLTR%iTRAQ_8plex_Nterm::::::iTRAQ_8plex_K:::::::::::::%sample_0%cmpd_645
17.3308.2	B7FSV2	AIASIVNILAK	7	NA	AIASIVNILAK|B7FSV2	NA	1	NA	AIASIVNILAK	0.663863	0.576916	0.602526	0.88707	0.794888	0.798473	0.511411	0.584584	File: JL_PT_c18_23b.wiff, Sample: JL_PT_c18_23b (sample number 1), Elution: 94.706 to 94.927 min, Period: 1, Cycle(s): 3308, 3312 (Experiment 2)	AIASIVNILAK%iTRAQ_8plex_Nterm:::::::::::iTRAQ_8plex_K:%sample_0%cmpd_647
17.3310.2	B7G2W2	GLATAMEMALDQAGIAK	1	NA	GLATAMEMALDQAGIAK|B7G2W2	NA	1	NA	NA	0.211045	0.393957	0.26903	0.231235	0.4255	0.402798	0.258806	0.257321	File: JL_PT_c18_23b.wiff, Sample: JL_PT_c18_23b (sample number 1), Elution: 94.842 min, Period: 1, Cycle(s): 3310 (Experiment 2)	GLATAMEMALDQAGIAK%iTRAQ_8plex_Nterm:::::::::::::::::iTRAQ_8plex_K:%sample_0%cmpd_646
17.3316.2	B7FYR7	AHLATAFPEDFLYLSDAYIR	8	NA	AHLATAFPEDFLYLSDAYIR|B7FYR7	NA	1	NA	AHLATAFPEDFLYLSDAYIR	0.426505	0.463643	0.406839	0.387967	0.470208	0.337946	0.698693	0.283049	File: JL_PT_c18_23b.wiff, Sample: JL_PT_c18_23b (sample number 1), Elution: 94.808 to 95.2 min, Period: 1, Cycle(s): 3316 (Experiment 2), 3308 (Experiment 3)	AHLATAFPEDFLYLSDAYIR%iTRAQ_8plex_Nterm:::::::::::::::::::::%sample_0%cmpd_652
17.3375.2	B7FS46	ILNALEVEVVAGAER	56	NA	ILNALEVEVVAGAER|B7FS46	NA	1	NA	ILNALEVEVVAGAER	1.3803	1.62696	1.55416	0.933509	0.884535	0.915314	1.68761	1.43766	File: JL_PT_c18_23b.wiff, Sample: JL_PT_c18_23b (sample number 1), Elution: 96.613 to 96.97 min, Period: 1, Cycle(s): 3375, 3381 (Experiment 2)	ILNALEVEVVAGAER%iTRAQ_8plex_Nterm::::::::::::::::%sample_0%cmpd_663
17.3380.3	B7G6Q6	LIDLGTFEVIPFEVPAEDRNR	41	NA	LIDLGTFEVIPFEVPAEDRNR|B7G6Q6	NA	1	LIDLGTFEVIPFEVPAEDRNR	LIDLGTFEVIPFEVPAEDRNR	0.307826	0.441849	0.389066	0.387967	0.341543	0.389935	0.37207	0.503724	File: JL_PT_c18_23b.wiff, Sample: JL_PT_c18_23b (sample number 1), Elution: 96.953 min, Period: 1, Cycle(s): 3380 (Experiment 3)	LIDLGTFEVIPFEVPAEDRNR%iTRAQ_8plex_Nterm::::::::::::::::::::::%sample_0%cmpd_660
17.3381.3	B5Y4G9	LATIIDIVDQNK	5	NA	LATIIDIVDQNK|B5Y4G9	NA	1	NA	LATIIDIVDQNK	0.364892	0.411356	0.326815	0.23704	0.17363	0.156389	0.228249	0.191163	File: JL_PT_c18_23b.wiff, Sample: JL_PT_c18_23b (sample number 1), Elution: 97.073 min, Period: 1, Cycle(s): 3381 (Experiment 3)	LATIIDIVDQNK%iTRAQ_8plex_Nterm::::::::::::iTRAQ_8plex_K:%sample_0%cmpd_662
17.3384.2	B7GA11	ILELMAAVDEK	10	NA	ILELMAAVDEK|B7GA11	NA	1	ILELMAAVDEK	ILELMAAVDEK	0.21986	0.154317	0.135595	0.0687004	0.106396	0.123964	0.145542	0.183813	File: JL_PT_c18_23b.wiff, Sample: JL_PT_c18_23b (sample number 1), Elution: 97.328 min, Period: 1, Cycle(s): 3384 (Experiment 2)	ILELMAAVDEK%iTRAQ_8plex_Nterm:::::::::::iTRAQ_8plex_K:%sample_0%cmpd_666
17.3401.2	B7G134	TIAIADEVMAKL	13	NA	TIAIADEVMAKL|B7G134	NA	1	TIAIADEVMAKL	TIAIADEVMAKL	4.41326	5.73987	4.73792	2.05954	2.30066	2.01793	5.22034	4.40126	File: JL_PT_c18_23b.wiff, Sample: JL_PT_c18_23b (sample number 1), Elution: 97.771 min, Period: 1, Cycle(s): 3401 (Experiment 2)	TIAIADEVMAKL%iTRAQ_8plex_Nterm:::::::::::iTRAQ_8plex_K::%sample_0%cmpd_669
17.3407.2	B5Y4G9	LATIIDIVDQNK	5	NA	LATIIDIVDQNK|B5Y4G9	NA	1	NA	LATIIDIVDQNK	0.364892	0.228398	0.189006	0.0803095	0.16794	0.0721115	0.145542	0.139708	File: JL_PT_c18_23b.wiff, Sample: JL_PT_c18_23b (sample number 1), Elution: 97.975 min, Period: 1, Cycle(s): 3407 (Experiment 2)	LATIIDIVDQNK%iTRAQ_8plex_Nterm::::::::::::iTRAQ_8plex_K:%sample_0%cmpd_671
17.3421.2	B7G9G3	GNLEASLVGLGVSVVEGR	15	NA	GNLEASLVGLGVSVVEGR|B7G9G3	NA	1	NA	GNLEASLVGLGVSVVEGR	0.0880071	0.0802386	0.0955844	0.208015	0.128807	0.22124	0.106294	0.121256	File: JL_PT_c18_23b.wiff, Sample: JL_PT_c18_23b (sample number 1), Elution: 98.469 min, Period: 1, Cycle(s): 3421 (Experiment 2)	GNLEASLVGLGVSVVEGR%iTRAQ_8plex_Nterm:::::::::::::::::::%sample_0%cmpd_674
17.3423.2	B5Y5L4	QTQELQNGRLAMLATLELLR	9	NA	QTQELQNGRLAMLATLELLR|B5Y5L4	NA	1	NA	QTQELQNGRLAMLATLELLR	0.290195	0.332971	0.335748	0.399577	0.274308	0.30552	0.258806	0.544154	File: JL_PT_c18_23b.wiff, Sample: JL_PT_c18_23b (sample number 1), Elution: 98.554 min, Period: 1, Cycle(s): 3423 (Experiment 2)	QTQELQNGRLAMLATLELLR%iTRAQ_8plex_Nterm:::::::::::::::::::::%sample_0%cmpd_675
17.3433.2	B7G134	TIAIADEVMAKL	13	NA	TIAIADEVMAKL|B7G134	NA	1	TIAIADEVMAKL	TIAIADEVMAKL	0.13635	0.206604	0.122289	0.132552	0.128807	0.169386	0.180399	0.113905	File: JL_PT_c18_23b.wiff, Sample: JL_PT_c18_23b (sample number 1), Elution: 98.775 min, Period: 1, Cycle(s): 3433 (Experiment 2)	TIAIADEVMAKL%iTRAQ_8plex_Nterm:::::::::::iTRAQ_8plex_K::%sample_0%cmpd_676
17.3447.3	B7FXS8	VVNTATVEFPMTALVEAYQVGNSR	30	NA	VVNTATVEFPMTALVEAYQVGNSR|B7FXS8	NA	1	NA	VVNTATVEFPMTALVEAYQVGNSR	0.422051	0.529025	1.04275	1.81574	1.58975	1.03202	1.13437	0.89347	File: JL_PT_c18_23b.wiff, Sample: JL_PT_c18_23b (sample number 1), Elution: 99.32 min, Period: 1, Cycle(s): 3447 (Experiment 3)	VVNTATVEFPMTALVEAYQVGNSR%iTRAQ_8plex_Nterm:::::::::::::::::::::::::%sample_0%cmpd_679
17.3450.2	B7G6R2	ILKPPVFEQLVIPLYFR	2	NA	ILKPPVFEQLVIPLYFR|B7G6R2	NA	1	ILKPPVFEQLVIPLYFR	ILKPPVFEQLVIPLYFR	0.277019	0.163017	0.331281	0.527285	0.58784	0.493644	0.206475	0.172786	File: JL_PT_c18_23b.wiff, Sample: JL_PT_c18_23b (sample number 1), Elution: 99.524 min, Period: 1, Cycle(s): 3450 (Experiment 2)	ILKPPVFEQLVIPLYFR%iTRAQ_8plex_Nterm:::iTRAQ_8plex_K:::::::::::::::%sample_0%cmpd_684
17.3459.2	B7FXS8	VVNTATVEFPMTALVEAYQVGNSR	30	NA	VVNTATVEFPMTALVEAYQVGNSR|B7FXS8	NA	1	NA	VVNTATVEFPMTALVEAYQVGNSR	0.514377	0.664092	0.993807	1.72878	1.97598	1.1293	1.09951	0.805185	File: JL_PT_c18_23b.wiff, Sample: JL_PT_c18_23b (sample number 1), Elution: 99.779 min, Period: 1, Cycle(s): 3459 (Experiment 2)	VVNTATVEFPMTALVEAYQVGNSR%iTRAQ_8plex_Nterm:::::::::::::::::::::::::%sample_0%cmpd_686
17.3565.2	B7G1T3	VINQILTEIDGVGAR	9	NA	VINQILTEIDGVGAR|B7G1T3	NA	1	VINQILTEIDGVGAR	VINQILTEIDGVGAR	0.0880071	0.0715399	0.144528	0.0803095	0.0896745	0.0785427	0.0889106	0.132282	File: JL_PT_c18_23b.wiff, Sample: JL_PT_c18_23b (sample number 1), Elution: 102.4 min, Period: 1, Cycle(s): 3565 (Experiment 2)	VINQILTEIDGVGAR%iTRAQ_8plex_Nterm::::::::::::::::%sample_0%cmpd_700
17.3580.2	B7FU90	LAIQALLEVVDSGAK	2	NA	LAIQALLEVVDSGAK|B7FU90	NA	1	LAIQALLEVVDSGAK	LAIQALLEVVDSGAK	0.426505	0.463643	0.48249	0.347333	0.358265	0.370372	0.385063	0.363983	File: JL_PT_c18_23b.wiff, Sample: JL_PT_c18_23b (sample number 1), Elution: 102.809 min, Period: 1, Cycle(s): 3580 (Experiment 2)	LAIQALLEVVDSGAK%iTRAQ_8plex_Nterm:::::::::::::::iTRAQ_8plex_K:%sample_0%cmpd_703
17.3707.2	A0T0D2	TVLIMELINNIAK	49	NA	TVLIMELINNIAK|A0T0D2	NA	1	TVLIMELINNIAK	NA	0.180332	0.115034	0.224552	0.155771	0.162366	0.208243	0.311047	0.305101	File: JL_PT_c18_23b.wiff, Sample: JL_PT_c18_23b (sample number 1), Elution: 105.329 min, Period: 1, Cycle(s): 3707 (Experiment 2)	TVLIMELINNIAK%iTRAQ_8plex_Nterm:::::Oxidation_M::::::::iTRAQ_8plex_K:%sample_0%cmpd_709
17.3734.2	B7GDN5	TLTAVQDAILEDIVYPTEITGK	9	NA	TLTAVQDAILEDIVYPTEITGK|B7GDN5	NA	1	TLTAVQDAILEDIVYPTEITGK	TLTAVQDAILEDIVYPTEITGK	1.07261	0.929831	0.651378	0.498261	0.58215	0.603918	0.637759	0.573558	File: JL_PT_c18_23b.wiff, Sample: JL_PT_c18_23b (sample number 1), Elution: 105.891 min, Period: 1, Cycle(s): 3734 (Experiment 2)	TLTAVQDAILEDIVYPTEITGK%iTRAQ_8plex_Nterm::::::::::::::::::::::iTRAQ_8plex_K:%sample_0%cmpd_711
17.3742.2	B7S3Q6	SGETEDNYIADLAVGLCTGQIK	24	NA	SGETEDNYIADLAVGLCTGQIK|B7S3Q6	NA	1	NA	SGETEDNYIADLAVGLCTGQIK	0.905583	1.28714	0.940489	1.72878	2.11591	2.16706	1.12998	1.06629	File: JL_PT_c18_23b.wiff, Sample: JL_PT_c18_23b (sample number 1), Elution: 106.078 to 106.487 min, Period: 1, Cycle(s): 3742 (Experiment 2), 3748 (Experiment 3)	SGETEDNYIADLAVGLCTGQIK%iTRAQ_8plex_Nterm:::::::::::::::::MMTS:::::iTRAQ_8plex_K:%sample_0%cmpd_715
17.3748.2	A0T0D2	TVLIMELINNIAK	49	NA	TVLIMELINNIAK|A0T0D2	NA	1	TVLIMELINNIAK	TVLIMELINNIAK	1.18247	1.24795	1.50075	0.527285	0.470208	0.545498	2.10572	1.71707	File: JL_PT_c18_23b.wiff, Sample: JL_PT_c18_23b (sample number 1), Elution: 106.384 min, Period: 1, Cycle(s): 3748 (Experiment 2)	TVLIMELINNIAK%iTRAQ_8plex_Nterm:::::Oxidation_M::::::::iTRAQ_8plex_K:%sample_0%cmpd_714
17.3795.2	B7G4A0	VSTEGVIETVVTLPEEIDAIQVR	15	NA	VSTEGVIETVVTLPEEIDAIQVR|B7G4A0	NA	1	VSTEGVIETVVTLPEEIDAIQVR	VSTEGVIETVVTLPEEIDAIQVR	0.184693	0.210908	0.215619	0.115138	0.123233	0.149958	0.193392	0.231593	File: JL_PT_c18_23b.wiff, Sample: JL_PT_c18_23b (sample number 1), Elution: 107.389 min, Period: 1, Cycle(s): 3795 (Experiment 2)	VSTEGVIETVVTLPEEIDAIQVR%iTRAQ_8plex_Nterm::::::::::::::::::::::::%sample_0%cmpd_718
17.3800.2	B7FQ72	VSNLQQLVPLLESVIK	60	NA	VSNLQQLVPLLESVIK|B7FQ72	NA	1	NA	VSNLQQLVPLLESVIK	2.25504	2.11925	1.91427	1.06702	0.884419	0.52607	1.44361	2.04801	File: JL_PT_c18_23b.wiff, Sample: JL_PT_c18_23b (sample number 1), Elution: 107.678 min, Period: 1, Cycle(s): 3800 (Experiment 2)	VSNLQQLVPLLESVIK%iTRAQ_8plex_Nterm::::::::::::::::iTRAQ_8plex_K:%sample_0%cmpd_722
17.3819.2	B7G6Y1	AAQMGILALMVHEKLGVSILPDL	3	NA	AAQMGILALMVHEKLGVSILPDL|B7G6Y1	NA	1	NA	AAQMGILALMVHEKLGVSILPDL	0.321002	0.650997	0.411305	0.724653	0.996478	0.552064	0.951389	0.768431	File: JL_PT_c18_23b.wiff, Sample: JL_PT_c18_23b (sample number 1), Elution: 108.053 min, Period: 1, Cycle(s): 3819 (Experiment 2)	AAQMGILALMVHEKLGVSILPDL%iTRAQ_8plex_Nterm::::::::::::::iTRAQ_8plex_K::::::::::%sample_0%cmpd_723
17.4079.2	A0T0B5	DKVTINDIASIITLCLR	16	NA	DKVTINDIASIITLCLR|A0T0B5	NA	1	NA	DKVTINDIASIITLCLR	0.180332	0.43315	0.317882	0.0687004	0.067264	0.04612	0.293663	0.205865	File: JL_PT_c18_23b.wiff, Sample: JL_PT_c18_23b (sample number 1), Elution: 113.499 min, Period: 1, Cycle(s): 4079 (Experiment 2)	DKVTINDIASIITLCLR%iTRAQ_8plex_Nterm::iTRAQ_8plex_K:::::::::::::MMTS:::%sample_0%cmpd_733
17.5405.2	B7G386	LLEPVKESFPDVSFADIFQMASAR	31	NA	LLEPVKESFPDVSFADIFQMASAR|B7G386	NA	1	NA	LLEPVKESFPDVSFADIFQMASAR	0.246213	0.210908	0.389066	0.916094	0.839712	0.759616	0.411229	0.400737	File: JL_PT_c18_23b.wiff, Sample: JL_PT_c18_23b (sample number 1), Elution: 137.513 to 137.598 min, Period: 1, Cycle(s): 5405 (Experiment 2), 5400 (Experiment 3)	LLEPVKESFPDVSFADIFQMASAR%iTRAQ_8plex_Nterm::::::iTRAQ_8plex_K:::::::::::::::::::%sample_0%cmpd_758
[truncated: 22,420 more rows]
