# Supplementary material for: Proteome response of Phaeodactylum tricornutum, during lipid accumulation induced by nitrogen depletion
Source: Algal Res. 2016 Sep;18:213–24. doi: 10.1016/j.algal.2016.06.015 (PMC5070409; doi:10.1016/j.algal.2016.06.015)
Supplement: Table S3 — Fold change and significance table. [file mmc4.xlsx]

## Sheet: Table S3 Comparison table
	AC	Unique.Peptides	p-value|Nitrogen Stress	fold.change|Nitrogen Stress	p-value|Silicon Stress	fold.change|Silicon Stress	p-value|Nitrogen Stress alternate	fold.change|Nitrogen Stress alternate
1	A0T0C6	24	0.675329	-1.05846	0.430738	1.12537	0.340299	-1.10966
2	B7GEI2	4	0.000814481	1.99392	0.136535	1.17399	0.00020413	1.87001
3	B7G0P4	9	0.00278462	1.63232	0.722928	1.03601	0.000160773	1.60938
4	B7FV42	4	0.000159922	-1.75218	0.880225	1.03229	0.00236855	-1.7746
5	B7FQ72	58	0.032672	-1.29592	0.854403	1.01685	0.00742783	-1.30461
6	B7FS33	1	0.749625	1.17884	0.964577	1.01305	0.672742	1.17274
7	B7FVM3	9	0.0147296	1.30675	0.750931	1.0478	0.0219494	1.28257
8	B7G6Q6	41	0.323354	-1.10443	0.653011	1.0655	0.15518	-1.13281
9	B7G997	22	0.000500441	-2.42802	0.46443	-1.11275	5.84676e-05	-2.32644
10	B7FUA4	25	0.00336283	1.39312	0.284164	1.08715	0.00245822	1.34733
11	B7FXS8	30	0.0115234	1.53515	0.591328	1.07975	0.0021596	1.48875
12	B7FNS4	18	0.0107848	-1.29001	0.61639	-1.04812	0.00374657	-1.26598
13	Q84XB9	20	0.575929	1.08876	0.775714	1.04169	0.55214	1.07111
14	B7G8K0	7	0.371978	-1.24148	0.43334	-1.28433	0.540321	-1.12323
15	B7FRW4	3	0.0304724	-1.41037	0.391829	1.14496	0.00807079	-1.48884
16	B7G0A5	1	0.960289	1.00796	0.804062	1.07607	0.899724	-1.02163
17	B7FTV7	5	0.616483	-1.08207	0.176188	1.21294	0.266748	-1.16894
18	B7FQ84	53	0.0737028	-1.18186	0.282324	-1.12325	0.105574	-1.12818
19	B7S3L8	6	0.0507213	-1.20491	0.3251	-1.10424	0.0647958	-1.15806
20	B7FXS9	75	0.0025469	1.49333	0.871063	1.01454	0.000148296	1.48473
21	B7GD91	5	0.735915	1.02235	0.549542	1.11819	0.831799	-1.02283
22	B7FQQ8	31	0.00375555	1.64738	0.772006	-1.01976	0.000158727	1.66033
23	A0T0F1	40	6.54141e-06	-2.21379	0.257178	-1.04453	6.52306e-08	-2.17555
24	B7FYM5	1	0.381347	1.11064	0.905979	-1.02099	0.299659	1.11991
25	B7FRW2	24	0.00728274	-1.52447	0.948124	1.00634	0.000593104	-1.52833
26	B7FRJ9	15	0.00197902	-1.66279	0.696623	1.04178	0.000181883	-1.69024
27	B7FX66	6	0.0304591	1.55284	0.28994	1.07232	0.00679959	1.51007
28	B7FPY8	39	0.243618	-1.08122	0.487173	1.06968	0.119442	-1.11075
29	B5Y5R2	9	0.00101943	2.05532	0.242378	-1.10776	3.62744e-05	2.1412
30	B7FRB6	11	6.79575e-05	1.94789	0.809405	-1.02377	1.15677e-05	1.96628
31	A0T0B9	28	0.00294694	-1.46885	0.820978	1.019	0.000334425	-1.47995
32	B7FNY1	1	0.649641	-1.05989	0.973262	-1.0069	0.652036	-1.05698
33	B7GB86	19	0.0031175	-2.04377	0.226122	-1.23032	0.00118351	-1.88116
34	B7FQ05	1	0.814775	-1.03932	0.728959	1.07411	0.58043	-1.06947
35	B7FRS0	25	0.440911	-1.06342	0.545334	1.0645	0.188226	-1.09035
36	B7G1T5	7	0.00771808	2.01502	0.387766	1.20969	0.0036601	1.86729
37	B7G134	13	0.00037176	-1.83609	0.456405	-1.05254	2.30837e-05	-1.79887
38	B7FYK5	4	0.00408133	-1.75216	0.965715	1.00824	0.00197425	-1.75792
39	A0T0A3	6	0.000420109	-2.68863	0.848473	1.04143	0.000129875	-2.73265
40	B7GDN1	13	0.00035201	-2.25717	0.335799	-1.11103	2.99025e-05	-2.16409
41	B7G7Q2	1	0.0576909	1.99966	0.458554	1.11767	0.0161697	1.91263
42	B7FZ72	34	0.826974	1.01385	0.296618	-1.18635	0.419997	1.08557
43	B7FSS8	9	0.000432222	-2.36074	0.767357	1.03848	2.35084e-05	-2.39667
44	B5Y573	5	0.0845438	1.69532	0.641109	-1.15269	0.016083	1.79447
45	A0T0D2	49	1.77892e-05	-2.41134	0.577388	-1.03976	5.75036e-07	-2.37403
46	B7G395	12	0.0614266	1.12999	0.977564	1.00266	0.0493514	1.12879
47	B7GA37	18	0.000105543	-4.12503	0.0750276	1.33382	1.29966e-05	-4.62877
48	B7FUM1	8	0.0627323	1.26273	0.811331	1.02646	0.0160145	1.24961
49	B7FR44	2	0.843452	-1.03799	0.228497	-1.37579	0.606298	1.09453
50	B7GA38	48	0.0301097	-1.25306	0.178184	1.14792	0.00613718	-1.32415
51	B5Y3R0	23	0.248721	-1.14609	0.464964	-1.10778	0.284533	-1.10012
52	B5Y527	1	0.194922	-1.2567	0.278002	-1.35786	0.558776	-1.11196
53	B5Y405	10	0.00297122	-1.68541	0.21948	1.16401	0.000312192	-1.79097
54	A0T0K6	26	0.00232638	-1.3548	0.527528	-1.10939	0.0284447	-1.2997
55	B7G554	5	0.00192645	-1.33128	0.830969	-1.02457	0.00430654	-1.31842
56	B7FYL0	7	0.0685893	1.2924	0.816754	1.0364	0.032126	1.27404
57	B7G9M1	1	0.323107	2.8049	0.367299	-2.52875	0.163016	4.06519
58	B7G492	5	0.0085227	1.64842	0.87703	-1.02277	0.00275083	1.66333
59	B7GAU8	3	0.0396952	-1.36679	0.910786	1.01306	0.00594241	-1.3739
60	B7FPI2	2	0.0100679	-1.58236	0.0979557	1.35318	0.00359174	-1.78587
61	B7GE59	2	0.143546	1.19438	0.330267	1.16071	0.285347	1.12526
62	B7FUR7	5	0.080144	-1.11261	0.97569	1.00214	0.0266468	-1.11356
63	B7FWP1	3	0.144806	1.2096	0.450905	1.0816	0.102056	1.17224
64	B7G532	16	0.545173	-1.05688	0.507984	1.06233	0.263862	-1.08275
65	B7G9J0	7	0.629734	-1.03336	0.537482	-1.04947	0.816839	-1.01359
66	B7G5V4	1	0.516741	1.08802	0.590727	-1.07628	0.316114	1.12049
67	B5Y3F5	3	0.0434161	-1.18286	0.150729	1.16799	0.0216152	-1.25866
68	B7GCD6	1	9.25627e-06	3.16567	0.275153	-1.28221	8.63903e-05	3.49663
69	F1SXA3	5	0.0169111	1.64566	0.332716	1.18649	0.00734588	1.53686
70	B7FUR4	32	0.00681802	1.3971	0.582397	1.05191	0.000791559	1.3691
71	B7FUB3	9	0.0398426	-1.25025	0.720245	1.04158	0.013901	-1.27079
72	B7G5C0	9	0.0159598	1.57785	0.295417	-1.20202	0.00394261	1.69836
73	B7GBF1	8	0.0593023	-1.2336	0.394455	1.09346	0.0119769	-1.27849
74	B7FQE1	7	0.000258649	-1.53825	0.53445	1.15349	0.00836339	-1.62867
75	B7G8J0	11	0.000987361	-1.53087	0.358403	-1.13469	0.00384548	-1.45542
76	B7FVG3	1	0.944148	1.00981	0.0407358	-1.43531	0.363874	1.16686
77	B7FR43	7	0.000733466	1.68178	0.924992	-1.00702	7.94303e-05	1.68649
78	B7GDZ3	3	0.216578	-1.2261	0.466745	1.06541	0.0691564	-1.25757
79	B7G8T7	13	0.00501385	1.77248	0.369093	1.20613	0.00566675	1.64446
80	B7FUX6	1	0.210665	-1.36596	0.867402	-1.04758	0.159455	-1.34079
81	B7FYQ0	3	0.000196501	2.28049	0.251475	-1.13072	1.08557e-05	2.39535
82	B7FX68	12	0.00581137	-1.98391	0.414946	1.19008	0.000890223	-2.12693
83	B7FTE7	3	0.0763035	1.30212	0.944341	-1.01115	0.0264173	1.30791
84	B7FUM8	20	0.0854785	1.22507	0.878949	1.02428	0.0577681	1.21337
85	B7G9N5	4	0.00908473	-1.86691	0.676671	-1.08291	0.00204614	-1.80837
86	B7FQB0	1	0.0110279	1.11163	0.551098	1.05524	0.14019	1.08798
87	B7G7W3	1	0.276876	-1.27356	0.689641	-1.06103	0.175868	-1.24373
88	B7GDN5	8	0.00747881	-1.47885	0.00169356	-1.14169	0.00327632	-1.4025
89	B5Y477	2	0.476641	-1.07705	0.101844	-1.31835	0.7748	1.03699
90	B7GBB0	1	0.00228283	-1.86326	0.264503	1.20867	0.000740166	-2.01
91	B7G104	1	0.447125	-1.26402	0.195789	1.77762	0.145771	-1.59107
92	B5Y5B4	4	0.0297688	1.34071	0.796707	-1.01837	0.00456499	1.35051
93	B7FVX9	18	0.13947	-1.13316	0.683075	-1.04817	0.195594	-1.11204
94	B7FU58	7	0.0549551	-1.59276	0.656173	-1.10901	0.0228287	-1.52818
95	E9PAI6	23	0.00102478	-2.22196	0.914589	1.0161	5.2778e-05	-2.2362
96	B7FY71	5	0.0152022	-2.10319	0.363954	1.39491	0.00723142	-2.40269
97	B7G7J9	2	0.00484083	-2.06251	0.632592	-1.05026	0.000477216	-2.02245
98	B7S483	1	0.987843	1.00242	0.381872	-1.22071	0.556775	1.08566
99	B7FVQ7	5	0.389865	1.08356	0.630437	1.06801	0.487871	1.05541
100	B7G162	29	0.106315	1.12801	0.696168	-1.02634	0.0383684	1.1398
101	B7G3C1	4	0.011904	1.46311	0.866532	1.01165	0.00111952	1.45635
102	B7G5Z2	14	0.769096	1.01733	0.944339	-1.00598	0.706775	1.01976
103	Q5D706	3	0.0706784	-1.413	0.901583	-1.0178	0.0290717	-1.40307
104	B7FX33	5	0.506471	1.05708	0.541614	-1.08877	0.366584	1.09366
105	B7G753	7	7.22152e-05	1.5324	0.76196	1.0102	2.73674e-06	1.52619
106	B7FU06	14	0.00625359	1.26264	0.945597	-1.00764	0.00713269	1.26649
107	B7FR46	4	0.429699	1.13796	0.449069	-1.21741	0.22811	1.23113
108	B7FPI8	5	0.116651	-1.26257	0.967872	-1.00574	0.0523674	-1.25968
109	B7GDE6	20	0.0191486	-1.68506	0.644075	1.1	0.00275877	-1.75054
110	Q9M7R4	33	0.404107	1.05975	0.250533	-1.12741	0.140352	1.11182
111	B7FS46	56	0.827151	1.0144	0.594673	-1.04849	0.530943	1.0338
112	B7GAZ5	25	0.0964582	1.09657	0.987639	1.00112	0.0702009	1.09608
113	B7G7S4	30	0.761311	1.0172	0.125089	1.10143	0.702304	-1.02183
114	B7FPA6	2	3.84008e-05	2.03388	0.10773	1.21454	0.000274149	1.88174
115	B7FW60	1	0.496806	-1.21308	0.597505	1.16173	0.290612	-1.28804
116	B7FVY3	2	0.0154207	-1.76266	0.527423	-1.13389	0.00560844	-1.67626
117	B7GDG0	4	0.0104582	-1.13286	0.0632869	-1.09772	0.0538691	-1.09139
118	B7G015	11	0.190826	1.09106	0.441451	1.06602	0.23845	1.06351
119	B7FQ44	14	0.00248219	1.56884	0.323773	-1.08656	0.000193085	1.62181
120	B7G9R3	16	0.00128302	2.83459	0.100902	1.04872	3.9463e-05	2.78116
121	B7G736	4	0.00465956	-1.38015	0.983868	-1.00272	0.00535349	-1.37865
122	B7GDH3	10	0.000115656	-1.69231	0.375431	-1.0571	1.18742e-05	-1.65514
123	B7FRM6	20	0.57121	-1.03367	0.858351	-1.02872	0.804074	-1.02202
124	A0T0B5	16	0.000989459	-2.44226	0.877879	-1.02165	4.86136e-05	-2.42143
125	B7FQ91	1	0.718862	1.0559	0.481223	1.10627	0.903587	1.0141
126	B7G544	13	0.000227667	-1.57167	0.0755227	-1.2025	0.00224695	-1.45991
127	B7G155	30	0.0136716	-1.6668	0.794849	-1.03342	0.00143165	-1.64503
128	B7G9I9	5	0.0730294	1.33903	0.720291	-1.10713	0.0700802	1.39466
129	B7G5I7	11	0.000131296	-1.90323	0.710242	-1.01962	1.69297e-06	-1.88849
130	B7GAG0	6	0.000201335	-1.67264	0.637597	1.01979	2.27871e-06	-1.68581
131	B7FVU7	20	0.0173783	-1.33489	0.788301	-1.02546	0.00226672	-1.32153
132	B7G7L6	3	0.00144816	2.52727	0.625636	1.08867	9.82878e-05	2.44282
133	B7G7I1	2	0.0837305	1.16477	0.000191554	1.32569	0.716323	1.04055
134	B7GBF6	3	0.818844	-1.02652	0.572311	1.09356	0.58938	-1.06391
135	B7GCP9	6	0.000230257	-2.58124	0.0616528	-1.43808	0.00113339	-2.23211
136	B7G3Y2	3	0.529194	1.08916	0.421654	1.15621	0.80125	1.02772
137	B7G003	2	0.0113112	1.34982	0.534102	1.05247	0.00262797	1.32249
138	B5Y3W1	1	0.0765609	1.68035	0.210021	-1.28475	0.0208029	1.85749
139	B7G5C7	9	0.0490273	-1.1978	0.125184	1.12907	0.0114873	-1.2574
140	B7FQT6	3	0.0135003	-1.21331	0.591125	-1.04684	0.0108167	-1.1913
141	B7G1X4	23	0.0015353	-1.92584	0.640506	-1.09381	0.000961619	-1.85799
142	B7FQD6	7	0.0174296	1.28498	0.288691	-1.09923	0.00219528	1.33454
143	B7G5L2	2	0.328354	-1.12097	0.193162	-1.26405	0.860615	-1.02068
144	B7G9Y7	3	0.0496977	-1.5056	0.590002	-1.11915	0.0322052	-1.43931
145	B7FX98	3	0.0974643	1.24963	0.620893	1.07972	0.0753447	1.21187
146	B7G360	9	0.031338	1.26032	0.540144	-1.04065	0.00720572	1.28057
147	B7FPF9	4	0.548099	-1.0314	0.711592	1.03778	0.456322	-1.04681
148	B7GBE7	7	0.0352765	1.45434	0.744705	1.05418	0.0167951	1.42397
149	B7FRN6	7	0.00350979	-1.41989	0.913493	1.02138	0.0138589	-1.43195
150	B7GE97	2	0.0780201	-1.4545	0.137146	-1.42759	0.211035	-1.26146
151	A0T0J2	1	0.00615304	-1.4229	0.0344405	-1.19027	0.0106104	-1.32713
152	B5Y4T4	7	0.229082	1.09662	0.849268	-1.01321	0.0886161	1.10239
153	B7FTT7	2	0.830653	1.01609	0.863152	-1.04618	0.815041	1.03461
154	B5Y5U1	7	0.173579	-1.18429	0.657397	-1.08854	0.23245	-1.14477
155	B7G8H7	12	0.0024672	-1.7019	0.368249	-1.10964	0.00098456	-1.63253
156	A0T0C9	17	0.00224519	-1.84692	0.643752	1.08119	0.00062043	-1.9055
157	B5Y3Q6	7	0.0736637	1.09683	0.922813	1.00942	0.145385	1.09273
158	B7FYE8	8	0.058284	1.2267	0.441397	1.1	0.0750648	1.18081
159	B7GAB0	4	0.593375	-1.05077	0.482535	1.05345	0.365246	-1.07289
160	B7G0T6	32	0.023863	-1.68626	0.280302	-1.29396	0.0259306	-1.5211
161	B7FZE1	24	0.000180956	1.68013	0.202649	1.08979	3.68031e-05	1.62332
162	B7GBH2	12	0.00994524	-1.37557	0.660478	-1.04612	0.00152832	-1.35099
163	B7FPZ8	10	0.0020673	-1.40944	0.899398	-1.01053	0.000651893	-1.40355
164	A0T0B2	17	6.41166e-05	-2.9798	0.653519	1.14633	0.000401211	-3.1471
165	B7G0L6	4	0.0036975	2.19562	0.875983	-1.02882	0.000188481	2.22072
166	B7S487	12	0.0828323	1.20482	0.905614	-1.01119	0.0206295	1.2102
167	B7GDY0	6	0.00110489	1.6594	0.798673	1.01535	3.79129e-05	1.64932
168	B7FPI1	19	0.295742	-1.07359	0.232277	1.13143	0.127837	-1.12796
169	B7FSM9	1	0.257038	-1.46735	0.933512	-1.03334	0.13232	-1.44823
170	B7FP24	2	0.630599	-1.03272	0.369553	1.09919	0.356198	-1.07254
171	B7FZ94	18	0.489111	-1.09487	0.317144	1.16902	0.204227	-1.16545
172	B7G4W4	3	0.32772	-1.05363	0.29583	1.06578	0.105562	-1.08083
173	B7GAV8	1	0.0709375	1.25185	0.183469	1.16864	0.141385	1.17619
174	F1SXA2	13	0.216507	1.17785	0.752871	1.03208	0.12046	1.16307
175	B7GB73	5	0.0113304	-1.34227	0.157019	1.04128	0.000887914	-1.36417
176	B5Y582	3	0.00157498	3.52925	0.0356578	1.08057	5.85407e-05	3.42154
177	Q41093	11	0.00296179	-1.61786	0.667206	1.04456	0.000137809	-1.64632
178	B7FQT3	17	0.0102051	1.60035	0.768946	-1.05229	0.00408034	1.63332
179	B7G2B1	2	0.0184265	1.80732	0.244919	-1.308	0.00300938	2.01223
180	B7FUU3	1	0.414738	1.18701	0.731953	-1.11994	0.305254	1.24204
181	B5Y470	24	0.367659	-1.09027	0.826664	1.01178	0.224402	-1.09539
182	B7G531	27	0.804143	1.0122	0.687684	-1.0295	0.558812	1.02403
183	B7G3C4	34	0.0217385	-1.47259	0.178235	-1.43568	0.195299	-1.27426
184	B5Y5D1	1	0.0204914	-1.6661	0.4302	-1.14994	0.00723705	-1.57555
185	B7FRI1	6	0.089079	1.07637	0.296098	1.05912	0.251054	1.05192
186	B5Y3W7	11	0.0787761	1.14368	0.737023	-1.02916	0.0195248	1.1569
187	B7G4A0	15	0.809824	-1.02492	0.33561	1.13891	0.461738	-1.07966
188	B7FQM0	1	0.00703353	-2.41173	0.381162	-1.36069	0.0162533	-2.13219
189	B7FYE7	1	0.213726	-1.41004	0.498923	-1.09944	0.13777	-1.35757
190	B7FNW8	3	0.204635	-1.15063	0.130342	-1.24676	0.633349	-1.05347
191	B7GCE9	10	0.000118111	-1.4332	0.699264	-1.0217	2.98104e-05	-1.42094
192	B7FUE7	5	0.00153175	2.20653	0.884144	-1.02912	0.000262967	2.232
193	A0T0L2	13	0.551079	-1.07813	0.648344	1.07376	0.28737	-1.10926
194	Q9LE93	24	0.714646	-1.02312	0.486578	1.05566	0.420856	-1.04553
195	B7GBS0	1	0.6683	1.08441	0.626156	-1.11212	0.400474	1.1315
196	B7FX84	1	0.319237	1.12296	0.279325	1.16096	0.608697	1.05788
197	B7FU11	1	0.584658	1.19989	0.686933	1.17504	0.634747	1.12492
198	B7G0M9	11	0.00186628	-1.56357	0.842771	1.01996	0.000182014	-1.57598
199	B7FNV9	1	0.67357	1.08921	0.465296	1.08614	0.739971	1.0538
200	B7FQQ3	1	0.873937	-1.04022	0.364183	-1.20596	0.852618	1.03612
201	A0T0F2	11	0.00686667	-1.71472	0.738828	1.05564	0.000881481	-1.75227
202	B5Y3U4	1	0.0959832	-1.60347	0.0468637	-1.34985	0.108671	-1.42216
203	B5Y4V1	8	0.00230583	1.13644	0.293929	-1.01951	9.98336e-05	1.14525
204	B7FWY9	2	0.0951858	1.2378	0.817657	-1.05573	0.115518	1.26494
205	B7GEG9	14	0.263981	1.15441	0.937201	1.0131	0.180533	1.14842
206	A0T0H8	4	0.00196345	-2.00891	0.284861	-1.12081	0.000354135	-1.91933
207	B7G7W5	16	0.00105896	2.03637	0.367335	1.12634	0.00026222	1.94172
208	B7FTX1	5	0.145814	-1.12027	0.00272141	1.10624	0.0346617	-1.16644
209	B7FR50	2	0.0992452	1.24576	0.568671	1.07037	0.0496859	1.21233
210	B7GDK7	2	0.00120996	2.20628	0.65762	1.02737	3.60076e-05	2.18258
211	B7G0H9	10	0.812592	-1.01048	0.307127	1.09123	0.400843	-1.0464
212	B7FUX7	3	0.00178662	1.23875	0.825639	1.01717	0.00334821	1.23035
213	B7G5S7	5	0.142231	-1.25719	0.785951	-1.04914	0.123273	-1.2333
214	B7G2B5	10	0.00145473	-1.90442	0.868571	-1.01528	6.37078e-05	-1.89291
215	B7G4F9	1	0.404685	1.17845	0.884329	-1.0221	0.261758	1.18879
216	B7FP19	25	3.55013e-05	-2.35079	0.685848	1.0245	1.79327e-07	-2.37366
217	Q9TK52	15	0.0013434	-2.42862	0.933474	-1.01379	5.63614e-05	-2.41534
218	B7GAR0	3	0.0747079	1.37803	0.758113	-1.02975	0.0195324	1.39428
219	B7FS17	1	0.560681	-1.18142	0.481082	-1.38079	0.903196	-1.03838
220	B7GE81	5	0.00832996	1.48629	0.947792	-1.01263	0.00867779	1.49377
221	B7G4Z7	7	0.0404064	-1.29799	0.537366	-1.08105	0.0175887	-1.25815
222	B7G166	2	0.63732	-1.11805	0.645328	-1.11025	0.723613	-1.07224
223	A0T0K8	20	0.00427374	-1.34161	0.098249	-1.18493	0.0184783	-1.25357
224	B7FP55	2	0.00303571	-1.458	0.747891	-1.03438	0.000822549	-1.43842
225	B7GC72	2	0.00283486	2.01878	0.968254	-1.00337	0.00017154	2.0215
226	B7G4Y3	15	0.915413	-1.01208	0.978454	-1.00307	0.909421	-1.01084
227	A0T0C2	6	0.000758012	-1.4451	0.966735	1.00224	1.55213e-05	-1.44639
228	B7G8H9	8	0.00871578	-1.16278	0.428839	-1.05906	0.0300865	-1.1364
229	B7G9Z5	2	0.126755	1.28953	0.892252	1.02561	0.0465453	1.27655
230	B7G5F7	1	0.0145148	2.10401	0.0938174	1.26848	0.00649018	1.91308
231	B7FQ47	6	0.00860558	1.26172	0.380986	1.05369	0.00220569	1.2356
232	B5Y578	10	0.0191015	1.47056	0.612016	1.06869	0.00353739	1.432
233	A0T0I1	6	0.000137794	-2.06944	0.445948	-1.044	2.54998e-06	-2.0341
234	B5Y4H4	9	0.00450509	1.64471	0.570706	1.04754	0.000586815	1.61443
235	B7GCZ8	1	0.101709	1.46049	0.88324	-1.02771	0.0373494	1.47655
236	B7FQQ4	11	0.000222324	-2.53609	0.494516	-1.08144	9.78239e-06	-2.4579
237	B7FU89	5	0.000769314	-2.10368	0.461753	1.03009	1.54205e-05	-2.12878
238	B7FY40	2	0.194351	-1.20034	0.858443	1.03041	0.0738839	-1.21481
239	B5Y4Y7	1	0.265945	-1.33422	0.410621	-1.31682	0.483484	-1.19513
240	B7G8W6	3	0.310591	-1.19164	0.7923	-1.07498	0.380078	-1.15767
241	B7GE71	3	0.0165363	-1.43203	0.577736	-1.07046	0.00315708	-1.39356
242	B7GDE4	4	0.0436459	-1.22711	0.716408	-1.02603	0.0106608	-1.21456
243	B7FNY4	5	0.000110259	-2.24041	0.0320572	-1.25902	0.000151264	-2.04321
244	B7G8V3	3	0.144999	1.12252	0.944197	1.0063	0.0595774	1.11971
245	B7GEG7	6	0.807159	-1.01335	0.772917	1.03141	0.701257	-1.02597
246	Q9M7R3	18	0.000856686	1.88333	0.922822	-1.01014	9.112e-05	1.89095
247	A0T0H6	11	0.000766767	-1.28762	0.0275316	1.08964	0.000173196	-1.3326
248	B7G3I7	5	0.733507	1.01895	0.262487	1.07836	0.815179	-1.01147
249	B7FYL2	6	0.000496533	-4.1568	0.436092	-1.1754	2.49201e-05	-3.89659
250	B7GE44	2	0.0134802	1.41029	0.281382	-1.14435	0.00386205	1.48844
251	B7GCV6	2	0.000294427	3.54066	0.602654	1.08058	7.15747e-06	3.43259
252	B7G1J9	6	0.0111859	1.49195	0.891869	-1.022	0.00675868	1.50499
253	B7FU91	3	0.00990508	-1.88646	0.595261	-1.1012	0.0047405	-1.8151
254	B7FUS9	5	0.789887	-1.04971	0.449714	1.19936	0.441871	-1.12888
255	B7G9A5	1	0.318903	-1.26299	0.245933	-1.49316	0.782964	-1.07586
256	B7FQF6	4	0.051699	-1.49203	0.988416	-1.00352	0.0205298	-1.48993
257	B7FYD8	3	0.0103841	-1.52824	0.938346	1.00936	0.00126035	-1.53395
258	B5Y536	2	0.151943	-1.35733	0.689304	1.07709	0.0451636	-1.39826
259	B5Y4J5	1	0.110101	1.77408	0.683604	-1.27006	0.120933	1.9521
260	B7FQN7	1	0.105728	1.85018	0.858025	-1.07245	0.0394175	1.90267
261	B7FVR9	4	0.0221684	1.73394	0.347266	1.1763	0.0136966	1.6249
262	B7FT67	6	0.0144496	1.38419	0.617661	-1.05991	0.00200604	1.41678
263	B7GAE4	3	0.142237	-1.23238	0.341972	-1.16948	0.187004	-1.15757
264	B5Y4W1	1	0.556163	-1.12934	0.612038	1.06045	0.363915	-1.15617
265	B7FP49	6	0.578542	-1.06431	0.605984	-1.08467	0.744355	-1.03026
266	B7GEF3	13	0.00252856	-1.66837	0.56768	-1.06582	0.000364006	-1.62637
267	B7G1R8	11	0.00025752	1.66622	0.270083	-1.06913	8.27395e-06	1.71137
268	B7G5R3	10	0.0112383	1.56266	0.813474	-1.03484	0.00183731	1.58422
269	B7G9C2	9	0.000393775	-1.37105	0.643573	1.08236	0.0098926	-1.41514
270	B5Y5F0	10	0.633697	1.04214	0.249013	1.12217	0.947432	-1.00484
271	B7FUP5	8	0.0135483	-1.29388	0.849163	1.0124	0.00138686	-1.30028
272	B7FRD6	11	0.0599207	-1.12349	0.114521	1.12926	0.0212509	-1.17947
273	B7FPZ6	1	0.0573265	-1.43436	0.864159	1.03352	0.0180395	-1.4534
274	B7FT54	5	0.243546	1.26699	0.310265	1.27743	0.438071	1.14879
275	B7GAC5	1	0.352449	1.35243	0.69096	-1.21689	0.211643	1.46291
276	B7FVL7	4	0.462561	-1.04375	0.71406	-1.02414	0.448231	-1.03384
277	B7FSN7	8	0.00219805	-1.28608	0.51332	-1.03341	0.000455576	-1.26928
278	B7GDU9	2	0.0155148	-1.74309	0.291258	-1.14521	0.0042765	-1.65107
279	B5Y3W5	3	0.0199655	-1.21673	0.819866	-1.01462	0.00613467	-1.20969
280	B7G3I6	9	0.000104912	-1.63879	0.682771	1.1092	0.00746422	-1.70816
281	A0T0M5	11	0.0631662	-1.22402	0.977747	1.00306	0.0169131	-1.22551
282	B5Y3K6	7	0.00531615	1.41291	0.919242	-1.00913	0.000608355	1.41806
283	B7G8E5	7	0.66039	-1.04457	0.53901	1.17675	0.485395	-1.11484
284	B7G7Q5	13	0.0624112	1.22161	0.384324	-1.10008	0.0118283	1.26912
285	B7FPY0	5	0.520789	-1.10183	0.989799	-1.00273	0.458577	-1.10063
286	B7GE51	19	0.0630522	1.19031	0.0108197	-1.09398	0.0109767	1.23385
287	B5Y408	11	0.00133826	1.26174	0.88475	1.00658	0.000176016	1.25844
288	B7FXY3	3	0.31274	1.1603	0.575143	1.11529	0.423668	1.11075
289	B7G959	12	0.175987	1.10342	0.873377	1.00893	0.0937541	1.09951
290	B7FT02	2	0.00649395	1.51175	0.329396	1.11735	0.00316697	1.44612
291	B7FSI8	1	0.0010425	-1.64543	0.508178	1.0452	2.72338e-05	-1.67479
292	B7GE46	17	0.000145843	-1.23446	0.383903	-1.18109	0.228778	-1.15495
293	B7FTJ0	1	0.50329	1.04331	0.850084	-1.02621	0.529287	1.05416
294	A0T0J5	9	0.00266544	-1.54168	0.575912	-1.05041	0.000236063	-1.51164
295	B5Y594	17	0.00183132	-1.36534	0.254453	-1.16271	0.0184128	-1.28544
296	B7GEM6	1	0.210436	1.25218	0.150123	1.54364	0.822082	1.05256
297	B7G386	30	0.00277484	1.74404	0.377418	1.11321	0.000357594	1.67081
298	B7FZ96	14	0.0100789	-1.28807	0.14166	1.13231	0.00183209	-1.35371
299	B7G6J9	2	0.0564846	1.19855	0.695124	1.03838	0.0293292	1.18063
300	B7FXZ0	3	0.357121	1.22222	0.153867	1.24435	0.516024	1.11988
301	B7FS83	1	0.0117015	1.59661	0.477833	1.11876	0.00760491	1.52653
302	B7FUR5	13	0.47963	1.1788	0.57918	1.17489	0.574611	1.1052
303	B7GCR3	3	0.850465	1.01692	0.549726	-1.02811	0.669292	1.02826
304	B7G3P0	8	0.801279	1.00803	0.106937	1.07982	0.525391	-1.02298
305	B5Y3J4	16	0.0179881	1.71383	0.126932	1.54308	0.12019	1.44083
306	B7FQP4	1	0.0567481	1.5739	0.332506	1.27274	0.0685819	1.42916
307	B7G938	10	0.75841	-1.03527	0.700195	1.07423	0.544152	-1.06535
308	B5Y3C2	7	0.226306	1.06562	0.924641	-1.01121	0.325326	1.07038
309	B7FXN5	1	0.00619089	2.9686	0.743479	1.13808	0.00358601	2.81892
310	B7FZ62	2	0.993324	-1.00138	0.702614	-1.08553	0.796284	1.03194
311	B7FZX8	1	0.0001677	2.17839	0.96874	-1.00319	2.24285e-06	2.18117
312	B7FWQ2	5	0.713306	-1.07079	0.583566	1.13526	0.440195	-1.12653
313	B7FYR6	2	0.192702	1.13881	0.00374231	1.34566	0.925215	1.01129
314	B7FZ76	6	0.00914002	-1.46512	0.923769	-1.00631	0.000887266	-1.46144
315	B7FX58	9	0.334963	-1.09909	0.235061	-1.2707	0.991541	1.00134
316	B5Y4G9	5	0.0175439	-1.96503	0.465729	-1.23546	0.0114336	-1.80567
317	B7FT14	18	0.000602741	-2.47096	0.532051	-1.12712	0.000176655	-2.35548
318	B7FVE9	6	0.0215104	1.14833	0.876876	1.02005	0.116631	1.13925
319	B7FPE9	2	0.0510585	-1.19939	0.0552183	1.06616	0.00809686	-1.23053
320	B7GDA6	5	0.00911432	-1.35012	0.980272	-1.00221	0.000693063	-1.34893
321	B7G8E8	1	0.651304	1.06842	0.354834	1.19038	0.976719	-1.00353
322	B7FWB8	1	0.00303841	-1.07256	0.920866	-1.00173	0.000282075	-1.07182
323	B5Y4J2	2	0.0315134	-2.33832	0.133243	-1.77709	0.0605261	-1.85789
324	B7GC21	2	0.762008	-1.04078	0.217356	-1.29597	0.650447	1.06581
325	B7FSZ7	2	0.00534786	1.82314	0.122533	-1.09876	0.000299089	1.89314
326	A0T0B4	1	0.27618	1.1936	0.691019	-1.18243	0.336998	1.27635
327	B7FUJ2	6	0.00024653	2.39216	0.735257	-1.02698	7.92993e-06	2.41776
328	B7GBK6	1	0.980235	1.00286	0.982179	-1.0019	0.966287	1.00362
329	B7G2A6	29	0.0231732	1.21762	0.96441	1.00181	0.00361108	1.21674
330	A0T0H2	3	0.00112491	-1.32836	0.463011	1.12727	0.0108603	-1.39356
331	B7G878	23	0.00477904	1.4068	0.889427	-1.01816	0.00240984	1.41696
332	B7G384	5	0.025759	2.16741	0.798665	1.064	0.00759101	2.11429
333	B7GD39	1	0.166463	-1.33879	0.667527	-1.14511	0.231495	-1.26816
334	B7GCD8	8	0.0239561	1.21136	0.172231	1.09205	0.0185529	1.16944
335	B7FVP7	4	0.175416	-1.24236	0.561362	-1.11641	0.183656	-1.18882
336	B7FY72	3	0.985067	-1.00312	0.682283	1.04239	0.877914	-1.01992
337	B7GAY9	2	0.0052361	1.60564	0.312704	-1.14619	0.00060479	1.6957
338	B7G1T3	8	0.144044	-1.25826	0.744777	1.02945	0.0409684	-1.27295
339	B7G1J1	19	0.012929	-1.36283	0.843659	1.01708	0.00157246	-1.37209
340	B5Y5P6	1	0.137817	1.45347	0.927666	1.01697	0.0523617	1.44371
341	B7GD00	1	0.103268	1.40072	0.641974	1.11439	0.057622	1.34133
342	A0T0D1	7	0.000328342	-1.87475	0.504386	-1.05452	1.80027e-05	-1.83536
343	B7FVA8	14	0.169313	-1.18541	0.908457	1.01309	0.0619219	-1.19159
344	B7GD04	2	0.294647	1.24905	0.644928	1.11121	0.30935	1.19746
345	B7FP95	4	0.0616234	-1.61543	0.741672	-1.02373	0.0137191	-1.60035
346	B5Y3C9	11	0.0181777	-1.73131	0.920149	-1.0173	0.00218926	-1.71947
347	B7FZW4	1	0.235501	-1.24497	0.348446	-1.32388	0.606345	-1.11281
348	A0T0G3	2	0.0430541	-1.56172	0.718499	1.05461	0.00630914	-1.59529
349	B7GCT8	17	0.034225	1.14544	0.765934	-1.03949	0.0692473	1.16332
350	B7FTC4	3	0.26864	1.13485	0.756162	-1.03882	0.106534	1.15227
351	B5Y4T9	1	0.00291559	1.95525	0.0763937	1.33415	0.00417314	1.74229
352	Q84XB5	16	0.00560919	1.4565	0.562927	1.06523	0.00130042	1.42014
353	B7G3G6	11	0.00165462	-1.89615	0.343556	-1.15967	0.000987545	-1.78706
354	B5Y3L1	1	0.285417	1.21638	0.506172	-1.10571	0.136318	1.26627
355	A0T096	15	0.000870845	-2.24983	0.353017	1.28318	0.0010906	-2.48579
356	A0T097	3	0.0100916	-2.52109	0.587526	1.17199	0.00270605	-2.68632
357	B7FR80	6	0.000634196	1.52212	0.351491	-1.05201	1.75353e-05	1.55331
358	B7FNU0	24	0.368213	-1.12383	0.644424	-1.08774	0.437639	-1.08665
359	B7G8F2	3	0.000835327	-2.22964	0.636376	1.09925	0.000323625	-2.31565
360	B7G150	21	0.350209	1.03899	0.881202	-1.00693	0.177835	1.04186
361	B7G8B8	2	0.36639	-1.16624	0.88971	1.02074	0.19837	-1.17585
362	B7FRV4	1	0.708553	1.04605	0.699787	-1.05072	0.498935	1.06696
363	B7FW76	2	0.0770658	1.21511	0.637279	1.05616	0.0329986	1.18884
364	B5Y3H6	3	0.0921927	-1.7066	0.490349	-1.28893	0.0749546	-1.54184
365	B7FXJ2	11	0.00061218	-1.96357	0.286006	-1.09877	4.11226e-05	-1.89097
366	B7FRH5	22	0.93275	1.01114	0.685752	1.0808	0.852892	-1.02021
367	B7FUH0	5	0.735084	-1.0177	0.868042	-1.01343	0.83094	-1.01229
368	B7GA11	10	0.00103649	-1.58638	0.691378	1.05804	0.00123653	-1.62258
369	B5Y3D6	4	0.00124569	-1.50875	0.962779	1.00245	5.76771e-05	-1.51023
370	B7G133	2	0.450922	-1.12141	0.744226	1.02781	0.259612	-1.13378
371	B7G2T6	1	0.158398	-1.47738	0.675491	-1.05159	0.0791371	-1.44795
372	B7FVZ2	1	0.0130753	2.00597	0.532562	1.10077	0.00239354	1.9304
373	B7FUT6	10	0.000302328	-2.1652	0.770367	1.02908	6.45618e-06	-2.19017
374	B7FUU0	36	0.00509497	-1.38507	0.764237	-1.02804	0.000968772	-1.36983
375	B7FU98	8	0.0273549	1.11446	0.732445	1.01358	0.00691536	1.10846
376	B7G442	1	0.556724	1.14472	0.727953	-1.06836	0.399421	1.1754
377	B5Y4X4	15	0.000517692	-2.32633	0.632519	-1.05733	1.58432e-05	-2.27503
378	B7FSL4	3	0.533953	1.1025	0.704718	1.0785	0.555044	1.06967
379	B7G9T6	5	0.926316	-1.02547	0.783628	-1.09416	0.962064	1.01091
380	B7G7Y1	7	0.0882811	1.4673	0.901776	1.02578	0.0245814	1.45243
381	B7G9F0	5	0.243625	-1.18525	0.0591511	-1.21506	0.45187	-1.0964
382	B7FZ17	2	0.00291843	2.81586	0.429698	1.19512	0.000336866	2.62209
383	B7FPB9	12	0.0181948	-1.31954	0.521869	-1.06731	0.00662875	-1.28561
384	B7GBX2	7	0.0106237	1.19934	0.22605	1.07935	0.0125997	1.16326
385	B7G6X0	5	0.660288	1.04006	0.806441	1.02908	0.687635	1.0282
386	B7FRR3	4	0.00137501	-2.23963	0.355022	-1.13814	0.000117716	-2.12666
387	B7G8W9	6	0.0532686	1.42824	0.497031	1.21175	0.146474	1.32263
388	B5Y5H1	1	0.668569	-1.09228	0.428364	1.23184	0.384954	-1.18729
389	B7FW30	3	0.0929225	-1.27645	0.0901536	1.24513	0.0294243	-1.39344
390	B7G833	7	0.00926493	-1.39195	0.622954	1.04389	0.000641185	-1.41607
391	B7G4R3	6	0.252726	1.16242	0.438789	-1.11453	0.0867578	1.21395
392	B7GEJ6	7	0.00837246	1.22482	0.084402	-1.11819	0.0035138	1.28079
393	B7FUT7	7	0.0112408	-1.34713	0.817688	1.01871	0.00193837	-1.35715
394	B7FR90	4	0.0251432	1.66311	0.907912	1.02046	0.00344156	1.64969
395	A0T0L0	2	0.0272844	-1.49719	0.922305	-1.02141	0.0316726	-1.48456
396	B7G2G3	6	0.0129972	1.35096	0.400507	1.06234	0.00358737	1.31867
397	B7S404	19	0.276265	-1.1043	0.520159	1.09482	0.131543	-1.14505
398	B7FUK7	7	0.474087	1.07059	0.737944	-1.05036	0.332026	1.09184
399	B7FNY6	3	0.00448111	-1.90714	0.82313	1.05073	0.00258382	-1.94526
400	B7GDJ7	1	0.0449473	-1.56921	0.0379452	1.28983	0.00860082	-1.73738
401	B7FVT1	1	0.123785	-1.82589	0.522637	-1.15501	0.0581345	-1.72361
402	B7GCM8	6	0.719528	1.04172	0.412892	1.09954	0.976637	1.00292
403	B7G9P5	14	0.499039	1.07622	0.971978	-1.00498	0.349748	1.07836
404	B7G2R8	10	0.0948876	1.18235	0.451356	1.16286	0.396861	1.1131
405	B7FPM3	8	0.00217207	-1.96196	0.366389	-1.13108	0.000260529	-1.86764
406	B7G4H1	13	0.343933	-1.19984	0.957124	1.01017	0.260233	-1.20471
407	B7G8A9	8	0.00836433	1.5303	0.505925	-1.09024	0.000885141	1.58411
408	B7FRC9	2	0.00627334	-1.60156	0.191073	-1.28664	0.0234942	-1.44797
409	B7FWC9	3	0.868774	-1.02227	0.959422	1.00397	0.805757	-1.0239
410	B7FP33	1	0.254327	-1.25215	0.0499852	-1.11949	0.213281	-1.19688
411	B7FXR6	5	0.0131118	-1.3199	0.876383	1.01858	0.00589531	-1.32966
412	B7GC36	4	0.11284	-1.23148	0.478696	1.15796	0.0790657	-1.30589
413	B7GDS3	2	0.0674095	1.14714	0.272243	-1.09758	0.0196075	1.19067
414	B7GEA4	1	0.00303841	-1.07256	0.920866	-1.00173	0.000282075	-1.07182
415	B7FVH9	1	0.00064771	-2.2266	0.437639	-1.09982	4.2581e-05	-2.14345
416	B5Y493	6	0.0656576	-1.09148	0.191303	-1.0725	0.132734	-1.06135
417	B7G503	8	0.0056013	-1.52164	0.445265	1.24531	0.0230595	-1.6612
418	B7GBV5	4	0.0213471	-1.25689	0.622369	1.03035	0.00499925	-1.27202
419	B7FNY2	1	0.900452	1.02268	0.372261	1.22906	0.713222	-1.06192
420	B7G4J1	9	0.222507	-1.07736	0.948259	-1.00557	0.197501	-1.07497
421	B7FY73	12	0.210067	-1.10913	0.794395	1.02464	0.0715925	-1.11998
422	B7G2F8	2	0.0168497	-1.45264	0.734728	1.05607	0.00512523	-1.48469
423	B7FNU8	5	0.347589	-1.05818	0.751356	1.02464	0.245096	-1.06853
424	B7FQU7	3	0.0186954	-1.61502	0.514367	1.12039	0.00266773	-1.69015
425	B7G1X8	9	0.0575402	1.09616	0.441671	-1.04889	0.0263972	1.11729
426	B7FYY9	2	0.0298256	-1.14371	0.732007	-1.02984	0.056411	-1.13033
427	B7FP35	3	0.77308	-1.02932	0.778066	1.02537	0.598903	-1.03969
428	B5Y3P1	5	0.204317	-1.23236	0.463025	1.09778	0.0582151	-1.27921
429	B7FTU0	6	0.0728038	-1.22686	0.547986	1.09679	0.0374985	-1.27305
430	B7FZL9	2	0.00348233	-1.69327	0.748073	-1.03765	0.000193635	-1.66842
431	B5Y3W0	1	0.016107	1.72193	0.325923	-1.51081	0.0344874	2.03095
432	B7FUR6	4	0.000574359	1.49106	0.089728	-1.11171	0.000109256	1.55558
433	B7G6H0	8	0.00327415	1.94166	0.173985	-1.09154	0.000164714	2.01089
434	B7FYP9	1	0.00248644	1.35121	0.527687	1.04978	0.00101011	1.32521
435	B7G627	1	0.874822	-1.01086	0.306107	-1.10222	0.65614	1.02853
436	A0T0C0	17	0.00089941	-1.72598	0.677914	-1.05353	0.000327506	-1.69035
437	B7G964	5	0.436196	-1.06467	0.0714593	1.0898	0.156499	-1.10193
438	B7G6V4	1	0.249092	-1.457	0.861784	-1.05273	0.147633	-1.42736
439	B7G7J0	2	0.51824	1.07412	0.57036	1.07243	0.593654	1.0445
440	B7GEF2	17	0.00269502	1.18988	0.892313	-1.01231	0.0092984	1.19572
441	B5Y495	10	0.00095056	1.48699	0.315379	-1.11168	0.000415384	1.55131
442	B7GEG8	39	0.000136362	-2.50133	0.329162	1.07187	3.5288e-06	-2.57174
443	B5Y3G6	5	0.00557216	1.76156	0.566	-1.09872	0.000501737	1.82917
444	B7GCT7	1	0.012512	-1.28777	0.192767	-1.41547	0.521644	-1.12067
445	B7FX73	1	0.0313278	1.70543	0.557983	-1.31042	0.0492132	1.90019
446	A0T0M6	4	0.00485966	-1.69091	0.556143	1.13641	0.0045592	-1.77965
447	B7G9F9	2	0.0162571	-1.66093	0.500011	1.20671	0.00887231	-1.79058
448	B7FTR6	4	8.14068e-05	-2.31405	0.0782998	-1.07433	1.68912e-06	-2.24862
449	B7G5Q3	1	0.622236	-1.10915	0.581412	-1.14975	0.80137	-1.04894
450	B7G1Z1	6	0.296942	1.06547	0.138265	1.05166	0.361654	1.04422
451	B7FWR8	19	0.269023	-1.11586	0.697866	1.0452	0.0943717	-1.13576
452	B7FU90	2	0.00245614	-1.29888	0.858293	-1.02206	0.00834778	-1.28759
453	B7G274	3	0.137916	-1.3138	0.796915	1.03891	0.0394307	-1.33401
454	B7FQA9	1	0.41245	-1.21137	0.557756	-1.09538	0.396886	-1.16802
455	B7FTY3	11	4.56751e-05	2.23157	0.428861	-1.03776	3.63356e-07	2.2649
456	B7G518	3	0.000476643	-1.8554	0.6817	1.05517	0.000115673	-1.89569
457	B7FR99	8	0.0189181	1.35383	0.642522	-1.04986	0.00174096	1.38044
458	B7G1A2	44	0.173081	1.24104	0.612446	1.14052	0.284034	1.17746
459	B7G981	4	0.000466981	-1.37794	0.683816	-1.05138	0.00418416	-1.35059
460	B7FRX6	3	0.000466364	2.02974	0.698149	1.03817	2.7602e-05	1.99955
461	B7FR91	1	0.196483	1.27387	0.914321	-1.02663	0.188486	1.28733
462	B7FR48	2	0.835764	-1.02062	0.0955978	-1.09913	0.823637	1.01755
463	B7GCV9	3	0.000410123	3.32932	0.0436672	1.17105	2.26177e-05	3.12554
464	B7G8Y4	11	0.00341042	-1.48291	0.440705	1.13351	0.00385582	-1.55914
465	B5Y5L4	9	0.0203485	-1.24019	0.333962	1.16241	0.027503	-1.31714
466	B7FWV9	1	0.000971543	1.65822	0.01447	-1.44953	0.00241704	1.92368
467	B7FVW4	1	0.180992	1.31558	0.738738	-1.11168	0.165949	1.37249
468	B7GAF1	1	0.994421	-1.00254	0.692663	-1.1549	0.837772	1.05662
469	Q9TK51	2	0.00818192	-1.68577	0.872487	1.02695	0.00116539	-1.7038
470	B7GEM1	2	0.00410821	3.30023	0.807223	1.06911	0.000233309	3.21318
471	B7FQE5	1	0.749002	1.0846	0.233532	1.52639	0.704934	-1.09194
472	B7FZL3	7	0.00472078	1.52647	0.748234	1.04009	0.00101972	1.50265
473	B7G3N4	1	0.252192	1.21522	0.825744	1.04589	0.222134	1.1936
474	B7GBL1	9	0.0019209	-1.82195	0.158125	-1.15605	0.00062542	-1.71928
475	B7FQ48	6	0.0257155	-1.31872	0.997765	-1.00031	0.00395307	-1.31856
476	B7GE38	3	0.0171936	-1.25309	0.865051	1.01482	0.00230806	-1.26049
477	B5Y5C8	7	0.00439356	1.58441	0.306803	-1.10188	0.000340329	1.6471
478	B7FUB6	2	0.705676	1.0765	0.628028	1.13439	0.873018	1.02355
479	B5Y3B2	16	0.0364145	-1.12805	0.776543	-1.01943	0.0263082	-1.1194
480	B7GED8	6	0.0131432	-1.29157	0.122669	-1.14309	0.0199943	-1.2243
481	B7FUT5	1	0.579863	1.08084	0.952953	1.00881	0.520289	1.07706
482	B7G154	1	0.000380838	-1.75858	0.00830581	-1.5894	0.0543696	-1.46106
483	B7GE61	12	0.153755	-1.11277	0.365973	-1.09102	0.306135	-1.07466
484	B7G2T8	2	0.181782	1.13127	0.439289	1.07499	0.245981	1.09902
485	Q2TSW8	3	0.045401	-1.23867	0.752044	1.02519	0.00677306	-1.25106
486	B7GBG7	2	0.105811	-1.42722	0.333582	1.33834	0.0532968	-1.60368
487	B7GCM0	10	0.000234926	1.58448	0.480252	1.12695	0.00482738	1.51052
488	B7FUR1	3	0.00156617	2.36224	0.752111	1.04603	0.000255826	2.3201
489	B7FUB7	33	0.00130938	-1.46329	0.719887	-1.02277	6.09429e-05	-1.45018
490	B7FTE5	1	0.00303841	-1.07256	0.920866	-1.00173	0.000282075	-1.07182
491	B7G0R5	10	0.00114313	-1.81159	0.481375	-1.058	4.90361e-05	-1.7712
492	B7FTL3	9	0.00128111	-2.15924	0.430337	-1.09219	0.000152604	-2.0844
493	B7G0L4	26	0.000268055	-3.12841	0.705583	-1.07899	6.01768e-05	-3.03471
494	Q9M7P7	20	0.258584	-1.09255	0.463674	-1.07506	0.355538	-1.06138
495	B7FVK0	2	0.00145519	1.57121	0.0682982	1.33041	0.0258333	1.40165
496	B7G890	1	0.154279	1.4193	0.387814	-1.12697	0.0413719	1.48881
497	B7FWY2	22	0.000854442	-1.89572	0.490888	-1.07884	0.000192378	-1.83905
498	B7G2N7	9	0.069234	-1.10133	0.660338	-1.04013	0.172214	-1.08414
499	B7S3Q6	24	0.0179016	1.38205	0.65223	1.05768	0.00621948	1.35139
500	Q84XB4	1	0.0275357	-1.2436	0.284148	-1.13172	0.0556552	-1.18354
501	B7FTE2	15	0.0509487	1.36847	0.522377	1.14185	0.0635366	1.29775
502	B7FWP5	10	0.024749	1.45924	0.346683	1.15632	0.0140661	1.37687
503	B7FZ61	7	0.0284188	-1.44555	0.657359	1.06639	0.0066645	-1.4832
504	B7FTP2	5	0.0165429	1.5965	0.431587	-1.10822	0.00158043	1.66349
505	B7G5Q1	8	0.0715201	-1.38866	0.778222	-1.06528	0.0520542	-1.35397
506	B7G5A1	16	0.0712672	-1.19136	0.604144	-1.04979	0.0309228	-1.16843
507	B5Y4H3	8	0.0026198	1.34284	0.152266	-1.04898	0.000135827	1.36877
508	B7FQ00	7	0.00290695	2.11581	0.953926	1.00337	0.000118499	2.11296
509	B7FUP6	6	0.00456174	-1.5979	0.520909	-1.07582	0.000527643	-1.55186
510	B7FRP0	1	0.000102028	3.03321	0.0157349	1.55205	0.000888833	2.54414
511	B5Y5B2	2	0.0662958	1.23309	0.895032	1.01003	0.0151947	1.22817
512	B7G0Q9	5	0.000395584	2.33262	0.644313	-1.11168	0.000516948	2.43352
513	B7FPU3	13	0.641163	1.04172	0.650367	-1.02701	0.442526	1.05288
514	B7FRA9	12	0.000372188	2.07933	0.618659	1.04733	8.10914e-06	2.04122
515	B7G7Z2	1	0.000847912	1.55543	0.501199	-1.1253	0.00232059	1.63064
516	B7FPN7	13	0.622222	1.05175	0.898311	-1.01591	0.444207	1.05841
517	B7FUS8	1	0.0227894	-1.37908	0.907994	-1.01139	0.00642066	-1.37285
518	B7FXK9	8	0.00323849	-1.85819	0.376563	-1.10816	0.000518512	-1.7834
519	B7G495	2	0.500182	-1.02559	0.962494	1.00328	0.522052	-1.02693
520	B7G3S4	4	0.46008	-1.12045	0.408676	-1.17888	0.70192	-1.04907
521	A0T0H7	33	0.00274074	-1.41356	0.69354	-1.02458	0.000136544	-1.3999
522	B7GCP8	4	0.0226212	-1.31708	0.654175	-1.03881	0.00483009	-1.29717
523	B7FST1	1	0.429714	-1.13545	0.629639	1.03732	0.232662	-1.15222
524	B7FTI0	5	0.00373362	-2.054	0.257227	-1.23425	0.0012705	-1.88816
525	B7FWC4	6	0.722616	1.04854	0.897022	1.00711	0.654371	1.04557
526	A0T0J8	5	0.00550835	-1.39015	0.226754	1.10569	0.000540328	-1.44716
527	B7FX39	6	0.0464419	1.56105	0.808481	1.06794	0.0257681	1.52054
528	B7GAC9	8	0.474915	1.03682	0.297518	-1.11577	0.24581	1.08326
529	B7FXJ4	2	0.0375295	1.38959	0.035139	1.19367	0.0417673	1.29459
530	B7GCF0	3	0.271747	-1.17501	0.0723763	1.29942	0.0823384	-1.3048
531	B7S466	7	0.00230065	-1.36834	0.527638	-1.09921	0.01875	-1.31753
532	B7FWB4	3	0.00137293	1.4838	0.0585272	1.10923	0.000393154	1.42353
533	B7G3H8	2	0.525827	-1.14078	0.511589	1.13982	0.259874	-1.20209
534	B7FT82	1	0.0504981	-1.80113	0.334607	-1.40994	0.0699451	-1.56988
535	B7G091	3	0.514002	1.03485	0.648884	1.05577	0.867573	1.01263
536	B7FRY8	2	0.955702	-1.00598	0.231917	-1.19944	0.519301	1.06907
537	B5Y5D4	15	0.569628	1.06988	0.530513	-1.13348	0.351478	1.12486
538	B7G022	9	0.0500943	1.34112	0.921937	-1.00637	0.0114698	1.34453
539	B7G3K0	2	0.000286223	2.40036	0.0587838	1.24654	0.000126258	2.19783
540	B7G9G2	7	0.00194844	-1.34415	0.953647	-1.00262	6.50087e-05	-1.34274
541	B7G362	1	0.00303841	-1.07256	0.920866	-1.00173	0.000282075	-1.07182
542	B7GBN9	2	0.674748	-1.08236	0.528427	-1.1085	0.804981	-1.03866
543	A0T0F0	3	0.00119663	-2.24625	0.930409	1.01603	0.000148903	-2.26058
544	B7FPE8	6	0.000149113	1.22215	0.469418	-1.0523	0.00135203	1.24733
545	A0T0G4	2	0.254729	1.33044	0.414029	1.15519	0.249161	1.25584
546	B7FWT8	6	0.0383575	1.3404	0.840645	1.0463	0.0597587	1.31635
547	B7G4I5	1	0.142322	-1.29261	0.287164	-1.22155	0.216112	-1.19318
548	B7FQE0	4	0.00391521	-1.39342	0.920113	1.0168	0.00920226	-1.40274
549	B7GCN5	10	0.852307	-1.01427	0.109032	1.22389	0.343239	-1.09965
550	A0T0G5	2	0.180324	-1.4784	0.49837	1.18915	0.0473963	-1.58448
551	B7FXG3	1	0.00674567	1.35916	0.27512	1.32721	0.257486	1.21365
552	B7FSB0	3	0.028856	1.24455	0.969385	-1.00545	0.027542	1.24726
553	B7GDQ3	7	0.380116	-1.08367	0.312586	-1.15446	0.810396	-1.02316
554	B7G8X8	2	0.0110523	2.13467	0.645754	-1.12318	0.00219941	2.2362
555	B7GDH7	1	0.125709	1.49659	0.219898	-1.36607	0.0297299	1.69547
556	B7S4E4	1	0.0768548	1.26781	0.705499	1.0627	0.0475571	1.23734
557	B7G432	3	0.00313716	1.86711	0.97013	-1.00389	0.000125351	1.87001
558	B7FQJ7	1	0.502322	-1.11045	0.856625	1.0243	0.35144	-1.12116
559	B7FP05	1	0.047336	1.50702	0.764629	-1.09648	0.050659	1.56358
560	B7FZH8	2	0.00152532	2.35938	0.993649	-1.0011	4.44154e-05	2.36042
561	B7FY95	5	0.00108024	1.55748	0.625603	-1.06119	0.000659046	1.59492
562	B7FT80	1	0.0188533	1.63786	0.104504	-2.10434	0.0412921	2.20558
563	B7G6H7	5	0.00935869	2.82713	0.75307	1.10077	0.000977733	2.72061
564	B5Y5A5	1	0.00303841	-1.07256	0.920866	-1.00173	0.000282075	-1.07182
565	B7FZZ9	8	0.00263783	1.74664	0.712437	1.03997	0.000351988	1.71948
566	A0T0E9	5	0.00102206	-2.82545	0.831963	1.05714	0.000299264	-2.88895
567	B7FQL4	8	0.290631	-1.09609	0.850217	-1.01994	0.217244	-1.08746
568	B7G0M5	2	0.904025	-1.01456	0.445801	-1.19654	0.683356	1.05899
569	B7G2L2	2	0.0105765	-1.71958	0.402287	1.15852	0.000999875	-1.82383
570	B7GES3	35	0.00716769	-1.57164	0.300194	-1.15904	0.003267	-1.48155
571	B7FSV6	4	0.000107422	1.60083	0.560131	1.01745	1.67123e-06	1.5898
572	B7G085	2	0.216449	1.29864	0.922955	1.02434	0.16083	1.28621
573	B7G4H4	3	0.0666756	-1.4314	0.47113	-1.16058	0.044286	-1.34862
574	B7G163	1	0.0373954	-1.3116	0.48305	1.09377	0.00494874	-1.35947
575	B7G1G0	1	0.995659	-1.00116	0.547876	-1.18197	0.730716	1.06792
576	B7FSD7	4	0.0497468	-1.19354	0.140593	1.15202	0.0158621	-1.26305
577	B7FWQ7	1	0.119751	-1.20908	0.781107	-1.0353	0.102493	-1.19242
578	B7FXQ3	3	0.0211834	-1.20691	0.853335	-1.02153	0.0246734	-1.19667
579	B7FWV4	1	0.0763154	1.30123	0.0959645	1.25554	0.193428	1.18802
580	B7G5G1	10	0.710525	1.02427	0.377485	-1.08247	0.342492	1.05725
581	B7FSS9	2	0.0381795	-1.28269	0.387488	-1.11998	0.0704219	-1.22585
582	B7GCG9	11	0.00648145	1.50835	0.406619	-1.12267	0.00297608	1.5798
583	B7FRQ2	2	0.000747222	2.82794	0.378126	1.11829	3.6895e-05	2.70427
584	B7FZ63	4	0.351317	1.13175	0.186824	1.26584	0.808182	1.02991
585	B5Y5F3	3	0.0757504	1.61375	0.957162	1.01664	0.0328795	1.60313
586	B7G9D1	3	0.285309	1.08798	0.99657	-1.00048	0.23115	1.08819
587	B7FP57	2	0.00752673	2.02597	0.874983	1.03544	0.0015152	1.99794
588	B7GDW4	6	0.000103903	3.20306	0.421108	1.07616	1.45002e-06	3.11038
589	B7GBJ9	2	0.0221453	1.36669	0.172215	1.14949	0.0265792	1.29262
590	B7G0P6	8	0.0232847	-1.16436	0.0286594	1.12684	0.00790362	-1.22133
591	B7FRG3	10	0.0901001	1.37485	0.708878	1.08538	0.0514993	1.33053
592	B7FRC7	3	0.92716	1.00919	0.0239979	-1.278	0.355311	1.11323
593	B7FSV2	7	0.401476	1.10784	0.794862	1.04046	0.32856	1.0904
594	B7G2W2	1	0.354098	1.20056	0.854588	1.03157	0.231358	1.18573
595	B7FYR7	8	0.0416018	-1.22094	0.190051	-1.1466	0.0992525	-1.15592
596	B7G9G3	15	0.000450116	1.18521	0.729728	-1.01925	0.00112523	1.19428
597	B7G7K1	2	0.0245683	1.19825	0.213921	-1.2653	0.0616288	1.31651
598	B7G6R2	2	0.0164538	1.75033	0.824248	-1.05847	0.0102955	1.79057
599	B7FUC8	7	0.0959591	-1.18141	0.257429	-1.16878	0.249183	-1.10996
600	B7GDF0	6	4.22671e-05	2.05381	0.0775699	-1.16569	1.82717e-05	2.1837
601	A0T0M1	9	5.95962e-05	-1.53589	0.999665	1.00008	0.0065641	-1.53594
602	B7FV10	7	0.00148379	-1.71791	0.79449	-1.02514	8.09083e-05	-1.70093
603	B7S491	7	0.197608	1.21858	0.62993	1.09103	0.164215	1.17684
604	B7FYH8	1	0.00259716	-1.7721	0.236856	-1.21712	0.0032116	-1.63816
605	B7G082	3	0.507852	-1.02966	0.0227793	-1.16981	0.609574	1.03407
606	B7FZG7	6	0.00724668	1.29682	0.127499	-1.21177	0.00721586	1.40039
607	B7GBV8	2	4.62358e-05	2.65712	0.999525	-1.00008	1.09798e-05	2.6572
608	B7G2B7	1	0.0170263	1.84473	0.979225	1.00858	0.0214315	1.83843
609	B7FTU6	5	0.0170968	1.32068	0.722499	-1.04703	0.00560002	1.34518
610	B7FWA7	1	0.0448005	-1.88833	0.88175	-1.04865	0.0321983	-1.85279
611	B7S3P4	1	0.760709	-1.02148	0.171704	1.08238	0.394776	-1.05435
612	B7GAV1	2	0.0305477	1.31412	0.19524	1.16734	0.0436439	1.23526
613	B5Y5I5	14	0.00172028	-1.443	0.184618	-1.133	0.00194616	-1.37269
614	B7G3Y1	3	2.07129e-05	-1.58283	0.022481	-1.15697	0.0002541	-1.49316
615	B7G5Z8	16	0.00421221	-1.60156	0.769416	1.03903	0.000482506	-1.62628
616	B7GE29	1	0.00303841	-1.07256	0.920866	-1.00173	0.000282075	-1.07182
617	B7GBI3	8	0.827008	1.03669	0.497411	1.067	0.93389	1.01014
618	B7GC20	3	0.0233732	-1.46987	0.199611	-1.40049	0.192765	-1.2846
619	B7GDA9	1	0.988752	1.00134	0.660996	1.03002	0.884357	-1.01054
620	B7FUM9	6	0.00466519	1.39463	0.901968	-1.01001	0.000523704	1.4002
621	B7G7X7	19	0.00818071	1.8267	0.997075	1.00052	0.000639091	1.82633
622	B7FTP5	3	0.070767	1.21439	0.625798	1.07547	0.083758	1.17956
623	B7FR17	2	0.00284553	-1.18064	0.285063	-1.02855	0.000373426	-1.16742
624	B7GDY5	5	0.00415826	1.97773	0.885984	1.01751	0.000213928	1.96405
625	B7FUC9	12	0.332565	-1.10726	0.576091	-1.10289	0.600737	-1.06473
626	B7FS72	7	0.476479	1.04101	0.566585	-1.03845	0.230066	1.05684
627	B7FXA2	10	0.144543	-1.08867	0.633938	1.02712	0.0502168	-1.10038
628	B7FPL4	1	0.270273	1.13359	0.452862	-1.15931	0.191421	1.20265
629	B7GA46	1	0.288856	-1.27558	0.783493	1.0809	0.114817	-1.31589
630	B7G4P7	12	0.322993	-1.10503	0.0855881	-1.19374	0.751081	-1.02946
631	B5Y4Z9	6	0.150666	-1.05565	0.428565	1.13541	0.287996	-1.11066
632	B7G2L8	1	0.986342	1.00286	0.806232	1.03184	0.940178	-1.00973
633	B7FXV1	1	0.162071	-1.41209	0.131653	-1.32562	0.234307	-1.26152
634	B7FX87	1	0.0318533	-1.68116	0.236045	-1.72731	0.332561	-1.35102
635	B7GEM2	4	0.706533	1.0397	0.997967	1.00047	0.703381	1.0395
636	B7GDK9	7	0.00612887	1.46408	0.234311	-1.06662	0.000472583	1.50234
637	B7GDG1	3	0.9278	1.01229	0.41399	-1.13812	0.554042	1.06606
638	B7G6Y1	3	0.00134152	-1.75284	0.575469	1.15098	0.00424521	-1.85425
639	B7G7F1	6	0.142455	-1.22997	0.354229	1.16011	0.037085	-1.30525
640	B7GCZ4	2	0.626998	-1.0421	0.62234	-1.04755	0.755099	-1.02291
641	B7S3T6	2	0.0660565	-1.46854	0.55873	-1.21579	0.182783	-1.35813
642	B7FQY0	1	0.0791803	-1.71927	0.411926	-1.33984	0.123289	-1.5294
643	B7FSQ4	1	0.725204	-1.06307	0.866651	1.02292	0.619269	-1.07275
644	B7G571	3	0.240286	1.22518	0.33206	1.29794	0.578477	1.10381
645	B5Y4S3	1	0.0361187	1.35224	0.115761	1.21117	0.0583986	1.25248
646	B7G0A0	3	0.00515345	-1.41057	0.612167	-1.038	0.000850919	-1.38969
647	B7G5Y2	11	0.00114481	1.53677	0.45354	-1.17131	0.00545716	1.63711
648	B7GAJ6	5	0.110849	-1.18541	0.988279	-1.00209	0.119571	-1.18442
649	B7G7A7	1	0.403422	1.12395	0.604783	-1.11387	0.305136	1.1735
650	B7GCL1	5	0.000566089	1.96435	0.94042	1.0053	1.69354e-05	1.9602
651	B5Y3R9	1	0.000589456	2.68956	0.486874	-1.1627	0.000233538	2.85673
652	B7GA20	2	0.124231	1.52666	0.0810397	1.40256	0.1896	1.33344
653	B7G4J8	3	0.32887	1.10097	0.400367	-1.0809	0.111334	1.13577
654	B7FT77	2	0.00858583	2.01722	0.453743	1.13612	0.00171909	1.91684
655	B7FR93	2	0.00174542	-2.41888	0.846426	-1.03613	0.000400305	-2.38479
656	B5Y3V3	4	0.11256	-1.25649	0.316523	-1.18411	0.171348	-1.17437
657	B7GB02	3	0.00559061	-1.30032	0.458003	-1.04855	0.000858946	-1.27589
658	B7G117	8	0.027792	-1.23809	0.642271	-1.0399	0.00612511	-1.21886
659	B7G216	9	0.000819707	-1.71604	0.977269	-1.00176	4.01786e-05	-1.71483
660	B7GCR2	12	0.000153736	2.6013	0.683568	-1.0421	3.07937e-06	2.64457
661	B7S451	5	0.129267	1.2561	0.688029	1.08182	0.131903	1.2172
662	B7G602	3	0.002595	1.44567	0.838503	1.0113	0.000209187	1.43919
663	B7FPQ0	12	0.000431246	-1.62539	0.401134	-1.11988	0.00149762	-1.55342
664	B7FZ93	2	0.673664	-1.09501	0.133626	1.2571	0.309297	-1.19996
665	B7G0P5	3	0.00274568	1.36121	0.430837	1.10585	0.0099353	1.30751
666	B7G0G6	2	5.69816e-05	1.57426	0.0476856	-1.21598	0.000336595	1.70234
667	B7S4C8	2	0.00164379	-1.35842	0.492113	1.06696	0.00109687	-1.39409
668	B7G3I2	2	0.774345	-1.05882	0.82711	-1.05586	0.83422	-1.03605
669	B7FPI7	1	0.0284817	1.79827	0.720659	1.10506	0.0125693	1.72783
670	B7FZJ6	4	0.710066	-1.04484	0.532143	-1.11973	0.989494	1.00137
671	B7GDJ5	2	0.119224	1.22893	0.6874	1.09143	0.20088	1.18667
672	B7FTQ2	1	9.51509e-05	2.50131	0.460108	1.15184	0.00021982	2.3638
673	B7G5J3	2	0.000792489	1.61519	0.142889	1.11733	0.000188347	1.54508
674	B7G3C3	1	0.00320084	1.74714	0.0796701	1.24417	0.00272759	1.60094
675	B7FR60	4	0.00351253	1.90503	0.802455	1.04202	0.000386127	1.87393
676	B5Y3G7	1	0.722437	1.03755	0.430427	-1.05812	0.456186	1.06127
677	B7G0C9	5	0.00072179	2.32214	0.285044	-1.11981	3.15065e-05	2.42966
678	B7FUD8	3	0.0243017	-1.23234	0.0390942	1.09017	0.0035592	-1.27564
679	B7FTA2	4	0.000216485	-2.43256	0.955788	-1.00671	8.44071e-06	-2.42607
680	B7GCE4	3	0.962014	-1.0048	0.865974	-1.03349	0.940177	1.00843
681	B5Y3N7	8	4.13488e-05	1.87362	0.572542	-1.07311	6.78906e-05	1.92726
682	B7FZ92	1	0.169467	-1.07726	0.962395	-1.00425	0.215293	-1.07543
683	B7FZE8	2	0.000646973	1.64845	0.262341	-1.17014	0.000791076	1.75537
684	B7G0Q2	7	0.00141915	3.05537	0.840882	-1.03932	7.99544e-05	3.10287
685	B7FST0	2	0.209718	-1.09371	0.74067	1.03442	0.107055	-1.10862
686	B7GCT6	4	0.0117554	-1.53532	0.752479	-1.02344	0.00120982	-1.52116
687	B7GBB5	5	0.0741115	-1.23199	0.434556	-1.17328	0.258443	-1.1557
688	B5Y3H7	3	0.420599	-1.08762	0.741957	-1.04198	0.370091	-1.06988
689	B7G505	4	0.000349706	-2.72528	0.656595	-1.07903	9.77763e-05	-2.64361
690	B7FTY9	2	0.962385	1.00592	0.726495	1.03069	0.945291	-1.00621
691	A0T0I9	3	0.00222065	-1.452	0.423374	-1.0641	0.000647524	-1.41636
692	B7FPT3	6	0.0925371	1.04707	0.273754	1.0312	0.160909	1.03428
693	B7G0B2	11	0.0444481	-1.22123	0.444427	-1.04844	0.0140034	-1.19834
694	B7GB04	3	0.440832	1.08037	0.833377	-1.0232	0.241388	1.09033
695	B7S4C9	1	0.301476	-1.2856	0.502132	-1.30755	0.586806	-1.15484
696	B7FNZ1	5	0.0396769	-1.22755	0.99468	1.00041	0.00775992	-1.22776
697	B7G4F0	2	0.0489811	-1.19718	0.669219	-1.04345	0.0302614	-1.17698
698	B7FU88	3	0.011091	-1.25685	0.465183	1.04728	0.000895552	-1.28029
699	B7FXE5	1	0.0456527	1.49593	0.76153	1.05441	0.0172071	1.46456
700	B5Y4I0	3	0.107389	-1.1702	0.525295	-1.0788	0.134419	-1.13523
701	B7GB85	11	0.656515	1.04048	0.42804	1.12478	0.93748	-1.00738
702	C6JVY6	5	0.8292	1.01013	0.548299	-1.06314	0.575518	1.03517
703	B7FX04	1	0.726301	1.05023	0.808621	-1.02515	0.605445	1.06072
704	B7G357	1	0.376752	-1.30055	0.511323	1.29324	0.18502	-1.44145
705	B7FSJ0	1	0.208861	1.2435	0.779797	-1.04297	0.0717863	1.2646
706	B7FTZ3	2	0.68622	1.07564	0.811972	-1.05287	0.48061	1.09804
707	B7GA44	20	0.109751	1.20213	0.967957	1.00531	0.0637122	1.19958
708	A0T0E5	5	0.0186336	-1.39859	0.63658	-1.06455	0.00669215	-1.36403
709	B7G888	3	0.417402	-1.08751	0.717247	-1.04113	0.364656	-1.07012
710	B7G332	1	0.0202589	1.58548	0.478149	-1.27346	0.0297476	1.74645
711	B7FTP9	2	0.0460773	1.36929	0.50206	1.13041	0.0745529	1.30377
712	B7FXS0	1	0.372237	-1.14454	0.912506	-1.01619	0.296497	-1.13721
713	B5Y3H8	3	0.318085	1.27524	0.651835	1.0839	0.232637	1.2348
714	B7FPJ0	2	0.0105107	1.52205	0.472362	1.04604	0.00116944	1.49489
715	B7FQ66	8	0.00245298	-1.12071	0.837411	-1.0215	0.105871	-1.11121
716	B7GAV2	10	0.0118758	1.26489	0.517324	-1.11307	0.0222957	1.32026
717	B5Y4I1	21	0.0215098	-1.1789	0.620405	1.0852	0.0670702	-1.2181
718	B7G3X6	4	0.640369	-1.03456	0.910614	-1.00961	0.579184	-1.03061
719	B7GA35	4	0.0063523	1.46209	0.776924	1.03675	0.002917	1.44113
720	B7G5B6	4	0.638234	1.279	0.985989	-1.00367	0.526701	1.28088
721	B7G685	2	0.77326	-1.05296	0.898516	-1.03058	0.786019	-1.04035
722	B7FT50	4	0.0179795	1.5331	0.952099	1.00952	0.00256117	1.5273
723	B7S4A8	6	0.11324	-1.14785	0.243907	1.12754	0.0266671	-1.20431
724	B7G3G9	7	0.00340052	-1.64636	0.24931	-1.09374	0.000520747	-1.5884
725	B7FVC6	2	0.105751	1.26889	0.122764	1.23408	0.207639	1.1665
726	B7FUW1	1	0.474787	1.17317	0.483441	1.19501	0.659489	1.09248
727	B7FR98	6	0.00778491	1.41718	0.548603	-1.05427	0.00075886	1.44746
728	B7FR39	8	0.0049872	1.35731	0.163413	1.13473	0.00870309	1.29039
729	B7G2S0	1	0.0214339	-1.76854	0.429887	-1.15228	0.0143157	-1.67106
730	B7FZN6	5	0.902986	1.02045	0.675824	-1.05404	0.753426	1.04216
731	B7FUD3	4	0.00130119	-1.66983	0.0745309	-1.20648	0.00178528	-1.54904
732	B7G4F8	7	0.0165427	1.43826	0.078041	1.09942	0.00510113	1.38475
733	B7G5A5	1	8.62878e-05	-4.10568	0.177456	1.26667	1.75378e-05	-4.51284
734	B7GBU7	3	0.00314184	1.60259	0.400248	-1.11291	0.000610931	1.67265
735	B7GCR5	3	0.000315772	1.65391	0.315367	1.20648	0.00854297	1.53428
736	B5Y4B5	1	0.00398713	-2.0481	0.0664087	-1.27247	0.0027137	-1.85992
737	B7FY02	18	0.00428893	1.50721	0.910154	-1.01103	0.00029835	1.51384
738	B7G2V7	8	0.000283449	-1.82897	0.54907	1.03361	9.44479e-06	-1.85332
739	B7G8Q4	2	0.169781	-1.23832	0.329695	-1.21591	0.303995	-1.14518
740	B7FYN8	1	0.149234	1.71668	0.45898	1.46461	0.261038	1.47368
741	B7FPZ1	4	0.119013	1.26854	0.673913	1.06398	0.0621466	1.23746
742	B7GD47	1	0.853733	-1.06967	0.733394	-1.10405	0.916006	-1.02815
743	B7FUA2	4	0.000845668	-1.66995	0.0711152	1.11477	5.69742e-05	-1.74412
744	B5Y5R0	6	0.0158663	-1.42575	0.625654	1.10008	0.0113431	-1.4812
745	B7FUG8	10	0.0217743	-1.45486	0.546252	1.08627	0.00507321	-1.50382
746	B7FVN4	10	0.000260514	-1.63954	0.0206078	-1.21735	0.00126567	-1.5155
747	B7FV67	1	0.272504	1.37733	0.06676	-1.21171	0.090784	1.48729
748	B7FT97	2	0.354783	1.10236	0.586467	1.08922	0.540135	1.06531
749	B7G7K9	2	0.000440101	1.72226	0.0219747	-1.11472	2.81922e-05	1.79873
750	E6Y9B3	2	0.00967177	1.37863	0.0766173	-1.18705	0.0031008	1.47651
751	B7FZB0	18	0.0253027	1.34533	0.756538	1.03577	0.00514722	1.32655
752	B7FYR9	7	0.00452057	1.61021	0.930251	1.00934	0.000246655	1.60423
753	B7FPF4	5	0.0015215	1.39565	0.838246	-1.03606	0.00940919	1.41557
754	B7GBB9	8	0.0256075	-1.30229	0.870969	1.02505	0.0162679	-1.31524
755	B7FSU6	2	0.00667566	-2.03715	0.166274	1.16164	0.000652808	-2.16297
756	B7G063	6	0.0105989	2.23282	0.598998	1.20811	0.00936812	2.0702
757	B5Y3J3	14	0.000735316	4.06674	0.319999	1.32673	0.000238374	3.6319
758	A0T0H5	9	0.00210098	1.75664	0.831876	-1.03902	0.00141697	1.78375
759	B5Y5N6	19	0.0015994	1.68188	0.666787	1.03758	7.26974e-05	1.65724
760	B7FY74	1	0.00034908	1.81156	0.707333	-1.04724	8.24123e-05	1.84532
761	B7FY06	5	0.00328763	-2.63054	0.290297	-1.2715	0.00115834	-2.38957
762	B7FS29	10	0.12587	-1.10108	0.763108	-1.02993	0.205077	-1.08817
763	B7GCE0	2	0.299917	1.14313	0.792924	-1.04301	0.129793	1.16254
764	B7G6J1	1	0.537717	-1.05887	0.489288	-1.12679	0.928593	-1.0095
765	B7G4K6	8	0.000240286	-1.78282	0.176713	-1.11932	6.30874e-05	-1.70423
766	B7G468	3	0.00447141	1.27486	0.174661	-1.10169	0.000723206	1.32522
767	B7G6D2	1	0.00842399	1.68141	0.888457	-1.03716	0.00968375	1.70613
768	B5Y531	8	0.989575	1.00089	0.454521	-1.15262	0.60362	1.0594
769	B7FRI8	1	0.0047534	-1.71502	0.97502	1.00529	0.00284273	-1.71864
770	A0T0E0	3	0.00535281	-1.84509	0.294721	-1.21812	0.00277553	-1.70507
771	B7GA99	2	0.00409556	1.61096	0.290788	-1.1433	0.000387105	1.69961
772	B7FXM5	8	0.138742	1.3898	0.373522	1.35426	0.323911	1.23104
773	B7G5H8	2	0.0030065	-1.61331	0.0675395	1.16637	0.000487779	-1.71575
774	B7FY56	5	0.00182925	1.34248	0.199453	1.07128	0.000356429	1.30601
775	B7GER2	1	0.130031	-1.38847	0.998995	-1.00028	0.0631169	-1.38832
776	B7G502	5	0.00836678	-1.35288	0.851082	1.02785	0.010002	-1.36783
777	B7G2S9	4	0.685411	-1.05052	0.565884	-1.14235	0.977196	1.00396
778	B7GEM7	8	0.168625	1.18108	0.450392	1.14232	0.289209	1.11986
779	B7G0R8	1	0.0647453	1.7015	0.723755	-1.08343	0.0145267	1.75692
780	B7G3E8	1	0.188429	-1.18814	0.737192	-1.02332	0.0987174	-1.17724
781	B7G436	2	0.0207472	1.59492	0.627191	-1.10525	0.00566015	1.66005
782	B7FW51	3	0.0543847	1.27502	0.947161	-1.00815	0.015873	1.27916
783	B7FXL0	4	0.00931202	-1.21742	0.563167	1.10611	0.0496221	-1.26753
784	B7S3Y6	1	0.166263	-1.07499	0.587331	-1.05448	0.389953	-1.05242
785	B7G849	1	0.118691	-1.27237	0.709294	-1.05407	0.0522768	-1.24585
786	B7FT25	1	0.408981	1.24355	0.957842	1.01572	0.267097	1.23581
787	B7G2F7	2	0.000132387	-1.42868	0.176916	-1.06405	3.36134e-05	-1.39363
788	B7FVY2	1	0.754981	1.04111	0.569033	-1.0652	0.541067	1.06775
789	B7G0H1	4	0.468932	1.02564	0.556337	-1.05547	0.394886	1.04803
790	B7FRD4	2	0.12713	1.20137	0.688764	1.03367	0.062431	1.18556
791	B7FRC2	7	0.0183928	1.52297	0.358636	1.33352	0.142458	1.35735
792	B7FZ68	3	0.000972094	1.90432	0.876456	-1.01054	3.0969e-05	1.91233
793	B7FTI5	2	0.205295	1.16209	0.650705	1.04875	0.169533	1.14018
794	B7FRJ8	1	0.256109	-1.15898	0.710253	-1.12019	0.591564	-1.10754
795	Q08587	2	0.0280524	-1.40288	0.517659	1.20442	0.0444504	-1.51124
796	B7FTS7	7	0.00606134	1.45761	0.169007	-1.14736	0.000755391	1.54
797	Q5D704	2	0.000463131	-1.54752	0.462819	1.0349	8.55691e-06	-1.5689
798	B7G500	1	0.0320818	-1.45336	0.723754	1.05654	0.00677125	-1.48569
799	B5Y5D2	7	0.0777864	-1.10302	0.15333	-1.08196	0.15986	-1.06881
800	B5Y5M0	1	0.395483	-1.1804	0.148808	-1.13283	0.419203	-1.12295
801	B7FWJ1	4	0.234847	-1.21607	0.570707	-1.10931	0.211987	-1.16664
802	B7FXN2	1	0.0148987	-1.49198	0.537489	-1.10703	0.0189849	-1.43251
803	B7G9A2	1	0.0071605	1.71894	0.284831	-1.30268	0.00673635	1.91071
804	B5Y3F4	6	0.000718416	-2.17947	0.526628	-1.04792	2.09703e-05	-2.13905
805	Q5W8G5	5	0.0907494	1.1821	0.983619	1.00132	0.0269564	1.18148
806	B7G3A2	6	0.00181549	1.2932	0.410794	-1.04242	9.0578e-05	1.31487
807	B7FYQ7	2	0.0142456	-1.51436	0.143553	-1.16815	0.00814904	-1.42308
808	B7G8A8	5	0.00302405	1.61468	0.127201	1.18905	0.00284832	1.50663
809	B7FV31	4	0.0121999	1.37716	0.476285	-1.10648	0.00479355	1.43404
810	B7G4Q5	2	5.37029e-05	2.46285	0.0165816	1.1878	1.73383e-05	2.29901
811	B7S415	1	0.309009	-1.18874	0.735373	1.07642	0.138703	-1.22427
812	B7FUH5	3	0.00205211	2.03791	0.243291	-1.25873	0.000641653	2.23439
813	B5Y592	1	0.0139024	-1.51916	0.595879	-1.08977	0.00545095	-1.46781
814	B7G2T5	5	0.0127387	-1.59041	0.275079	-1.20198	0.0136389	-1.47758
815	B7FSU2	1	0.323631	1.26089	0.168615	-1.53743	0.113458	1.49759
816	B7G0C7	4	0.040799	1.41715	0.384462	1.19935	0.0598638	1.31777
817	B7GB09	3	0.00423773	-2.53378	0.220288	-1.32558	0.0014959	-2.26363
818	B7G0R3	16	4.09592e-05	-1.34331	0.986422	1.00084	3.52902e-05	-1.34376
819	B7G370	1	0.811811	-1.07013	0.819685	-1.07198	0.854254	-1.04078
820	B5Y4R6	5	0.01204	-1.15098	0.679864	-1.02717	0.0117343	-1.13871
821	B7G2K6	1	0.0884825	1.83291	0.815342	1.10216	0.0409807	1.76297
822	B7FY75	3	0.551642	1.09598	0.703582	-1.071	0.305479	1.12647
823	B7FWM9	1	0.257622	1.13841	0.42168	1.12123	0.350825	1.08747
824	B7G5I5	5	0.00783115	1.19141	0.819281	-1.01859	0.00727874	1.20022
825	B7FW77	2	0.0464886	-1.8641	0.500909	1.23299	0.00661277	-2.027
826	B7FQ87	3	0.0184377	1.43677	0.54785	1.11833	0.0208635	1.37391
827	B7FQ23	1	0.0443017	1.6164	0.446501	1.19945	0.0555526	1.50299
828	A0T0B3	2	0.000393779	-1.87396	0.0370763	1.22986	0.000122313	-2.03564
829	B7FW24	11	0.0112266	1.54832	0.70737	-1.04717	0.00122928	1.57714
830	B7G6J6	1	0.911957	1.02788	0.926282	1.03179	0.951489	1.01509
831	B7FXH3	2	0.0648386	-1.38964	0.535298	-1.13559	0.0488654	-1.32073
832	B7GBX1	2	0.000538952	-1.70978	0.912406	-1.01709	0.000724058	-1.69823
833	B7GC69	1	0.105009	1.19228	0.015576	-1.31799	0.0425629	1.33151
834	B7FXB1	12	0.00266345	1.22716	0.841429	-1.00858	0.000152989	1.23137
835	B7FP21	1	0.00332876	1.14911	0.8884	-1.01779	0.0707154	1.15724
836	B7G0V1	3	0.217722	-1.09946	0.188477	1.27314	0.153811	-1.21096
837	B7G1V3	1	0.817101	-1.01679	0.313335	1.14171	0.417113	-1.07215
838	B7G862	5	0.68056	1.0318	0.347872	-1.12242	0.355505	1.08058
839	B7S416	1	0.00453155	-1.72747	0.169366	-1.24749	0.00924014	-1.58124
840	B7FV71	1	0.0719575	1.24423	0.21998	1.10474	0.0535906	1.19562
841	B7G2U6	5	0.000818812	-1.44509	0.134553	-1.11869	0.00071879	-1.38169
842	B7G955	3	0.000415995	-1.62536	0.51973	1.15036	0.00417369	-1.71903
843	B7FSM4	1	0.000120981	4.19043	0.929864	-1.01825	2.7495e-05	4.22084
844	B7GCR7	2	0.0132758	1.23032	0.378853	-1.12449	0.0149491	1.28944
845	B7S3W9	18	0.0123377	1.25652	0.0532473	-1.22578	0.00883953	1.36312
846	B7FXD7	3	0.931128	1.0091	0.768424	-1.0455	0.785863	1.02722
847	B7FPP0	1	0.0527152	-1.98598	0.606997	-1.1312	0.0149574	-1.89042
848	B7G7I0	6	0.00409134	-1.3162	0.295419	1.09369	0.00206348	-1.36421
849	B7FRR7	1	0.00104157	3.64161	0.652524	1.11513	0.000192921	3.48629
850	B7GDM1	1	0.910049	-1.01354	0.539061	1.08177	0.63727	-1.04591
851	A0T0G9	3	0.0193435	-1.75417	0.670409	1.13735	0.00884187	-1.84684
852	B7G0K7	3	0.0140663	1.63665	0.628403	1.08603	0.00263575	1.5835
853	B7G9B9	1	0.00142433	-1.78416	0.55472	1.12605	0.00168842	-1.87092
854	B7G1E6	2	0.00503827	1.31875	0.893591	-1.01709	0.00880443	1.32772
855	B5Y3P7	4	0.0010538	-2.26118	0.669581	1.05857	3.60642e-05	-2.31325
856	B7G1T6	2	0.584083	-1.04709	0.180347	1.17214	0.260037	-1.11577
857	B7GCG6	1	0.140103	-1.22648	0.69696	-1.09106	0.262085	-1.18446
858	B7FU18	1	0.609661	1.06493	0.42802	1.15338	0.955408	1.00585
859	B7FUA0	8	0.0328965	1.56725	0.518917	1.28783	0.154808	1.41643
860	B7FQH7	8	0.0121793	1.2625	0.95733	-1.00534	0.00401379	1.26519
861	B7FSH7	1	0.346701	-1.21085	0.701999	-1.09752	0.340587	-1.16661
862	B7FP70	5	0.000793121	2.20005	0.381038	1.11099	4.62773e-05	2.10935
863	B7GBG1	1	0.0509265	1.66737	0.995511	-1.00143	0.0108347	1.66832
864	B7G829	7	0.227082	-1.15405	0.996922	1.00045	0.134939	-1.15426
865	B7GCH1	1	0.169624	-1.3815	0.716205	-1.07507	0.103598	-1.34207
866	B7G529	10	0.0430408	1.26249	0.787256	1.04095	0.0341256	1.24239
867	B7FZM6	2	0.000215407	1.92967	0.911239	1.01579	0.000172134	1.91761
868	B7FT78	2	0.0667525	-1.09318	0.127632	-1.17426	0.744815	-1.02514
869	B7G3B3	2	0.0052956	2.12527	0.829392	1.02623	0.000310122	2.10337
870	B7G249	3	0.720126	-1.02944	0.98874	1.00196	0.72416	-1.03025
871	B7FP52	3	0.0130713	1.2891	0.11735	1.18154	0.0398832	1.20589
872	B7FQI2	4	0.00182075	-1.5023	0.476968	-1.02936	0.000107362	-1.48501
873	B7FYS6	5	0.000301816	2.19575	0.138511	-1.08265	7.26924e-06	2.26662
874	B7S469	2	0.0100613	-1.95242	0.313948	-1.1846	0.00285595	-1.8245
875	B7G9T8	1	0.00128706	3.84173	0.8644	1.04146	3.96085e-05	3.7798
876	B7G0C3	6	0.0641022	1.23801	0.982837	-1.00257	0.0264212	1.23929
877	B7FSV5	1	0.597921	-1.08217	0.988892	1.0031	0.566479	-1.0835
878	B7G8P6	4	0.00722721	-1.59375	0.492197	1.19691	0.0100968	-1.71255
879	B7FR70	1	0.237595	-1.33137	0.270579	-1.27421	0.364273	-1.20837
880	B7FZM4	5	0.220185	1.1466	0.814718	1.04151	0.240109	1.1281
881	B7FUG7	3	0.032133	-1.18137	0.145976	-1.19371	0.294129	-1.10059
882	B7FU92	7	0.00198039	1.44693	0.179236	1.09612	0.000672283	1.39478
883	B7FRZ7	1	0.343796	-1.33052	0.825552	1.04423	0.171219	-1.35376
884	B7FPZ7	1	0.242565	-1.58365	0.55399	-1.19076	0.208127	-1.47682
885	Q41094	1	0.473075	-1.19135	0.40911	1.22043	0.208576	-1.29016
886	B5Y525	3	0.0833946	1.21534	0.870762	1.01684	0.0285005	1.20725
887	B7FSF5	1	0.534616	1.04171	0.61309	1.04598	0.712547	1.02314
888	B7G6M8	2	0.358424	1.20128	0.683587	1.07432	0.320437	1.16732
889	B5Y502	6	0.00208849	-1.6748	0.592765	-1.07961	0.00088623	-1.62426
890	B7G064	1	0.998002	1.00109	0.670859	1.22233	0.825349	-1.08243
891	B7G573	1	0.0739486	2.0053	0.915	1.05269	0.0662548	1.96453
892	B7FXB8	5	0.353942	-1.1931	0.379895	-1.15445	0.44072	-1.12648
893	B7GDZ2	3	0.997091	-1.0005	0.997945	1.00033	0.994927	-1.00063
894	B7FZW1	1	0.948375	-1.01593	0.658562	-1.16914	0.847858	1.04781
895	B5Y3N8	1	0.210129	-1.18328	0.894055	-1.04688	0.444102	-1.16179
896	B7GE35	1	0.0926129	1.51295	0.954125	-1.00598	0.023148	1.51656
897	B7G446	1	0.714347	1.12185	0.346691	1.51765	0.85484	-1.05325
898	B7G871	8	0.0353087	-1.30474	0.589635	1.08303	0.0196284	-1.34704
899	B7S3Y3	2	0.0416025	-1.42189	0.739016	1.04887	0.010524	-1.44929
900	B7G945	1	0.181743	1.28154	0.118144	1.38329	0.485896	1.12556
901	B7FYH6	3	0.365245	1.13925	0.768132	-1.05559	0.188108	1.16417
902	B7FU36	1	0.0165028	-1.61623	0.448025	1.13932	0.00184252	-1.70279
903	B7G6W8	6	0.00960355	1.1947	0.969746	-1.00099	0.000737129	1.19517
904	B7G9P4	2	0.010167	1.79203	0.156387	-1.29314	0.00157193	1.98611
905	B7GCP2	1	0.121026	-1.39199	0.608652	1.13145	0.0275015	-1.46249
906	B7G3X3	2	0.324712	1.22192	0.884943	1.0423	0.329777	1.20184
907	B7G5M5	3	0.674695	1.03713	0.748775	1.03192	0.709853	1.02418
908	B7G128	4	0.0005557	-1.35824	0.650327	-1.03008	0.000334154	-1.34224
909	B7GDH4	5	0.0408346	-1.31019	0.723345	1.04577	0.012891	-1.33386
910	B7FNX7	13	0.39148	1.14214	0.452555	-1.14787	0.185151	1.20691
911	B7FX69	5	0.000718215	1.97961	0.527101	-1.0664	1.68759e-05	2.03117
912	B7G0L9	4	0.825125	-1.02681	0.462901	-1.12661	0.829104	1.02146
913	B7G326	3	0.0329699	-1.309	0.104139	-1.09479	0.0163551	-1.26243
914	B7G6K9	1	0.816569	1.04942	0.527211	1.13792	0.984127	-1.00345
915	B5Y4G8	2	0.765027	-1.02036	0.80147	-1.018	0.807884	-1.01311
916	B7G8D1	3	0.204328	1.19684	0.700931	1.08333	0.242114	1.15913
917	B7GCQ5	1	0.00220319	2.42084	0.41786	1.05807	9.98997e-05	2.3668
918	B7GCG4	11	0.0329567	1.60467	0.495949	1.18427	0.025092	1.4997
919	B7G4L2	3	0.148579	1.32243	0.706831	1.09621	0.131676	1.27472
920	B7FVE3	4	0.174327	1.11705	0.735732	-1.05607	0.172433	1.1417
921	B7GEN1	1	0.303201	1.21366	0.481251	1.11596	0.280866	1.16155
922	B7G0X2	2	0.679161	-1.10497	0.289035	1.24359	0.386587	-1.20566
923	B7G9T0	1	0.00429231	-2.78988	0.905842	1.02839	0.000208271	-2.82129
924	B7GD08	1	0.022429	1.69748	0.165598	1.42996	0.0760986	1.47121
925	B7G0Y4	11	9.81345e-06	4.78942	0.0962505	1.14375	3.71529e-07	4.5389
926	B8XA72	1	0.00190364	1.51458	0.474924	1.04852	0.000187484	1.48615
927	B7FTL9	11	0.0132918	2.76687	0.729703	1.1272	0.00202565	2.63747
928	B7G3B2	1	0.0202379	1.23991	0.0345226	1.22646	0.141797	1.14269
929	B7FUE4	1	0.00079763	3.15927	0.523137	1.0811	3.12618e-05	3.06224
930	B5Y3U9	9	0.00248139	-2.08937	0.276365	1.20577	0.00020938	-2.25176
931	B7GBG6	2	0.690135	1.01994	0.842457	1.00623	0.651748	1.01742
932	B5Y5R6	3	0.0262871	1.3849	0.710548	-1.05146	0.0030682	1.41298
933	B7FRC1	8	0.00283947	1.90312	0.87831	1.01028	0.000186468	1.89535
934	B7G6B0	5	0.000742388	2.92397	0.708966	1.08331	0.000107421	2.83186
935	B7G2T9	3	0.023627	-1.27374	0.990319	1.00107	0.00339374	-1.27428
936	B7G029	1	0.0930709	-2.19894	0.41792	-1.23566	0.0559014	-2.02047
937	B7GE66	6	0.15023	1.51069	0.88287	-1.00703	0.050202	1.51493
938	B7GAA5	7	0.00308803	-1.45082	0.48009	1.06881	0.000401834	-1.48996
939	B7FNS9	1	0.0307494	-2.17533	0.640893	1.18111	0.00496487	-2.3251
940	B7GA98	8	0.900571	-1.01737	0.634222	-1.06929	0.925211	1.00962
941	B7G7M5	2	0.000148371	1.92245	0.285349	-1.22806	0.000638997	2.0871
942	B7GCE8	1	0.0429847	1.48196	0.654147	1.11176	0.0360098	1.42047
943	B7FXB4	1	0.470389	1.07664	0.627569	-1.07001	0.25531	1.10618
944	B7FVD2	1	0.193545	1.46947	0.9479	-1.01073	0.0740437	1.47576
945	B7G3E0	3	0.878106	1.01656	0.801974	1.06255	0.957574	-1.00787
946	B7FUM6	1	0.448086	1.18381	0.545643	1.33029	0.844158	1.0561
947	B7S3L5	4	0.0593177	1.16223	0.930021	-1.00699	0.0142311	1.16548
948	B7FQS4	1	0.0312743	1.52914	0.295248	1.21236	0.0382116	1.41578
949	B7G7A0	4	0.259024	-1.09564	0.701047	-1.04994	0.338389	-1.07449
950	B7S3S7	4	0.110094	1.16558	0.915562	-1.00737	0.0432257	1.16901
951	B7G341	5	0.346813	1.08772	0.182347	1.15321	0.743596	1.02744
952	B7G7E3	5	0.531945	1.05789	0.767492	-1.04918	0.456023	1.07841
953	B7FVI8	1	0.638488	1.08719	0.314716	1.15334	0.857964	1.02688
954	B5Y4V7	2	0.338885	1.05244	0.623095	-1.02224	0.14261	1.06174
955	B7FVK8	1	0.0562705	-2.00893	0.85071	-1.03951	0.0150622	-1.97804
956	B7S3Q2	1	0.0468945	-1.64472	0.146295	-1.22886	0.0321325	-1.51457
957	B7FSR1	2	0.357149	1.08288	0.338178	-1.14902	0.222367	1.14475
958	B7G9X0	3	0.377321	1.10204	0.467555	-1.13186	0.226439	1.15802
959	B7FQZ7	1	0.702528	-1.02171	0.140475	1.14189	0.245144	-1.0774
960	B7FR28	8	0.020865	-1.33544	0.82159	1.03926	0.018136	-1.35617
961	B7G3A5	4	0.0375705	-1.41152	0.805185	-1.0251	0.00702381	-1.39759
962	B7FW20	1	0.0341113	-2.45047	0.502047	-1.33127	0.0169324	-2.18546
963	B5Y4C6	1	0.879304	1.02309	0.359779	-1.17477	0.491206	1.09118
964	B7G092	1	0.0690026	1.45575	0.592262	1.10898	0.0446839	1.39675
965	B7GEC5	6	0.000689443	2.4591	0.448404	1.08676	2.51626e-05	2.3786
966	B7G025	1	0.361177	-1.07902	0.0611748	-1.34073	0.743405	1.04209
967	B7FU01	1	0.0468643	-1.72222	0.640903	-1.10144	0.0130726	-1.65692
968	B7G6D3	5	0.000941521	1.6973	0.536936	1.01821	2.67008e-05	1.68509
969	B7G961	3	0.213821	1.04653	0.415521	1.12537	0.983547	-1.00177
970	B7FRR4	1	0.247504	1.17433	0.568451	1.07887	0.202921	1.13921
971	B7G4H7	4	0.151633	1.1459	0.489359	1.08077	0.192797	1.11084
972	B7G5M4	5	0.0134414	-1.32336	0.337274	-1.14475	0.0364068	-1.2537
973	B7G1K0	3	0.0520209	1.19707	0.454585	-1.07317	0.0142642	1.23137
974	B7FUI8	2	0.0479691	1.40215	0.554601	-1.10202	0.0075527	1.45771
975	B7S470	4	0.00978179	1.33106	0.726235	-1.04412	0.00743658	1.35424
976	B5Y4A1	2	0.007443	2.33087	0.126581	-1.1679	0.00053633	2.48016
977	B7FPF5	1	0.696048	1.12384	0.996476	-1.00124	0.609127	1.1244
978	B7FQX6	4	0.0480595	1.18724	0.154462	1.12079	0.0974532	1.1343
979	B7FQP5	1	0.864475	-1.05059	0.151843	1.2572	0.534539	-1.15132
980	B7GBW1	1	0.595796	-1.10538	0.845397	1.04811	0.471254	-1.12635
981	B7G9G8	1	0.114097	-1.29062	0.843766	1.02424	0.045377	-1.30304
982	B5Y5A7	3	0.0158888	1.47682	0.706883	-1.04493	0.00154523	1.50302
983	B7FSF4	1	0.00820343	1.52394	0.23329	1.16591	0.00435709	1.43319
984	B7G3J4	4	0.339353	1.17155	0.929883	1.01066	0.248378	1.16659
985	B7G8G7	1	0.111627	1.32646	0.374558	1.36257	0.498527	1.17206
986	B7G450	1	0.266384	1.37155	0.442998	1.3149	0.373995	1.22929
987	B7FQC0	1	0.00315043	1.72974	0.683311	-1.07896	0.00145106	1.78313
988	B7FPV1	1	0.00298699	-3.1493	0.720743	-1.05944	0.000219034	-3.07739
989	A0T0E2	3	0.000467506	-2.17834	0.534473	-1.05083	1.19445e-05	-2.13557
990	B7FP98	1	0.0731956	-1.37167	0.603102	-1.15716	0.141434	-1.29388
991	B7GBQ6	3	0.0225862	1.11682	0.471535	-1.04853	0.0155771	1.1382
992	B5Y3P4	2	0.00629096	1.45079	0.826494	1.02247	0.00135367	1.43795
993	B7G9V1	1	0.000530569	6.0016	0.616035	-1.03084	9.81867e-06	6.07497
994	B7FRX3	2	0.123111	-1.30258	0.871436	-1.03682	0.134457	-1.28388
995	B7G8S9	1	0.221974	-1.30513	0.669907	1.07506	0.098425	-1.34347
996	B7GDF8	1	0.00519046	1.3527	0.696282	1.07704	0.0391156	1.31313
997	B7GCI1	1	0.00746982	1.52387	0.184485	1.06767	0.00092464	1.48447
998	Q945G8	4	0.0495498	-1.25909	0.267792	-1.12881	0.0535456	-1.19953
999	B7FUJ7	2	0.336091	1.1578	0.849678	-1.03411	0.159062	1.17344
1000	B7GA10	15	5.33384e-05	-1.7876	0.0468784	-1.09706	8.08663e-06	-1.72258
1001	B7FT62	2	0.843698	-1.02435	0.534885	-1.09969	0.885524	1.01405
1002	B7S452	1	0.0128759	-1.65912	0.939284	-1.01119	0.00149482	-1.65175
1003	B7GBF0	1	0.051643	-2.09037	0.696618	1.28756	0.0525003	-2.31275
1004	B7G8I2	1	0.00158228	-5.53016	0.088722	-1.85673	0.00149028	-4.31756
1005	B5Y501	5	0.647795	-1.10714	0.617187	-1.10018	0.701216	-1.06566
1006	B7FQ33	4	0.00898573	2.1522	0.539785	1.14949	0.00483005	2.03555
1007	B7FQI9	1	0.00123514	-5.94444	0.0401707	-1.30976	0.000102653	-5.33622
1008	B7G8E3	6	0.244696	-1.10778	0.354209	-1.05817	0.219228	-1.08301
1009	B7GC65	1	0.00217426	1.3922	0.743091	-1.02734	0.000533327	1.4073
1010	B7FTL4	3	0.00368586	-2.20167	0.836535	1.04231	0.000259388	-2.23847
1011	B7FT11	1	0.505561	-1.10223	0.118835	1.29575	0.181138	-1.22259
1012	B7S4C6	4	0.712659	1.03442	0.584122	-1.05711	0.504048	1.05766
1013	A0T0J9	3	0.0963863	-1.37546	0.914043	-1.0213	0.0280704	-1.36391
1014	B7FPG7	3	0.0183959	-1.30215	0.640288	-1.04669	0.00367398	-1.2786
1015	B7G4T8	5	0.180507	1.09735	0.579613	-1.03282	0.0506546	1.11161
1016	B7G0Q6	6	0.115649	1.53682	0.559569	1.23163	0.125743	1.41394
1017	B5Y3T0	2	0.0154522	-1.58134	0.858048	1.02383	0.00436472	-1.59631
1018	B7FY50	1	0.00669717	1.40887	0.416634	1.131	0.0141717	1.34117
1019	B7FS65	1	0.00213065	-1.25287	0.0908373	-1.10548	0.00391352	-1.20361
1020	B7G713	1	0.272144	-1.07354	0.753017	1.02768	0.129006	-1.08533
1021	A0T0F3	9	0.0102049	-1.31453	0.847985	1.03377	0.0199381	-1.33211
1022	B7FTF1	1	0.178289	1.43391	0.102076	1.55569	0.451011	1.20158
1023	B7G5M3	2	0.0504081	-1.30481	0.24093	-1.07249	0.0200942	-1.26879
1024	B7G8J6	2	0.544493	1.08866	0.540247	-1.08792	0.27068	1.12598
1025	B7G8E9	4	0.00091581	2.69423	0.501858	1.10765	4.2194e-05	2.58626
1026	A0T0A9	1	0.0303628	-3.72988	0.615665	-1.32699	0.00832759	-3.3308
1027	B5Y3X1	1	0.016634	1.63039	0.240431	-1.25543	0.00351435	1.7857
1028	B7GA85	2	0.00193111	1.80996	0.373967	1.18876	0.00411556	1.68901
1029	B7FQE7	6	0.043413	-1.28847	0.811332	1.03577	0.0321802	-1.30671
1030	B7G935	16	0.0135525	-1.40679	0.114162	-1.28055	0.060999	-1.2743
1031	B7G039	1	0.0890646	1.4748	0.986293	1.00479	0.0534018	1.47199
1032	B7S488	2	0.0111626	1.22077	0.43167	-1.07357	0.0062858	1.25593
1033	B7FPA1	7	0.00139619	-1.82666	0.101407	-1.26138	0.00167137	-1.66464
1034	B7G593	3	0.0174243	-1.48359	0.546019	-1.09504	0.00792246	-1.43068
1035	A0T0E8	2	0.00313708	-2.7556	0.804794	1.04477	0.000150751	-2.8043
1036	B7GEA6	1	0.000150751	2.22672	0.793572	1.02132	3.15756e-06	2.20801
1037	B7G309	1	0.234713	1.18217	0.34888	1.19366	0.404659	1.10135
1038	B7FUM7	3	0.025323	-1.53651	0.723808	-1.0641	0.0178112	-1.49879
1039	B7FU93	10	0.0714661	-1.23558	0.325551	1.109	0.0260614	-1.28779
1040	B7G3W1	1	0.235243	-1.14244	0.39023	-1.01032	0.114481	-1.13776
1041	B7GA13	2	0.0679038	1.50304	0.472539	1.08177	0.0221435	1.45652
1042	B7GCG3	1	0.0176039	3.51243	0.6585	1.30709	0.0122203	3.15563
1043	B7G9I4	1	0.00252805	-1.34674	0.351888	1.23913	0.0267043	-1.46733
1044	B7FU86	3	0.236037	1.27125	0.610902	1.12594	0.295519	1.21234
1045	A0T0K0	2	0.0842499	-1.43325	0.62677	-1.10617	0.0387508	-1.37656
1046	B7G9P1	1	0.925465	-1.0164	0.267289	-1.32162	0.561413	1.09996
1047	B7G321	1	0.0325098	-1.68883	0.0675122	-1.3351	0.0455496	-1.50446
1048	B7G689	1	0.710976	1.06169	0.48089	-1.08389	0.450884	1.09645
1049	B7FX40	3	0.849856	1.01408	0.28977	-1.17475	0.424422	1.08156
1050	B7S480	3	0.00084926	1.30476	0.360621	1.07994	0.00391955	1.26523
1051	B7GE24	2	0.466909	1.08854	0.451348	1.11392	0.659095	1.04256
1052	Q84X64	6	0.431285	1.07148	0.864731	1.02017	0.359784	1.06295
1053	B7GCW6	4	0.000623114	-1.92396	0.351268	-1.24539	0.00639112	-1.76228
1054	B7G284	1	0.557339	-1.07846	0.906078	1.02544	0.471429	-1.08935
1055	B7G799	2	0.00942021	1.30752	0.695828	-1.06373	0.0139117	1.34023
1056	B7GCG7	1	0.370769	-1.40683	0.338032	1.68261	0.145038	-1.73235
1057	B7GBF3	4	0.137104	1.5641	0.504916	1.22831	0.126602	1.44059
1058	B7S3S3	1	0.388747	1.11258	0.107837	1.12498	0.531736	1.06138
1059	B7G0J8	6	0.743071	-1.03195	0.665575	1.08658	0.555735	-1.0668
1060	B7FUK9	3	0.00160978	1.49214	0.30522	-1.16424	0.00173529	1.58572
1061	B7G7W4	1	0.126818	1.26161	0.853455	-1.03831	0.0622039	1.28072
1062	B7FP61	4	0.0408575	1.16705	0.381609	1.08252	0.0562858	1.13062
1063	B7FVX0	2	0.0290135	-1.23583	0.458908	1.12886	0.0302939	-1.29722
1064	B7GB19	1	0.234196	-3.71043	0.791235	-1.46673	0.218247	-3.18335
1065	B7FXZ1	1	0.0198579	1.53347	0.792641	-1.04467	0.00281161	1.56051
1066	B7G968	1	0.73612	1.01832	0.433612	1.12628	0.756505	-1.02985
1067	B7G6P3	1	0.0122235	1.9627	0.121821	1.23962	0.00529747	1.8011
1068	B7FUV3	7	0.000474489	-1.5678	0.188318	-1.15412	0.00135724	-1.48044
1069	B7FSP4	2	0.0204387	-1.73277	0.582307	1.18776	0.0107633	-1.85624
1070	B7FT87	6	0.168038	1.30894	0.955572	1.01393	0.108618	1.30172
1071	B7FTA1	1	0.110758	-1.1634	0.9443	1.00689	0.029521	-1.1666
1072	B5Y3K4	2	0.174364	-1.22938	0.85077	1.03904	0.124077	-1.24835
1073	B5Y533	2	0.24191	-1.12503	0.0897213	-1.19042	0.597176	-1.04926
1074	B7GE47	1	0.39111	1.20867	0.796969	-1.08908	0.254466	1.25064
1075	B7FQV5	4	0.168263	1.13079	0.170331	1.06384	0.138713	1.10314
1076	B7GED7	1	0.0249791	1.48675	0.561184	-1.08525	0.00371271	1.53621
1077	B7G6N9	2	0.3488	1.15314	0.216687	-1.06696	0.151968	1.18343
1078	B5Y5U5	1	0.608646	1.08858	0.504472	-1.13169	0.335996	1.1438
1079	B5Y447	2	0.368745	-1.22615	0.445609	-1.2619	0.575753	-1.1172
1080	B7FPJ4	3	0.0313911	-1.40265	0.888217	-1.0206	0.00620139	-1.39125
1081	B7FP39	1	0.00303841	-1.07256	0.920866	-1.00173	0.000282075	-1.07182
1082	B7G9S7	1	0.222235	1.45457	0.494645	1.30407	0.252914	1.30802
1083	B7FYT9	6	0.00257654	-1.43705	0.519518	-1.05491	0.000362103	-1.40664
1084	B7G9L9	3	0.0516266	-1.22211	0.927427	1.00889	0.0167328	-1.22645
1085	B7FXB9	2	0.822336	1.03105	0.693536	1.0636	0.958953	1.00593
1086	B7FQH4	2	0.0344253	1.53354	0.77075	-1.0503	0.0044303	1.56394
1087	B7G5D1	1	0.0849583	1.19718	0.269636	1.14221	0.135406	1.13518
1088	B7G0S3	3	0.414532	1.09232	0.850509	1.01308	0.287653	1.08666
1089	A0T0C1	7	0.00806821	-1.73246	0.487858	-1.11795	0.0013449	-1.65689
1090	B7G715	4	0.00303106	-2.1756	0.084374	1.51151	0.00120732	-2.56651
1091	B7G1Y6	13	0.0359096	-1.29865	0.86448	1.0191	0.00491008	-1.30852
1092	B7G5J2	1	0.022406	-2.52379	0.0239666	-1.17105	0.00433696	-2.36931
1093	A0T0F8	2	0.0124643	2.11629	0.401741	1.21605	0.00322658	1.95701
1094	A0T0I6	4	0.00274066	-2.0466	0.346443	1.15781	0.000367081	-2.17014
1095	B7S3T1	1	0.0535203	-1.2874	0.39584	1.12845	0.015474	-1.35116
1096	B7FU48	6	0.179051	1.15119	0.158792	1.05807	0.126488	1.12549
1097	B7FU57	3	0.180591	-1.32379	0.380799	1.27742	0.0579693	-1.46
1098	B7FUL2	3	0.387977	-1.11937	0.600729	-1.16701	0.785619	-1.05231
1099	B7GEJ8	1	0.0567317	-1.7607	0.209493	-1.15149	0.0213273	-1.6641
1100	B7G7H8	4	0.0231907	1.45665	0.184286	1.08611	0.00597521	1.40931
1101	B7G936	2	0.291915	-1.09785	0.775197	-1.03616	0.362125	-1.08236
1102	B7FV55	1	0.000739082	-3.10973	0.0714308	-1.50803	0.00104707	-2.6385
1103	B7FPK3	2	4.96568e-05	-1.68668	0.0302303	-1.18167	0.000303356	-1.57774
1104	B7FY70	2	0.565688	1.06557	0.943152	-1.01427	0.541469	1.07162
1105	B7FY32	2	0.00162803	1.35791	0.618611	1.07571	0.0154672	1.31885
1106	B7G9J8	2	0.000163558	-1.93979	0.308258	1.08665	1.16187e-05	-2.00535
1107	B7G5L8	3	0.027157	1.24651	0.925729	1.01469	0.0536407	1.23926
1108	B5Y454	1	0.151877	1.51565	0.561746	-1.29987	0.109911	1.68329
1109	B7FU50	1	0.182608	-1.399	0.739083	-1.09105	0.123152	-1.35108
1110	B7FU83	1	0.0142281	-1.82397	0.367824	-1.17061	0.00486443	-1.71259
1111	B7FPG9	3	0.0116856	-1.15528	0.272985	-1.09366	0.0818225	-1.11464
1112	B7G6W4	2	0.155093	-1.11889	0.312895	-1.10044	0.336364	-1.07686
1113	B7G4G4	1	0.656252	1.11624	0.725296	-1.11521	0.433416	1.166
1114	B7FUU4	1	0.00679696	2.68438	0.204502	-1.40667	0.000777381	3.07695
1115	B7FNY3	12	0.000925709	-1.58243	0.626248	-1.0373	4.60268e-05	-1.55942
1116	B7GB77	3	0.0950808	-1.21177	0.586484	-1.04828	0.0565566	-1.18913
1117	B7GDB2	1	0.0105848	1.64341	0.515528	-1.10067	0.00129777	1.70768
1118	B5Y511	2	0.450898	1.07588	0.101248	-1.39357	0.181054	1.22862
1119	B7GB64	2	0.136388	1.31054	0.813065	-1.0465	0.0541591	1.33458
1120	B7GCJ6	1	0.000120249	-2.50235	0.917298	1.00838	9.23865e-07	-2.51072
1121	B7FP71	1	0.065802	-1.74921	0.157274	1.30327	0.0126267	-1.94471
1122	B7G5H9	2	0.00365811	-1.52803	0.643062	-1.04524	0.00046672	-1.50122
1123	B7S3J7	1	0.551288	-1.05809	0.607536	-1.05623	0.65681	-1.03519
1124	B7FYE2	3	0.00507622	1.94589	0.326767	-1.12161	0.000352454	2.0373
1125	B5Y3Y0	2	0.0102574	1.62526	0.523499	-1.0753	0.00093829	1.67314
1126	B5Y460	4	0.00355215	-1.9061	0.953316	-1.00907	0.000248514	-1.89923
1127	B5Y5R5	5	0.0224874	-1.27534	0.816224	1.01494	0.00237698	-1.28293
1128	B7FSE5	1	0.0147154	1.3892	0.130878	-1.15115	0.00236661	1.46966
1129	A0T0C7	2	0.0255702	-1.73538	0.463741	1.11271	0.0027349	-1.81112
1130	B7GBY6	1	0.0101061	1.68196	0.343685	1.21926	0.0130712	1.55373
1131	B7GCL6	1	0.509167	1.22329	0.428472	1.3451	0.726269	1.08649
1132	B7GBQ5	1	0.119545	-1.21256	0.944387	1.01068	0.0991486	-1.21773
1133	B7FVS1	1	0.147655	-1.44185	0.0204767	-1.54199	0.397734	-1.21251
1134	B7G630	2	0.423268	1.20864	0.613318	1.19397	0.566205	1.1259
1135	B5Y3S6	5	0.000226507	1.91684	0.587826	-1.0518	1.27062e-05	1.95596
1136	B7FT79	1	0.000228931	2.1151	0.851961	-1.01916	1.48261e-05	2.13121
1137	B7GD45	1	0.0470355	-1.93088	0.392823	1.24374	0.00833643	-2.10692
1138	B7G9U6	1	0.868293	-1.03411	0.895614	-1.01488	0.85982	-1.02802
1139	B5Y4U4	8	0.018238	1.39399	0.708288	1.06657	0.0310472	1.35852
1140	B7GDP7	3	0.00292438	1.608	0.928346	1.0101	0.000498409	1.60155
1141	B7G8K2	1	0.00692727	-1.86367	0.483039	1.13464	0.000722955	-1.96026
1142	B5Y3J5	4	0.3336	1.1214	0.554901	1.06473	0.328008	1.09362
1143	B7FT68	2	0.000198443	1.67447	0.889398	-1.01141	1.96721e-05	1.68209
1144	B5Y3C0	1	0.145524	1.2669	0.0672217	-1.20393	0.0336662	1.36453
1145	B7G223	2	0.123576	-1.16952	0.449439	1.07999	0.0374488	-1.20608
1146	B7GAG9	3	0.00664542	1.49502	0.514515	-1.07228	0.00129753	1.53734
1147	B7G0L3	5	0.12719	1.39286	0.593736	1.17233	0.147699	1.30703
1148	B7G2B8	3	0.749003	1.03656	0.806501	-1.04006	0.604637	1.05297
1149	B7FYL4	5	0.0319911	-1.29074	0.435294	1.08687	0.00436658	-1.33447
1150	A0T0K4	4	0.0529481	-1.53547	0.939372	1.01387	0.0223443	-1.54395
1151	B5Y3X3	1	0.160822	1.21679	0.277404	1.29843	0.560059	1.0961
1152	B7FXS1	1	0.16862	1.23662	0.886894	1.02461	0.0797593	1.22465
1153	A0T0L9	5	0.136756	-1.29889	0.565673	1.18932	0.105017	-1.39217
1154	B7FXX6	7	0.0329374	-1.28747	0.553577	1.03576	0.00409197	-1.30569
1155	B7FQL7	3	0.144095	-1.37584	0.712806	-1.07931	0.080665	-1.33447
1156	Q2TSX0	5	0.0374002	1.30783	0.543641	-1.06272	0.00504889	1.34004
1157	B7G187	3	0.00177136	-2.11899	0.889074	-1.01795	0.000142322	-2.10396
1158	B7G5Y0	2	0.144434	1.20632	0.744075	1.08221	0.33197	1.16879
1159	B7GCR4	1	0.076096	-1.78279	0.0210012	-1.36944	0.0706799	-1.57211
1160	B7G659	1	0.242058	1.16479	0.649265	-1.06927	0.0839181	1.19642
1161	B7FPT6	1	0.040947	2.05859	0.619568	1.20606	0.02248	1.90995
1162	B7G8Z0	4	0.562523	1.08704	0.68191	1.09851	0.720288	1.04695
1163	B7G763	2	0.00817093	1.56759	0.788512	-1.02123	0.000743051	1.58082
1164	B7FVL6	3	0.341818	1.10595	0.76379	-1.03803	0.15047	1.12259
1165	B7FVZ8	2	0.400621	1.13634	0.398276	1.17729	0.672547	1.06452
1166	B7S450	1	0.215264	1.13254	0.00108409	1.3792	0.973997	-1.00415
1167	B7G7K4	1	0.765348	1.08977	0.990366	-1.00307	0.681043	1.09111
1168	B7G469	3	0.0114902	1.37951	0.98515	-1.00132	0.0018358	1.38023
1169	B7S4B2	2	0.00334256	3.43851	0.682034	1.10449	0.00047909	3.30449
1170	B7G5I4	10	0.00201732	1.5396	0.99077	1.00186	0.00263719	1.53845
1171	B7FZM3	2	0.97949	-1.00625	0.750755	-1.0458	0.946514	1.01176
1172	B7GDS5	1	0.325569	1.34264	0.641861	1.1586	0.29097	1.26586
1173	B7G0E9	3	0.719494	-1.0262	0.596791	-1.02381	0.751531	-1.01659
1174	B7GA30	1	0.571189	-1.09773	0.0782505	-1.1703	0.813039	-1.0308
1175	B7G8N9	1	0.00196032	-1.66492	0.124004	1.12414	0.000137187	-1.7447
1176	Q41074	6	0.000133375	-1.83466	0.964121	1.00244	1.43605e-06	-1.83645
1177	B7FW65	1	0.186569	-1.43038	0.70477	-1.07945	0.135997	-1.3873
1178	B7GEF7	11	0.00892399	-1.46094	0.515087	-1.07535	0.00547649	-1.4191
1179	B7FZS9	3	0.624765	-1.03181	0.990757	1.0009	0.499107	-1.03218
1180	B7GA12	3	0.256319	-1.16298	0.853855	-1.01537	0.138675	-1.15591
1181	B7G365	1	0.00872999	-2.28123	0.384785	-1.39547	0.0258562	-1.99656
1182	B7FTV5	2	0.130051	-1.16967	0.262914	-1.10143	0.160542	-1.12534
1183	B5Y3G9	1	0.00303841	-1.07256	0.920866	-1.00173	0.000282075	-1.07182
1184	B7FX51	4	0.0270454	1.40117	0.388081	1.14915	0.0235755	1.32538
1185	B7G277	1	0.177167	-1.50268	0.142422	-1.21755	0.139318	-1.3889
1186	B7GD74	1	0.0070048	1.62607	0.0971323	-1.21871	0.00164084	1.75994
1187	B7FZR5	5	0.0302524	1.39836	0.49223	-1.07323	0.0035112	1.43845
1188	B7FXY5	2	0.0253639	-1.31499	0.146752	1.28293	0.0161359	-1.45279
1189	B7G6V2	2	0.709457	1.0385	0.944228	1.01495	0.806416	1.03236
1190	B7G8Y0	3	0.1458	-1.2662	0.79878	1.05045	0.0785032	-1.29137
1191	B7G5G4	5	0.153461	-1.20418	0.784255	-1.04061	0.0733756	-1.18516
1192	B5Y3C3	3	0.67835	1.05677	0.361817	-1.18146	0.303677	1.12966
1193	B7FQZ8	2	0.000667631	2.04427	0.364194	1.16834	0.000763698	1.92093
1194	B7FWN3	2	0.103327	1.40396	0.164261	1.37509	0.226489	1.23601
1195	B7FQT5	1	0.0885046	1.57343	0.085099	1.30293	0.101206	1.4154
1196	B7G3T4	1	0.0132997	-1.70724	0.742127	1.05742	0.00198481	-1.7458
1197	B7G238	1	0.622414	-1.06449	0.0351338	-1.28393	0.763311	1.03819
1198	B7GBD1	1	0.00280656	3.06698	0.689208	1.07258	0.0001423	2.98221
1199	B7FXK5	1	0.932695	1.01847	0.531966	-1.04463	0.821655	1.03642
1200	Q2TSX2	2	0.0151337	1.52839	0.910054	-1.00739	0.0015541	1.5329
1201	B7GAP1	1	0.137071	1.40037	0.386702	1.15061	0.0954813	1.32395
1202	B7G1K3	1	0.113801	1.35865	0.145384	1.16389	0.0996274	1.27862
1203	B7G9N6	1	0.0625705	-1.62878	0.253105	-1.4585	0.20592	-1.40055
1204	B7GCN0	1	0.776863	1.03515	0.3758	-1.05679	0.548128	1.05828
1205	B7S3S6	3	0.187289	-1.15395	0.698359	1.06267	0.109394	-1.18235
1206	B7GB16	1	0.159406	-1.39888	0.437191	-1.18225	0.174145	-1.30827
1207	B7FS44	1	0.0202793	1.82031	0.587103	1.1416	0.00711567	1.72639
1208	B5Y4E2	1	0.135838	1.32859	0.505707	-1.15348	0.0348174	1.40668
1209	B7FZ57	3	0.00411728	1.82978	0.891257	1.01656	0.00028079	1.81779
1210	B7G4I9	1	0.761019	1.05202	0.843297	-1.04796	0.601397	1.07192
1211	B7FWM6	1	0.718529	1.06422	0.697266	-1.08033	0.485772	1.09762
1212	B7S423	2	0.0110119	-1.49757	0.722868	1.0531	0.00361814	-1.52889
1213	B7FP04	1	0.194992	-1.27158	0.376893	1.23027	0.0576269	-1.38148
1214	B7FQE3	2	0.00264294	1.53776	0.180428	-1.15014	0.000677491	1.62626
1215	B7FW92	1	0.222892	-1.35572	0.0426587	-1.25141	0.259913	-1.2394
1216	B7FU94	2	0.637958	-1.04813	0.817927	1.03727	0.506078	-1.06358
1217	B5Y576	2	0.21934	1.25066	0.489057	1.14852	0.232281	1.18327
1218	B5Y4V2	1	0.795684	-1.02746	0.947587	-1.00891	0.753733	-1.02382
1219	B7FUQ8	3	0.466584	-1.08829	0.452995	1.05247	0.230232	-1.11078
1220	B7G0U4	1	0.22698	1.29913	0.206167	1.39613	0.513049	1.1368
1221	B7FR31	1	0.105009	1.48087	0.451366	1.28261	0.187708	1.34054
1222	B7GE48	1	0.0122797	-9.14572	0.289638	-1.76712	0.00370261	-7.28301
1223	B7FTL5	1	0.0252241	-1.33009	0.526446	-1.11689	0.047238	-1.27256
1224	B7GDF4	1	0.00247541	1.72841	0.645012	-1.05722	0.000139777	1.76731
1225	B7G115	1	0.00369136	-2.51363	0.797247	-1.05523	0.000200509	-2.46016
1226	B7FQH1	1	0.0102073	-3.11137	0.0140886	-1.27244	0.00192918	-2.82552
1227	B7G3Z1	3	0.126134	1.31279	0.81975	-1.04451	0.0529805	1.33586
1228	B7G9C7	2	0.0143791	-1.55658	0.558382	-1.08739	0.0040312	-1.50528
1229	B7FP43	2	0.769651	-1.04416	0.459912	1.17221	0.427015	-1.11268
1230	B7FRG4	4	0.00853304	1.66377	0.243834	-1.18246	0.000958966	1.77913
1231	B7G5R1	2	0.453733	1.12245	0.638148	1.08404	0.46134	1.0868
1232	B7FPJ1	1	0.0640759	1.453	0.717552	-1.08898	0.0212867	1.50339
1233	B7G1W7	3	0.00953134	1.4651	0.242236	1.14907	0.00572041	1.38589
1234	B7GCP1	1	0.832008	1.02617	0.592302	1.15885	0.837274	-1.03369
1235	Q8GTB5	4	0.0239451	1.79199	0.993473	-1.00199	0.00369329	1.79342
1236	B7FZF0	1	0.00989796	-1.53438	0.162922	-1.2056	0.0118886	-1.42381
1237	B7G694	1	0.176117	-1.39294	0.0706763	-1.51732	0.454154	-1.17896
1238	B7FWQ4	1	0.0592424	-1.52564	0.940326	-1.01884	0.0448407	-1.51429
1239	B7G5P8	1	0.0629326	-2.36183	0.429558	-1.23122	0.0328386	-2.17327
1240	B7FUS2	5	0.01809	-1.44097	0.907112	-1.01146	0.00222168	-1.43442
1241	B5Y5D0	1	0.0211379	1.53398	0.79198	1.0495	0.0073865	1.50462
1242	B5Y5C0	1	0.688511	1.09567	0.802538	1.07791	0.714811	1.06328
1243	A0T0I2	1	0.00246937	-1.66264	0.499789	1.0853	0.000652558	-1.71798
1244	B7G0T8	9	0.00445334	-1.34221	0.371155	-1.07285	0.000960209	-1.30498
1245	B7FP23	3	0.0376547	1.53372	0.946944	-1.01244	0.009519	1.54132
1246	B7GCN8	1	0.00264184	-1.97453	0.547388	1.06733	0.000112623	-2.02668
1247	B7G4Z0	3	0.00220497	-1.67813	0.206784	-1.18456	0.00222186	-1.56821
1248	B7G5H7	1	0.0249688	-1.54778	0.379422	-1.18969	0.0192447	-1.4439
1249	B7GBE8	1	0.0122952	1.88088	0.278147	1.32862	0.0196962	1.67881
1250	B7FNU1	1	0.0580909	1.27879	0.346592	1.15055	0.0709365	1.20903
1251	B7GBF2	2	0.0043078	-2.10941	0.354395	1.2621	0.00148051	-2.31525
1252	B7FYC4	1	0.145215	-1.17046	0.249174	1.11534	0.0538874	-1.2227
1253	B5Y4Z7	5	0.00992171	-1.45217	0.108722	-1.21517	0.0148396	-1.34327
1254	B7G9H4	1	0.604915	1.03823	0.671723	-1.09272	0.543003	1.07571
1255	B7G898	1	0.588986	-1.24385	0.900842	1.0224	0.435422	-1.25493
1256	B7G6Z9	2	0.0799938	1.23862	0.913307	1.01208	0.0341614	1.23269
1257	B7FZW8	1	0.0599279	4.72325	0.656742	1.50645	0.0298759	4.00921
1258	B7G0K8	1	0.648667	1.04673	0.80052	1.02429	0.616636	1.03673
1259	B5Y4D9	2	0.00476197	-2.01439	0.0239758	-1.35534	0.00583377	-1.78371
1260	B5Y593	1	0.189823	-1.60966	0.271288	1.6216	0.0599416	-1.95304
1261	B7G9P2	1	0.534309	-1.09771	0.795992	1.05102	0.326135	-1.11977
1262	B7FWX9	1	0.135447	1.48509	0.64598	1.17169	0.162469	1.39389
1263	B7G9K6	2	0.0121985	1.33564	0.887099	1.01021	0.00314643	1.33022
1264	B7FYG2	3	0.028543	1.20522	0.163508	1.13504	0.0576472	1.14567
1265	B5Y3C1	1	0.00491195	2.38777	0.956649	1.01038	0.000283707	2.37793
1266	B7GA70	2	0.471062	1.20347	0.288934	1.29068	0.681481	1.0867
1267	B7GC81	1	0.00938407	-2.17682	0.764889	1.06806	0.000889549	-2.23491
1268	B7FS76	2	0.019525	1.23397	0.345555	-1.08212	0.00257372	1.27355
1269	B7G6D7	1	0.822906	-1.02808	0.784579	1.0345	0.70717	-1.04213
1270	B7FP80	3	0.0426523	-1.4701	0.440287	1.1561	0.00803475	-1.55792
1271	A0T0K5	3	0.0138176	-1.3965	0.546356	1.0694	0.00341049	-1.43449
1272	B7S3I6	3	2.79603e-06	1.63996	0.417172	1.03059	5.49232e-07	1.62032
1273	B7FQC3	1	0.000313306	-2.22756	0.670768	-1.05643	9.1608e-05	-2.17918
1274	B7G4K1	5	0.433961	1.06809	0.683261	-1.103	0.443045	1.11081
1275	B7G614	3	0.00476232	1.67977	0.00657691	-1.43601	0.00275614	1.94139
1276	B7FSX7	2	0.199269	1.12761	0.349814	1.04681	0.14687	1.10717
1277	B7G2A5	4	0.225544	-1.15576	0.397331	-1.08511	0.204108	-1.11861
1278	B7FUE9	3	0.000135275	1.83143	0.234822	-1.07294	4.29949e-06	1.88374
1279	B7S475	1	0.491272	-1.10956	0.731277	1.0525	0.267054	-1.13251
1280	B7FW70	2	0.618562	1.05608	0.309139	-1.18931	0.285587	1.13192
1281	B7G9G7	1	0.000441524	-2.24945	0.0424996	-1.37361	0.00118749	-1.98121
1282	B7FQV9	1	0.0450778	-1.78901	0.968409	1.01176	0.00907244	-1.7974
1283	B7FPA4	1	0.272005	-1.33348	0.950581	-1.00933	0.136258	-1.32853
1284	B7FNS3	1	0.0772126	-1.66576	0.766313	1.08844	0.014465	-1.72319
1285	B7FP14	1	0.00319297	3.03645	0.997662	-1.00118	0.0034258	3.03788
1286	B7FSB2	1	0.0339571	-1.98063	0.640352	-1.10457	0.0141915	-1.90338
1287	B7FTD4	1	0.000946752	1.34865	0.0662415	-1.11843	0.000268858	1.4104
1288	B7FY59	1	0.228791	1.19185	0.451285	-1.0911	0.071535	1.23414
1289	B7FWI9	3	0.00477554	1.68987	0.219476	-1.18589	0.000546595	1.80914
1290	B5Y5U2	5	0.17496	-1.09504	0.223612	1.08042	0.0429277	-1.12945
1291	B7S468	1	0.225738	-1.26469	0.349075	1.1088	0.068546	-1.31803
1292	B7FZJ1	3	0.258992	1.11316	0.526906	-1.07443	0.080316	1.14559
1293	B7G6T5	4	0.0112681	1.5977	0.853651	-1.02429	0.000911517	1.61311
1294	B7G1L6	1	0.454047	-1.07336	0.885027	-1.01799	0.365801	-1.06573
1295	B7G4D0	3	0.0253919	-1.25223	0.0983997	-1.14566	0.0445289	-1.18593
1296	B7FWJ5	7	0.00482383	-1.94094	0.465051	1.07892	0.000241061	-2.00081
1297	B7G398	1	0.00108078	-1.33938	0.685511	1.04657	0.00209246	-1.36399
1298	B7G7A5	1	0.000201638	-1.96432	0.550182	-1.03926	7.79056e-06	-1.9343
1299	B7GA40	5	0.000961394	2.65264	0.769647	1.06455	0.000203876	2.58709
1300	B7G0S4	1	0.00186918	-1.82138	0.425135	-1.11741	0.000395187	-1.74227
1301	B7G672	4	0.00298715	-1.51306	0.173224	-1.16909	0.00263019	-1.4214
1302	B7FS75	2	0.109839	-1.52223	0.334365	1.14009	0.023012	-1.60418
1303	B7FQZ3	1	0.474714	1.08077	0.314698	-1.11081	0.198327	1.12717
1304	B7FWD0	1	0.539366	1.08222	0.454201	-1.13365	0.226384	1.13791
1305	B7G589	1	0.00316692	2.74841	0.577882	1.2129	0.00257778	2.5442
1306	B7S4G9	1	0.892848	1.01164	0.285	1.14869	0.609479	-1.04485
1307	B7FY69	1	0.187181	1.49744	0.995225	1.00133	0.0864055	1.49664
1308	B7GEA5	1	0.00231548	1.99437	0.341534	1.0544	0.0001144	1.95255
1309	B7FRY0	1	0.954567	-1.01383	0.714462	1.0784	0.805139	-1.04491
1310	B7FRL8	2	0.0111694	-2.06466	0.268296	-1.20384	0.00334861	-1.91699
1311	B7G2E2	1	0.383261	1.23792	0.0416721	1.73451	0.978478	-1.00688
1312	B7GAS4	2	0.141087	-1.23684	0.429348	1.20368	0.0861054	-1.33205
1313	B7FZG0	1	0.940991	-1.0038	0.260192	-1.08855	0.526135	1.03061
1314	B5Y3S9	6	0.828457	1.01724	0.734275	1.03698	0.966486	1.00258
1315	B7G802	2	0.0703635	1.66344	0.623225	1.13704	0.0311752	1.58015
1316	Q2TSW9	7	0.0188581	1.31124	0.319463	-1.11014	0.00401038	1.3672
1317	B7G302	1	0.13665	-1.20063	0.743418	1.03061	0.0364785	-1.2152
1318	B7FXB6	6	0.000856332	1.5817	0.250947	-1.1258	0.000172856	1.65847
1319	B7GAU1	4	0.00535779	1.74928	0.163581	-1.18993	0.000688933	1.87529
1320	B7G858	1	0.00358476	3.08364	0.562409	-1.18446	0.000407538	3.29968
1321	A0T0K2	2	0.00049295	-2.58206	0.892655	-1.01775	1.04587e-05	-2.56395
1322	B7FZK6	1	0.505662	-1.15563	0.65757	1.10922	0.360077	-1.20456
1323	B7FU29	2	0.0633454	-1.36435	0.41927	-1.13085	0.0435553	-1.29886
1324	B7FRI5	2	0.183065	-1.22441	0.540224	-1.13945	0.265249	-1.16212
1325	B7G3T0	2	0.0541629	1.25341	0.412535	1.12756	0.0776961	1.19464
1326	B7FTQ9	1	0.0230365	-2.14939	0.663105	1.13816	0.00242425	-2.26359
1327	B7FRF4	1	0.273787	1.14809	0.334564	1.18227	0.542176	1.07372
1328	B7FQ83	1	0.336758	-1.26351	0.611311	1.16953	0.122089	-1.34519
1329	B7FXG8	1	0.474649	1.62615	0.538033	-1.38184	0.252741	1.85073
1330	B7FR61	1	0.0809532	-2.18839	0.422407	-1.37915	0.0603097	-1.92433
1331	B7G663	1	0.00130248	1.70467	0.761055	-1.03586	0.000139973	1.72887
1332	B7FQE9	1	0.00178318	-8.46218	0.0153601	-1.37921	0.000144949	-7.44097
1333	B7FTB6	1	0.00763212	2.19025	0.60487	1.13847	0.00158353	2.07953
1334	B7GEA9	1	0.00777318	2.33326	0.522812	-1.41035	0.0152104	2.67728
1335	B7G710	2	0.510125	1.25239	0.685027	1.24253	0.65211	1.1482
1336	B7FST4	1	0.00788937	-2.66584	0.0193404	-1.38881	0.00357032	-2.33764
1337	B7G3E9	1	0.923099	1.01816	0.565205	-1.333	0.639753	1.14221
1338	B7G2U7	1	0.00688804	-3.01887	0.195832	-1.4355	0.00277784	-2.61242
1339	B7FSB8	1	0.0627129	-1.13913	0.733674	1.02114	0.0106403	-1.1487
1340	B7FY58	1	0.00257006	-2.17603	0.748234	-1.05875	0.00022045	-2.1269
1341	B7FR07	2	0.0414576	-1.55673	0.0352121	-1.51695	0.178922	-1.31772
1342	B7G8A1	1	0.893145	1.01812	0.924798	1.0203	0.938402	1.00997
1343	B7GCF7	2	0.581615	-1.12751	0.116129	1.68048	0.193851	-1.38769
1344	B7GE72	1	0.468078	1.02137	0.186033	1.0606	0.93395	-1.00239
1345	B7GD72	2	0.937058	1.0193	0.538054	1.2233	0.754759	-1.06343
1346	B7FT88	3	0.716652	-1.02227	0.625389	1.03467	0.515402	-1.03631
1347	B7FP81	1	0.0021188	-2.01227	0.222114	-1.174	0.000950422	-1.8872
1348	B7G3A6	1	0.00761811	1.25709	0.70013	1.01763	0.000625129	1.24833
1349	B5Y534	2	0.000103871	2.17743	0.171297	-1.21784	0.000107592	2.35602
1350	B7G312	1	0.041873	-1.46926	0.946237	1.01205	0.00786396	-1.47631
1351	B7FZW5	3	0.0127659	2.31372	0.58345	-1.07819	0.000976732	2.38445
1352	B7G2W3	1	0.649547	1.08574	0.330556	1.19821	0.944555	1.00998
1353	B7G0R2	1	0.00251743	2.29057	0.800406	-1.04465	0.000159514	2.33095
1354	B7G1A9	1	0.702401	1.03426	0.589315	1.07168	0.939793	1.00602
1355	B7FUL9	1	0.00724373	1.45531	0.745392	-1.02868	0.000941793	1.47186
1356	B7GCQ1	1	0.241875	1.2416	0.244349	1.43703	0.727498	1.07398
1357	B7FUF0	2	0.00116744	-1.48922	0.221152	1.12197	0.000297561	-1.55937
1358	B7GCA0	1	0.421944	-1.09479	0.0421233	1.39558	0.145229	-1.25092
1359	B7FUI1	1	0.00430709	-2.35387	0.858757	1.02764	0.000209368	-2.37968
1360	B7G976	1	0.00235151	2.05478	0.808798	-1.03776	0.000221735	2.08546
1361	A0T0F9	1	0.812419	-1.05717	0.277109	1.35293	0.384475	-1.19304
1362	B7G099	3	0.0465957	-1.15683	0.376811	1.10115	0.0319219	-1.20229
1363	B7FYP7	2	0.0837385	1.72335	0.486191	1.39233	0.166334	1.50965
1364	B7GCV3	1	0.000100268	-1.8859	0.945126	1.01462	0.00120496	-1.89688
1365	B7FXN0	2	0.196097	-1.15418	0.0289234	-1.13454	0.293214	-1.09736
1366	B7G8F9	1	0.231606	-1.18062	0.859875	1.04391	0.226075	-1.20109
1367	B7FWS1	1	0.584728	1.05832	0.149099	1.36234	0.652029	-1.06929
1368	B7G4K0	1	0.00560145	-2.44948	0.684692	1.07715	0.00029435	-2.52339
1369	B7S3I7	4	0.0113544	-1.50393	0.948271	-1.00902	0.00241484	-1.49854
1370	B7G6B4	4	0.237407	-1.03896	0.0789076	1.12741	0.137284	-1.09001
1371	B7G610	1	0.723747	1.09988	0.0720903	1.76545	0.651086	-1.14129
1372	B7FXQ8	2	0.00464334	1.77655	0.17929	-1.29619	0.00148004	1.97081
1373	B7FPA7	2	0.0981279	1.41171	0.529221	1.16404	0.0849461	1.32849
1374	B7G168	1	0.000629793	-2.20881	0.923484	1.01496	7.84137e-05	-2.22196
1375	B7G3S9	2	0.10956	1.69618	0.672021	1.1893	0.082197	1.58254
1376	B7FZI3	1	0.0114101	-1.64692	0.253639	-1.14971	0.00344712	-1.55754
1377	B7S439	1	0.00492896	2.49212	0.994652	-1.00152	0.000255708	2.49364
1378	B7FP15	1	0.00303841	-1.07256	0.920866	-1.00173	0.000282075	-1.07182
1379	B7FXH5	1	0.00303841	-1.07256	0.920866	-1.00173	0.000282075	-1.07182
1380	B7GCZ6	1	0.068748	1.61576	0.358927	1.27403	0.0563196	1.46658
1381	B7FUA1	1	0.000145781	2.04863	0.131863	1.33982	0.00301261	1.82241
1382	B7FSF3	1	0.0115234	2.28265	0.635084	1.13761	0.00195613	2.16791
1383	B7FTQ8	2	0.221948	-1.39292	0.499289	-1.11604	0.1553	-1.33308
1384	B7FVA7	2	0.00281699	-1.69041	0.355756	1.16778	0.00101879	-1.79861
1385	B7FYP3	1	0.00429028	2.70794	0.306259	1.3223	0.00197073	2.42162
1386	B7FQJ6	1	0.16441	-1.19046	0.236613	1.16861	0.0695537	-1.26702
1387	B7GBR2	4	0.220566	1.20717	0.44246	1.08321	0.163291	1.16918
1388	B7G217	3	0.0498308	-1.19477	0.916837	1.01732	0.0808901	-1.203
1389	B7GDK8	1	0.152635	1.10735	0.546153	-1.11921	0.226288	1.15838
1390	B7FWB1	2	0.366727	-1.10649	0.702782	-1.03471	0.279111	-1.09149
1391	B7FRV0	2	0.935926	1.00826	0.911152	-1.01744	0.881396	1.01526
1392	B7G256	1	0.484013	1.14352	0.631706	1.087	0.473169	1.10599
1393	B5Y5J6	4	0.807023	1.04458	0.924043	-1.02123	0.690161	1.0534
1394	B7FVP9	4	0.723486	-1.05541	0.938314	-1.01392	0.727367	-1.04959
1395	B7FSL9	1	0.0514809	-1.37076	0.471745	1.14649	0.0180712	-1.44781
1396	B7G3F0	1	0.00050325	1.9998	0.156001	-1.31645	0.000707976	2.23228
1397	B5Y3B5	1	0.0436512	1.50465	0.202724	1.27652	0.062216	1.36466
1398	B7FSI3	2	0.271431	-1.18908	0.314373	-1.0753	0.208818	-1.15505
1399	B7FP31	2	0.31649	1.09218	0.075915	1.23519	0.96935	1.00369
1400	B7FVU5	1	0.275006	1.47409	0.599726	1.10094	0.178034	1.41846
1401	B7G9Q6	3	0.00420455	1.98942	0.493265	1.1748	0.00300194	1.86526
1402	B7G8S0	5	0.148891	1.07101	0.331829	1.0987	0.631016	1.03143
1403	B7G8V8	6	0.0230901	-1.78727	0.514179	-1.14453	0.0077728	-1.69333
1404	B7G9U1	1	0.0422031	1.64528	0.447828	-1.22227	0.0131663	1.78282
1405	B7FV89	1	0.798012	1.09699	0.151163	1.43325	0.865801	-1.05276
1406	B7G042	1	0.0072903	-3.56917	0.151344	-1.39548	0.00193101	-3.12376
1407	B7FRG9	1	0.708061	1.02404	0.550319	-1.11567	0.547135	1.06987
1408	B7G9D8	1	0.011876	-3.21492	0.637399	-1.159	0.00277008	-3.03067
1409	B7FUN2	2	0.78335	-1.03684	0.915333	1.01781	0.674403	-1.04419
1410	B7G180	1	0.544896	-1.14342	0.997483	1.00073	0.473812	-1.14376
1411	B7FQ54	1	0.00533398	-2.0415	0.322141	1.15805	0.000375215	-2.16491
1412	B7GDZ4	1	0.00952282	-1.76837	0.633804	1.18802	0.0187743	-1.89453
1413	B7FYF5	1	0.00406434	-3.30383	0.919218	1.03736	0.000722395	-3.35266
1414	B7FRF1	1	0.0132398	2.37079	0.766208	1.06764	0.00284588	2.30952
1415	B7FU63	1	0.121656	1.19647	0.113999	-1.21578	0.0411982	1.29373
1416	B7G5B5	3	0.424601	-1.19847	0.233376	-1.51273	0.944316	-1.0156
1417	B7FW58	1	0.206035	1.16875	0.45954	1.19051	0.54398	1.09001
1418	B7FUQ1	1	0.106163	1.14522	0.993009	-1.00075	0.0563611	1.14557
1419	B7FW86	1	0.0639836	-1.75398	0.982298	1.00714	0.0430533	-1.75897
1420	B7G3D4	2	0.0157058	1.40667	0.98323	1.00131	0.00149773	1.40593
1421	B7GC67	1	0.0106577	1.17935	0.296275	-2.08835	0.303939	1.58331
1422	B7S3N4	1	0.00714871	1.66759	0.173304	1.13452	0.00175546	1.58549
1423	B7G350	2	3.21346e-06	3.5594	0.000943747	-1.18274	5.61355e-07	3.80656
1424	B5Y3L9	3	0.000945047	-1.8638	0.32486	-1.11627	0.00027491	-1.78357
1425	B7G675	1	0.0245438	-1.59491	0.929222	-1.01775	0.0050617	-1.58372
1426	B7G272	1	0.00673388	-1.82279	0.368801	-1.16294	0.00456926	-1.71598
1427	B7G831	1	8.16855e-05	2.11421	0.145804	-1.092	2.31632e-06	2.18996
1428	B7S4L0	1	0.550929	-1.11895	0.929854	-1.00998	0.426796	-1.11452
1429	B7FZC3	3	0.782109	1.02165	0.909898	1.00979	0.752185	1.01768
1430	B7G548	1	0.79695	1.04379	0.68264	1.0593	0.884768	1.02001
1431	B7G0R7	1	0.0121687	2.95891	0.875944	1.05176	0.00340936	2.89977
1432	B7G6C0	1	0.0298279	1.74017	0.449732	-1.22968	0.00785582	1.89021
1433	B7G1G4	1	0.000815069	2.5764	0.9611	-1.01528	0.00159067	2.59207
1434	B7GAR8	1	0.0601029	-1.24235	0.227075	1.20983	0.0228101	-1.3407
1435	B7FUB2	2	0.0477726	-1.26527	0.0995119	-1.19555	0.12313	-1.17803
1436	B7FTH9	2	0.00558361	-1.67103	0.543441	1.07512	0.000324223	-1.72016
1437	B7FUH4	1	0.760655	-1.12967	0.194228	1.25991	0.484253	-1.23905
1438	B7G9A4	1	0.000268797	-1.28535	0.618353	-1.01653	1.18016e-05	-1.27695
1439	B7FV08	1	0.464777	-1.04579	0.111572	-1.69012	0.479896	1.17956
1440	B7FRY4	3	0.00237988	1.43449	0.0650124	1.19488	0.00681283	1.33588
1441	E9PAI7	6	0.000928306	-1.41413	0.124456	-1.11149	0.000982052	-1.35559
1442	B7FPI5	1	0.147538	-1.36505	0.414807	-1.19685	0.140215	-1.27038
1443	B7G444	1	0.297305	1.11596	0.903442	-1.01904	0.304043	1.12441
1444	B7G6K5	1	0.166299	1.13862	0.738249	-1.03813	0.0560044	1.15579
1445	A0T0B0	1	0.0338541	-1.51505	0.260007	1.133	0.0047756	-1.59265
1446	B7G620	3	0.932503	-1.00425	0.442922	1.08437	0.583407	-1.03732
1447	B7FRN1	1	0.905311	1.03835	0.70524	-1.15877	0.699497	1.1014
1448	B7GAE9	2	0.0128484	1.38528	0.292402	1.13517	0.00770416	1.31678
1449	B7FYN4	1	0.188726	1.33471	0.695372	1.09353	0.11323	1.28782
1450	B7FZT1	1	0.0215209	-3.44127	0.243921	-1.29367	0.00574051	-3.10449
1451	B7GC00	1	0.0129446	-1.90391	0.127556	-1.14046	0.00247359	-1.80641
1452	B7FPE7	2	0.743979	1.05588	0.657513	-1.05911	0.571578	1.08041
1453	B7FYH1	1	0.0445378	-1.59517	0.834116	1.0198	0.00737876	-1.60774
1454	B7FV16	2	7.27189e-06	2.26651	0.312239	-1.12313	1.36216e-05	2.37426
1455	B7G1U4	1	0.000666509	2.63281	0.761453	-1.00857	1.20132e-05	2.64181
1456	B7FW47	1	0.293659	1.25344	0.406772	1.23977	0.397357	1.15019
1457	B7FP06	2	0.930184	-1.01361	0.63918	1.14955	0.699096	-1.07172
1458	B7G4W8	4	1.16146e-05	-3.78412	0.292636	1.03586	3.50983e-08	-3.83782
1459	B7FTT6	2	0.298667	-1.18401	0.616351	1.14466	0.185684	-1.24975
1460	B7FQ27	1	0.571111	-1.07618	0.412974	-1.13224	0.817427	-1.02403
1461	B7G0U2	2	0.000498204	2.74337	0.77415	-1.05909	8.25409e-05	2.8071
1462	B7FYJ4	2	0.0141104	2.01209	0.319669	1.24451	0.00586965	1.84352
1463	B7GAC1	4	0.117547	1.2974	0.860253	-1.02955	0.0366523	1.3126
1464	B7FW67	1	0.204748	-1.1387	0.815858	-1.04834	0.339054	-1.1174
1465	B7FUA5	1	0.0921344	1.3317	0.965031	1.0134	0.136944	1.32462
1466	B7GDS2	2	0.000266473	2.71167	0.24952	-1.10631	6.29744e-06	2.8235
1467	B7FZZ4	2	0.607592	-1.06504	0.660551	-1.08775	0.794603	-1.02981
1468	B7FP01	1	0.0543631	1.34083	0.483014	-1.10592	0.00943392	1.39593
1469	B7FRP2	1	0.837348	1.01307	0.433085	-1.06224	0.489955	1.03784
1470	B7GAE3	3	0.329443	1.16678	0.873872	-1.02864	0.188807	1.18004
1471	B5Y5W1	2	0.0819556	1.1772	0.588843	1.06596	0.0986904	1.1475
1472	B7GBT9	1	0.384209	1.11634	0.508424	1.19076	0.797471	1.04104
1473	B7G2X6	1	0.280967	-1.52856	0.345361	-1.14455	0.205961	-1.4482
1474	B7FW63	1	0.792186	1.03276	0.85862	-1.017	0.658471	1.03975
1475	B7FYT8	1	0.115339	-1.51806	0.390321	1.10693	0.0262537	-1.58102
1476	B7GBD9	1	0.0136837	-1.21868	0.203655	-1.09507	0.0149307	-1.1752
1477	B7FPQ3	2	0.610358	1.041	0.556901	1.05835	0.821041	1.01765
1478	B7G4B3	1	0.217186	1.33331	0.342947	1.61017	0.755228	1.102
1479	A0T0I5	4	0.00118742	-1.71743	0.420019	-1.08368	0.000132755	-1.66309
1480	B5Y3H2	2	0.229959	1.11439	0.611376	1.05685	0.214222	1.09001
1481	B7FQB2	3	0.00431215	1.72441	0.0880876	-1.24834	0.000757176	1.8844
1482	F1SXA1	2	0.530833	-1.10511	0.702855	-1.05232	0.48983	-1.08279
1483	B7FQ90	2	0.00168801	1.62569	0.603346	-1.11002	0.00405766	1.695
1484	B7FPP8	1	0.591765	1.06304	0.100138	-1.24421	0.231108	1.16013
1485	B7FWY8	1	0.355717	1.1434	0.733109	1.03987	0.316477	1.12566
1486	B7GCT9	1	0.174555	1.25764	0.760961	1.07059	0.139916	1.22379
1487	B7G3W5	3	0.00272473	-1.43295	0.101393	-1.15627	0.00283647	-1.35209
1488	Q08586	1	0.0298813	1.5452	0.546799	-1.12292	0.00486092	1.61854
1489	B5Y432	1	0.357576	1.37815	0.665712	1.2103	0.351405	1.27685
1490	B7GDI2	2	0.00472126	1.73758	0.300871	-1.09558	0.000285228	1.8022
1491	B7G8G1	2	0.0268878	1.59694	0.527576	1.08164	0.0059944	1.54759
1492	A0T0D3	1	0.658122	1.03863	0.80036	-1.01734	0.484773	1.0458
1493	B7G2J6	1	2.12784e-05	-2.22347	0.712268	1.03458	3.5512e-06	-2.25391
1494	B7FZ54	1	0.00238438	-2.14438	0.556892	-1.08256	0.000149378	-2.0774
1495	B7FVF0	2	0.086767	1.78129	0.736656	1.14342	0.0563758	1.68831
1496	B7G766	1	0.0448264	-1.75264	0.961213	1.01266	0.0078922	-1.76148
1497	B7S406	1	0.944186	-1.01392	0.63269	1.08951	0.754176	-1.04929
1498	B7GAJ5	2	0.00940736	1.41457	0.484518	-1.15576	0.0120886	1.4989
1499	B7GAW7	3	0.0808536	-1.17126	0.997182	1.00031	0.0209813	-1.1714
1500	B7G747	1	0.0554359	1.21393	0.288417	-1.18511	0.0401049	1.29926
1501	B7G746	3	0.00530101	1.62778	0.619079	-1.06284	0.00030083	1.66794
1502	B7G1B0	1	0.0535849	-1.39014	0.509974	-1.11756	0.0271125	-1.32969
1503	B7GEF8	3	0.120218	-1.28783	0.722201	1.03853	0.0403896	-1.30746
1504	Q5D708	1	0.00117454	1.94273	0.0722557	1.23099	0.000824437	1.78776
1505	Q8LKV0	3	0.0174296	-1.76314	0.797163	1.06659	0.00464054	-1.80919
1506	B7G037	1	0.354403	1.22137	0.106997	-1.22249	0.120588	1.32357
1507	B5Y3N9	1	0.455629	-1.07083	0.562391	1.08264	0.257357	-1.10538
1508	B7GCF2	1	0.0212446	-2.90096	0.348593	1.93698	0.0256355	-3.77913
1509	B7GC10	1	0.265973	-1.33778	0.183349	1.55738	0.0766472	-1.59714
1510	B7FZ04	1	0.543726	-1.07725	0.689765	1.06941	0.34977	-1.10656
1511	B7GCC7	1	0.248467	1.42045	0.555906	1.32963	0.422776	1.26746
1512	B7G787	1	0.496322	1.0828	0.914569	1.01614	0.394577	1.07589
1513	B7G1Q3	2	0.0720316	1.5914	0.808477	-1.0469	0.0293898	1.62084
1514	A0T0M7	1	0.0586014	-1.22574	0.316049	1.11363	0.0111671	-1.27966
1515	B7FZQ6	1	0.579605	-1.06077	0.171291	1.17026	0.217119	-1.12962
1516	B7FUP8	1	0.0213546	-2.54532	0.256952	-1.5247	0.0180719	-2.15015
1517	B7FWI2	1	0.102214	1.58697	0.977418	-1.00703	0.0270971	1.59143
1518	B7GBP2	1	0.559423	1.1615	0.445164	1.22333	0.727061	1.07153
1519	B7GB47	3	0.183108	1.12312	0.704903	1.04541	0.260185	1.10335
1520	B7FU51	1	0.173045	-1.3112	0.656745	1.07223	0.0592093	-1.3483
1521	B7FTV6	3	0.00126363	-2.71039	0.349179	-1.14934	8.6006e-05	-2.56362
1522	B7G1V2	2	0.0191873	-1.4273	0.0960419	1.13015	0.00231047	-1.49889
1523	A0T0I4	2	0.000788248	-1.37634	0.604425	-1.02466	2.46174e-05	-1.36299
1524	B7GEG0	2	0.00920276	1.31574	0.554653	1.02803	0.000977785	1.30127
1525	B5Y3W6	1	0.356469	1.37614	0.384504	1.71087	0.778751	1.11013
1526	B7GB32	1	0.0257486	-1.92475	0.633832	1.16249	0.00610855	-2.04424
1527	B7G9W6	1	0.00736832	1.47284	0.855626	-1.03541	0.0111857	1.49349
1528	B7G7V4	1	0.0721911	-1.31862	0.181333	1.29282	0.0209513	-1.46128
1529	A0T0J3	2	0.00024281	-1.99039	0.0857863	-1.10239	1.55117e-05	-1.91427
1530	B7FWC5	1	0.484848	-1.05058	0.545419	-1.04248	0.532035	-1.03324
1531	B7FXC9	2	0.00736277	-1.53125	0.586337	-1.06729	0.00116927	-1.49188
1532	B7GAV0	1	0.0068803	1.39197	0.602843	1.03194	0.00133449	1.37457
1533	B7GDN9	2	0.00522635	-2.28745	0.0765036	-1.40886	0.0056491	-1.99437
1534	B7G457	1	0.215282	-1.41281	0.394756	1.22081	0.0857706	-1.53018
1535	B7GAL2	1	0.498824	-1.11411	0.274985	1.19391	0.206646	-1.19596
1536	B7FWG9	1	0.014395	-2.01849	0.597925	1.08706	0.00125322	-2.08703
1537	B7FWR9	2	0.00689025	-1.26747	0.0192826	1.21107	0.00493668	-1.36838
1538	B7FRQ3	1	0.0779435	1.38394	0.443485	1.15587	0.0819921	1.30603
1539	B7GAW6	1	0.666202	-1.07991	0.751423	-1.09632	0.841744	-1.04091
1540	B7S497	1	0.799521	1.01564	0.811773	1.01373	0.8208	1.01012
1541	B7GBL5	1	0.0101449	-1.65967	0.312165	-1.1375	0.00327133	-1.57631
1542	B7G7F7	1	0.00291923	4.49233	0.369711	1.15848	0.000199988	4.23562
1543	B7GES5	1	0.002743	1.24844	0.354217	-1.04156	0.000231129	1.26894
1544	B7FXJ7	1	0.0106175	-2.21539	0.444114	1.1918	0.00102228	-2.37647
1545	B7FXN9	2	0.00904214	-1.44798	0.514504	-1.12589	0.0286348	-1.3809
1546	B7G127	1	0.952903	1.00451	0.552885	1.06319	0.73662	-1.02021
1547	B7FP79	1	0.710821	-1.04288	0.236387	-1.30722	0.649083	1.06734
1548	B7GEF1	1	0.0112238	-1.95725	0.437902	-1.13473	0.00334567	-1.86076
1549	B7G9T9	1	0.045627	1.58442	0.330161	-1.24619	0.0122231	1.73023
1550	B7S438	2	0.40917	-1.14758	0.985923	1.00267	0.292642	-1.14881
1551	B7FXV2	1	0.0442878	-1.56088	0.239963	-1.26268	0.0463689	-1.42184
1552	B7FZV8	3	0.0817614	-1.13166	0.853523	-1.01291	0.0319117	-1.12587
1553	B7FX21	1	0.3652	1.08222	0.0297634	-1.47438	0.1686	1.26404
1554	B7G3T1	1	0.0401255	1.99448	0.766409	1.10942	0.0151381	1.91333
1555	B7G6I1	2	0.000479584	3.86571	0.128672	1.30553	7.1805e-05	3.47467
1556	B7G4V1	1	0.31091	1.123	0.762624	1.04399	0.298051	1.10383
1557	B7G729	1	0.671842	-1.04556	0.850704	-1.02313	0.652021	-1.03604
1558	B7G1B9	1	0.00736845	-1.38325	0.618939	1.07213	0.00433869	-1.42233
1559	B7S424	1	0.00117058	-1.73035	0.423471	-1.08739	0.00020802	-1.67333
1560	B7FUN0	1	0.735175	1.08086	0.916121	-1.02803	0.599937	1.09288
1561	B7FUK5	1	0.546211	1.18012	0.137241	1.39673	0.888491	1.03248
1562	B7G6H1	1	0.206503	1.29914	0.57634	1.05944	0.116136	1.26947
1563	B7G9U8	1	0.0271755	1.4558	0.412679	-1.15883	0.00732332	1.54422
1564	B7FVX2	1	0.0260177	1.77202	0.293257	1.28937	0.0205963	1.60073
1565	B7FS15	1	0.590452	-1.13392	0.859411	-1.02095	0.491422	-1.12456
1566	B7G8Q5	1	0.0633846	2.52511	0.952619	-1.01239	0.0144849	2.53757
1567	B7G0S9	1	0.640407	1.06657	0.61053	1.08843	0.765649	1.03102
1568	B7G512	1	0.0171613	1.7142	0.745313	1.0685	0.00350583	1.66937
1569	B7GBW5	2	0.3542	-1.20144	0.725626	1.08093	0.170217	-1.23943
1570	B7G9S1	3	0.00448217	1.50905	0.956124	1.00801	0.00230779	1.50424
1571	B7FRH0	2	0.0893012	1.36473	0.315726	1.20517	0.0935701	1.26656
1572	B7S3U7	2	0.00382663	1.50618	0.711462	1.03704	0.000564539	1.48443
1573	B7GCF6	3	0.0845996	-1.3293	0.682811	-1.04307	0.0398894	-1.30707
1574	B5Y3F0	1	0.00303841	-1.07256	0.920866	-1.00173	0.000282075	-1.07182
1575	A0T0I0	1	0.000234204	-3.29628	0.746955	-1.0507	7.23192e-06	-3.23172
1576	B7G3R9	1	0.774571	-1.03333	0.229263	-1.21475	0.67985	1.04605
1577	B5Y4C7	1	0.00953824	1.88562	0.636553	-1.04268	0.000649437	1.91741
1578	B7G0I4	1	0.857983	1.00984	0.104027	-1.24422	0.328617	1.10207
1579	B7G5J6	1	0.459772	-1.06797	0.761273	1.01891	0.31269	-1.076
1580	B7GBJ1	2	0.769175	-1.02864	0.496491	1.09172	0.477869	-1.06539
1581	B7GC50	1	0.188827	1.14314	0.670668	1.07703	0.349215	1.10971
1582	B7FQZ5	1	0.000835729	-2.01813	0.113894	-1.25956	0.00147399	-1.84018
1583	B7GDW6	1	0.0154617	-1.2888	0.269711	-1.06361	0.00401934	-1.2574
1584	A0T0K1	2	0.00116112	-1.9473	0.279364	-1.11017	0.00017022	-1.86757
1585	B7G3C7	1	0.260646	1.23782	0.850522	1.04636	0.187032	1.21558
1586	B7FTR2	2	0.118201	1.32955	0.305791	-1.10215	0.0328206	1.38229
1587	B7FVY4	2	0.353228	-1.1655	0.204251	-1.45422	0.987427	-1.00337
1588	B7FXY4	1	0.0773388	1.96889	0.967991	1.01961	0.0486411	1.95365
1589	C6JVY2	1	0.269754	-1.46961	0.277397	-1.25035	0.277993	-1.34397
1590	B7G3Z4	1	0.877614	1.03798	0.352015	1.35319	0.693454	-1.08731
1591	B7FQ92	3	0.0193247	1.35885	0.874503	-1.02599	0.0103817	1.37287
1592	B7FPL5	1	0.000373041	-3.50079	0.692341	-1.10134	0.000107089	-3.36819
1593	B7FV51	1	0.136055	1.75362	0.171423	-1.21182	0.0327368	1.89369
1594	B7G2L5	1	0.0158751	-1.54255	0.400681	-1.14655	0.0060044	-1.46044
1595	B7FTS8	1	0.05897	-1.84569	0.873384	1.05309	0.010639	-1.88427
1596	B7FNT2	2	0.436862	1.07744	0.255527	-1.23774	0.22428	1.17339
1597	B7FQF2	3	0.00883833	1.89082	0.482662	1.14737	0.00166059	1.78965
1598	B7FRG5	1	0.176639	1.4404	0.259218	-1.35655	0.0435544	1.62727
1599	B7FYX6	1	0.0437763	-1.66248	0.507979	-1.15551	0.0194853	-1.56909
1600	B7FWY4	1	0.0596325	1.21605	0.39128	1.3944	0.785893	1.06463
1601	B7G1N8	1	0.351313	-1.23516	0.821181	-1.0967	0.46095	-1.19038
1602	B7FQ32	1	0.924864	1.02597	0.0131178	-1.47127	0.457942	1.19733
1603	B5Y426	1	0.0161443	1.98222	0.0424659	-1.32286	0.00235093	2.21696
1604	B7G638	1	0.666888	1.1695	0.928991	-1.04202	0.543648	1.18891
1605	B7FRZ2	1	0.0208935	1.77079	0.436958	-1.32274	0.014396	1.98042
1606	B7FU67	1	0.0659578	-1.32978	0.597022	-1.05291	0.0293508	-1.30264
1607	B7GBV3	2	0.00371382	1.37588	0.179543	-1.24645	0.00895793	1.50262
1608	B7FNV0	1	0.749468	1.03288	0.950277	-1.00586	0.633497	1.0353
1609	B5Y4G0	1	0.00374397	-1.43095	0.486454	-1.06927	0.0010055	-1.39313
1610	B7S3S1	1	0.497029	1.10471	0.0240993	-1.59077	0.167022	1.33013
1611	B7FYR8	1	0.940117	-1.01448	0.420893	-1.25911	0.66468	1.08089
1612	B7FWJ8	1	0.0892705	-1.30717	0.399636	1.10395	0.0173209	-1.35992
1613	B7FVF9	1	0.679638	1.2285	0.530568	-1.52736	0.34564	1.4553
1614	B7GD24	1	0.00264084	-1.73326	0.296805	-1.09654	0.000339248	-1.67053
1615	B7G6N7	1	0.393942	-1.08203	0.451056	1.08349	0.229935	-1.11729
1616	B7FZ26	1	0.0303021	1.7307	0.0783341	1.29407	0.0238026	1.56113
1617	B7FUS0	1	0.040438	1.44289	0.640344	-1.19897	0.0930204	1.55152
1618	B7G4P1	1	5.45043e-05	2.17344	0.603392	1.20595	0.0115155	2.01659
1619	B7FQ09	1	0.00300335	1.83695	0.434731	1.08647	0.000254461	1.77701
1620	B7G8C3	2	0.600364	-1.06935	0.921983	-1.02009	0.605891	-1.06088
1621	B5Y466	1	0.0255065	-1.61831	0.0013519	-1.33915	0.0397074	-1.43989
1622	B7FT39	1	0.0411921	-1.37575	0.63288	-1.09911	0.0483756	-1.32471
1623	B7FPD7	1	0.00303841	-1.07256	0.920866	-1.00173	0.000282075	-1.07182
1624	Q5D703	1	0.0835476	-1.85775	0.773966	1.09035	0.0171133	-1.92315
1625	B5Y5Q7	1	0.621549	1.11186	0.388624	1.29705	0.991448	1.002
1626	B7FPK1	1	0.00429808	2.68936	0.201879	-1.38145	0.000549681	3.06043
1627	B7FRD1	1	0.0055459	1.32461	0.206151	1.11275	0.00615912	1.2692
1628	B7FYB7	1	7.87735e-06	-1.91252	0.718548	-1.04995	0.000135688	-1.87559
1629	B7FV03	1	0.970381	1.00378	0.951672	1.00681	0.990038	1.00106
1630	B7GEG1	1	0.00303841	-1.07256	0.920866	-1.00173	0.000282075	-1.07182
1631	B7FVQ2	1	0.801406	1.04331	0.752318	-1.02943	0.667909	1.05548
1632	B5Y4C1	1	0.802749	-1.06589	0.332957	1.18978	0.497211	-1.14261
1633	B7G3N0	1	0.0609831	-1.38364	0.568891	1.07139	0.0140802	-1.42234
1634	B7G866	1	0.407932	-1.20789	0.488937	-1.07413	0.347271	-1.17382
1635	B7G2B9	2	0.486643	-1.11871	0.686154	1.07258	0.26955	-1.15051
1636	B5Y3D3	1	0.00575541	-1.83394	0.454788	1.08481	0.00041435	-1.89463
1637	B7G9Y1	1	0.00275016	-1.30139	0.765954	-1.04563	0.0249419	-1.27837
1638	B7G1I1	1	0.150302	-1.30491	0.20746	-1.41365	0.484591	-1.13617
1639	B7GA54	1	0.115447	1.25211	0.65459	1.12826	0.284566	1.1931
1640	B5Y3G8	1	0.0055984	1.41513	0.689886	-1.05858	0.0027938	1.44772
1641	B7G2S3	1	0.557452	1.1608	0.867072	1.02079	0.443397	1.15129
1642	B7G522	1	0.0359045	2.18257	0.740597	1.13427	0.0108575	2.0753
1643	B7G8M9	1	0.0379982	-1.62143	0.333489	-1.2259	0.0239382	-1.49457
1644	B7FPH3	1	0.0441214	2.25384	0.745923	-1.13153	0.00679841	2.36804
1645	B7G3D2	1	0.000162714	-2.29173	0.677348	1.10906	0.000641287	-2.38861
1646	B7G965	1	0.131379	-2.16817	0.305733	1.20648	0.0320689	-2.33724
1647	B7FTR5	1	0.795573	1.03802	0.824823	1.03151	0.843413	1.02521
1648	B7GBV6	1	0.717343	1.06949	0.612932	-1.12851	0.537555	1.12248
1649	B7G4P5	1	0.143054	-1.52503	0.776043	-1.0562	0.0749906	-1.49204
1650	B7G9C6	1	0.418893	-1.11424	0.603192	-1.04616	0.391277	-1.09431
1651	B7G3N8	1	0.0012331	-2.61578	0.785553	-1.03887	5.05082e-05	-2.57618
1652	B7FWX5	1	0.0135715	1.34212	0.632415	1.04605	0.00386955	1.31816
1653	B7S454	1	0.0314683	-1.3211	0.728669	-1.03463	0.00608304	-1.30323
1654	B5Y4I2	1	0.000457125	4.75682	0.509913	-1.16076	2.10467e-05	5.04909
1655	B7FQH5	2	0.0965413	1.10386	0.0638663	-1.04514	0.020443	1.12353
1656	B7S3N1	1	0.0338261	-3.26381	0.641573	-1.05157	0.00551583	-3.19882
1657	B7G3G4	1	0.00689122	2.13935	0.631167	-1.10744	0.000484016	2.22849
1658	B7S3Z9	1	0.00732323	-1.73283	0.447134	-1.36035	0.113203	-1.53213
1659	B7FZH1	1	0.00303841	-1.07256	0.920866	-1.00173	0.000282075	-1.07182
1660	B7G6W9	1	0.0573649	1.66889	0.933499	-1.02791	0.0242736	1.68737
1661	B7FSU7	1	0.0935901	-1.33264	0.286897	-1.37953	0.415091	-1.17171
1662	B7G319	1	0.0964041	1.45186	0.743678	1.10151	0.0991289	1.39678
1663	B7G5K0	1	0.0819994	-1.4376	0.872007	-1.01569	0.02511	-1.42868
1664	B7T1F5	1	0.000296685	-2.1276	0.981955	-1.00364	0.00013922	-2.12451
1665	B7S496	1	0.326882	-1.40278	0.159729	-1.60108	0.601466	-1.16205
1666	B7FU75	1	0.0327956	1.35288	0.493795	1.06912	0.0107865	1.3172
1667	B7GCT5	1	0.147175	1.10867	0.365808	-1.07953	0.0396176	1.14313
1668	B7FQT4	1	0.603457	-1.22761	0.894406	1.06708	0.451558	-1.25991
1669	B7G119	1	0.00100032	1.55633	0.853622	-1.00932	6.28018e-05	1.56212
1670	B7G5T1	1	0.000710994	3.07773	0.0674995	1.35349	0.000275797	2.72677
1671	B7G5N3	2	0.00592817	1.59247	0.462365	1.10697	0.00212904	1.52904
1672	Q850L3	1	0.0346815	-2.57173	0.892857	1.03168	0.00478451	-2.60401
1673	B7G4G1	1	0.0130879	1.52299	0.175317	1.09413	0.00282187	1.46916
1674	B7G3V0	1	0.667705	-1.05406	0.371633	-1.24253	0.817093	1.0348
1675	A0T0J4	1	0.0432893	-1.49488	0.867722	1.01517	0.00934231	-1.50391
1676	B7G455	1	0.0371135	2.14023	0.487158	1.2712	0.0158057	1.94435
1677	B7FZZ2	1	0.125128	-1.42517	0.722578	-1.12297	0.173288	-1.36057
1678	B7GAS2	1	0.0744979	-3.30965	0.814979	1.04923	0.0160996	-3.37389
1679	B7G472	1	0.0159187	1.69098	0.940103	1.00729	0.00157148	1.68608
1680	B7G3W2	1	0.233982	1.22064	0.378289	1.23195	0.448906	1.12292
1681	A0T0J1	2	0.444807	-1.08307	0.612354	-1.1307	0.832966	-1.03114
1682	B7FTA5	1	0.0436201	1.9821	0.385486	-1.18838	0.00736672	2.12377
1683	B5Y3T8	1	0.000533672	1.95062	0.148727	-1.35224	0.0010792	2.20087
1684	B7G7D9	1	0.178336	1.44721	0.858431	-1.0566	0.0573877	1.47943
1685	B7FUR3	1	0.143682	-1.78996	0.644469	1.23044	0.0537165	-1.94477
1686	B7G8S8	1	0.316257	1.19543	0.443267	-1.17238	0.172453	1.27394
1687	B7G5C9	1	0.0182584	-1.43488	0.464785	-1.08567	0.00815832	-1.38847
1688	B7FZG9	1	0.0138564	1.27126	0.639973	1.01607	0.00153307	1.26318
1689	B7GD40	1	0.206844	-1.46489	0.829294	1.05451	0.0768811	-1.49632
1690	B7FVL0	1	0.588484	-1.11517	0.29828	1.42594	0.26831	-1.28524
1691	B7G8J5	1	0.310223	1.27751	0.470014	1.22355	0.373332	1.17847
1692	B7S401	1	0.0045248	-4.09805	0.43762	1.20652	0.000233758	-4.41765
1693	B7FZF3	1	0.425441	1.17726	0.86555	-1.05969	0.340973	1.20488
1694	B7G1U8	1	0.220025	1.47035	0.945195	1.01926	0.101091	1.45917
1695	B7GC93	1	0.950509	-1.01183	0.989967	1.00384	0.946271	-1.01338
1696	B7G8U4	1	0.0511459	1.63278	0.789667	-1.0466	0.0147096	1.66279
1697	B7GAX7	1	0.00133329	-4.8246	0.656932	-1.07141	4.56317e-05	-4.69332
1698	B7G4E3	1	0.838317	1.06887	0.758567	-1.1067	0.709043	1.11311
1699	B7FQG8	1	0.874426	1.0511	0.430113	-1.437	0.503448	1.21514
1700	B7FXC3	2	0.0385072	-1.98405	0.944216	1.01631	0.00823042	-1.99694
1701	B7FT16	1	0.0525067	1.10218	0.0356005	-1.14091	0.0302755	1.16186
1702	B7G0G8	1	0.886212	-1.04452	0.601856	1.17825	0.697003	-1.11535
1703	B5Y4T7	1	0.765282	-1.10841	0.583944	-1.33817	0.964318	1.01369
1704	B7FYD7	1	0.66099	1.09899	0.625015	1.13174	0.791391	1.04591
1705	B7FQ81	1	0.00468988	2.21589	0.602272	1.10764	0.000538232	2.1271
1706	B5Y5I6	1	0.327116	-1.08984	0.510284	1.03566	0.14002	-1.10522
1707	B7GD46	1	0.0094887	1.58754	0.890005	1.01526	0.00204521	1.57795
1708	B7S3R0	1	0.0101948	-1.9011	0.626686	1.03336	0.000913357	-1.92622
1709	B7G156	1	0.0519132	-1.90948	0.784602	1.04524	0.0106997	-1.94358
1710	B5Y4I5	1	0.0369344	1.30799	0.126398	-1.25876	0.0107977	1.43411
1711	B7GBU8	1	0.0207272	-2.82322	0.412036	1.16133	0.00226723	-2.99728
1712	B7G9F2	1	0.000760714	4.67261	0.925997	-1.02994	9.92083e-05	4.72808
1713	B5Y4J0	1	0.000451487	3.57003	0.634888	-1.07806	7.91975e-06	3.67899
1714	B7G1F1	1	0.411862	1.12114	0.49989	1.13711	0.609879	1.06498
1715	B7G279	1	0.149842	1.16428	0.25273	-1.1051	0.0349675	1.21177
1716	B7FPR3	1	0.267739	1.08989	0.94701	1.00616	0.14191	1.08722
1717	B7FQV6	1	0.0146456	1.27579	0.0790867	-1.16529	0.00518492	1.35628
1718	B7G9R1	1	0.00716619	1.50642	0.259052	1.15441	0.00348622	1.42233
1719	B7GAI2	1	0.58401	1.0759	0.244914	-1.1755	0.236756	1.14779
1720	B7G206	1	0.0724359	1.92976	0.9829	-1.00777	0.0386984	1.93575
1721	B7G1C6	1	0.0489053	-1.58723	0.855514	1.04303	0.0141391	-1.61421
1722	B7G1L4	1	0.215034	1.95292	0.516704	1.32646	0.163014	1.74424
1723	B7FRM7	1	0.867162	-1.04471	0.988487	1.00448	0.808109	-1.04657
1724	B5Y5V7	1	0.059322	1.51592	0.307398	1.1756	0.0383778	1.42093
1725	B7G5K9	1	0.882575	1.02888	0.790148	1.06549	0.982293	1.0031
1726	B7G298	1	3.46525e-05	-2.31466	0.48965	-1.02742	2.89355e-07	-2.28974
1727	A0T0G7	1	0.7263	-1.12692	0.956348	-1.02079	0.662658	-1.11768
1728	B5Y4N7	1	0.741069	1.0723	0.292294	1.31792	0.84898	-1.04146
1729	B7FZI1	1	0.069397	1.37258	0.886849	-1.03312	0.0463084	1.39058
1730	B7FP58	1	0.712937	-1.05681	0.798239	1.0802	0.63067	-1.08992
1731	B7FQU9	1	0.00685932	1.54389	0.224811	-1.06025	0.000418997	1.58044
1732	B7FXY9	1	0.0841432	-1.69092	0.641637	-1.12796	0.0408204	-1.61141
1733	B7FZ15	1	0.0021435	3.3992	0.430511	1.21256	0.00020242	3.14699
1734	B7FQK1	1	0.960767	-1.00532	0.0506245	-1.45098	0.35316	1.15441
1735	B7FQX2	1	0.253286	1.34261	0.903758	1.05117	0.268498	1.31608
1736	B7FZY8	1	0.998046	-1.00031	0.897603	-1.01728	0.943626	1.00657
1737	B7G252	1	0.043721	1.90766	0.386417	1.38465	0.0505496	1.67481
1738	B7G2B6	1	0.00278652	-1.60644	0.248851	-1.18	0.00396943	-1.50353
1739	B7G0G2	1	0.0529742	1.66759	0.537785	1.2554	0.0908741	1.52257
1740	B7G868	1	0.107283	-1.50847	0.494682	-1.27695	0.244155	-1.36794
1741	B7FUF4	1	0.0162664	1.51172	0.0554028	1.31645	0.0426301	1.35429
1742	B5Y4P4	1	0.409693	-1.19882	0.748563	-1.05143	0.361206	-1.17501
1743	B7G5J4	1	0.0352406	1.38788	0.177877	1.18718	0.0418368	1.29582
1744	B7GE80	1	0.00200143	-2.24105	0.987794	1.00226	7.27911e-05	-2.24307
1745	B7G8C2	1	0.838746	1.03781	0.654118	1.07753	0.956464	1.00727
1746	B7S473	1	0.534099	-1.04315	0.359016	1.12714	0.309105	-1.0943
1747	B5Y418	1	0.027031	-1.26365	0.0480703	1.09988	0.00391258	-1.3127
1748	B7G5F6	1	0.0815827	1.3535	0.203355	1.25279	0.189505	1.23682
1749	A0T0E7	1	0.060208	-1.71984	0.558364	1.21042	0.0193286	-1.85636
1750	B7GCB8	1	0.00335543	4.31996	0.760264	-1.17381	0.00149739	4.60596
1751	B7FUY5	1	0.00786974	2.06203	0.244471	-1.13457	0.000532002	2.16884
1752	B7FXZ2	1	0.00694273	-1.91344	0.657942	-1.0986	0.00321145	-1.84281
1753	B7FSE9	1	0.00698591	1.47554	0.664276	1.04975	0.00132197	1.44716
1754	B7G9B5	1	8.34731e-05	-1.44394	0.336066	-1.21138	0.0441831	-1.33732
1755	B7FY80	1	0.0154274	-2.39504	0.536435	-1.08955	0.00207507	-2.31427
1756	B7FRP1	1	0.270509	-1.2894	0.719013	1.21747	0.294327	-1.39499
1757	B7FQR0	1	0.00303841	-1.07256	0.920866	-1.00173	0.000282075	-1.07182
1758	B7S4K0	1	0.00484361	1.91165	0.134732	1.32244	0.00751077	1.70945
1759	B7FYI1	1	0.0863126	-1.64236	0.877524	1.02948	0.0250895	-1.66156
